# Supplementary material for: Lanthanide-doped nanocrystals enable organic room-temperature phosphorescence in solution through direct triplet excitation
Source: Nat Chem. 2026 May 25;18(7):1242–8. doi: 10.1038/s41557-026-02159-w (PMC13323090; doi:10.1038/s41557-026-02159-w)
Supplement: Supplementary file 2 — Computational data (atomic coordinates). [file 41557_2026_2159_MOESM2_ESM.txt]

C     -1.7794980732    3.6880360093   -0.0595049190
C     -1.0279838826    2.5180622392   -0.0413970040
C     -1.6481631689    1.2461308375   -0.0072560779
C     -3.0871039565    1.2251828285   -0.0091759328
C     -3.8231661726    2.4284339075   -0.0251078711
C     -3.1759861483    3.6550571563   -0.0472179533
C     -0.9436161016   -0.0000079377   -0.0002169627
C     -3.7653519748   -0.0000571511    0.0001920913
C     -3.0870690308   -1.2252812554    0.0093510905
C     -1.6481271848   -1.2461461837    0.0069719097
C     -1.0278420631   -2.5180442471    0.0408778812
C     -1.7792721146   -3.6880619390    0.0592530306
C     -3.1757728899   -3.6551529374    0.0475090008
C     -3.8230402284   -2.4285767853    0.0255502633
H     -1.2630708584    4.6495779889   -0.0830130874
H      0.0539247453    2.5994190019   -0.0415282400
H     -4.9143121179    2.3820700462   -0.0219709086
H     -3.7509588838    4.5825629869   -0.0591498411
H     -4.8585807616   -0.0000597970    0.0003561363
H     -1.2627919820   -4.6495769305    0.0826040334
H     -3.7506948244   -4.5826868144    0.0596298048
H     -4.9141909363   -2.3822981216    0.0227562076
C      0.5501908376    0.0000068793   -0.0003540196
O      1.2216251701    0.9088967848    0.5885302557
O      1.2216172324   -0.9087539070   -0.5892748080
Gd     3.1954921495    0.0000259297    0.0001391736
H      0.0540707982   -2.5993290417    0.0405497913
