# Supplementary material for: Lanthanide-doped nanocrystals enable organic room-temperature phosphorescence in solution through direct triplet excitation
Source: Nat Chem. 2026 May 25;18(7):1242–8. doi: 10.1038/s41557-026-02159-w (PMC13323090; doi:10.1038/s41557-026-02159-w)
Supplement: Supplementary file 3 — Unprocessed photoluminescence data. [file 41557_2026_2159_MOESM3_ESM.xlsx]

## Sheet: Fig. 2e
Fig. 2e
Wavelength (nm)	PL intensity for Lu(ACA)3	Wavelength (nm)	PL intensity for Gd(ACA)3
1000.08	0.9971	900.055	33.8721
999.999	0.91401	899.974	35.2427
999.92	1.24614	899.892	34.9745
999.841	0.49836	899.811	33.0755
999.762	0.9135	899.729	34.2429
999.683	0.8303	899.648	35.2793
999.604	0.24904	899.566	35.6633
999.525	0.66399	899.485	35.7865
999.446	-0.82983	899.404	36.4961
999.367	-0.16594	899.322	35.3158
999.288	0.66362	899.24	36.4813
999.209	-0.41469	899.159	35.4318
999.13	-0.7463	899.078	36.4014
999.051	0.66325	898.996	36.0685
998.972	0	898.914	34.3036
998.893	0.99451	898.833	34.557
998.814	0.33144	898.751	36.7622
998.735	0.49707	898.67	34.2828
998.656	0.41415	898.588	37.3977
998.576	0	898.507	35.1792
998.497	0.57959	898.425	35.1071
998.418	0.24835	898.344	36.3349
998.339	0.33107	898.262	38.2772
998.26	-0.33101	898.181	34.6958
998.181	1.15832	898.099	37.7419
998.102	0.82721	898.018	36.6951
998.023	0.33082	897.936	37.337
997.944	0.41345	897.855	37.3294
997.865	-0.6614	897.773	35.4395
997.786	1.32256	897.692	37.7685
997.707	1.15702	897.61	36.8525
997.628	1.32207	897.529	35.6125
997.549	0.41307	897.447	36.5781
997.469	-0.33039	897.365	37.8675
997.39	0.74325	897.284	36.8225
997.311	0.16514	897.202	36.8151
997.232	0.08255	897.121	37.0668
997.153	0.08254	897.039	36.2818
997.074	0.99026	896.958	37.3756
996.995	1.15509	896.876	37.4328
996.916	0.74242	896.795	37.2309
996.837	0.90723	896.713	37.0291
996.758	1.6492	896.632	38.7691
996.678	1.07178	896.55	38.1141
996.599	0.41215	896.469	38.1711
996.52	0.32966	896.387	37.3871
996.441	0.0824	896.305	38.6729
996.362	0.24715	896.224	37.3719
996.283	0.82368	896.142	36.5239
996.204	2.38822	896.061	40.459
996.125	0.16467	895.979	38.0599
996.045	0.57625	895.898	39.0212
995.966	1.3169	895.816	37.3985
995.887	1.23437	895.734	38.1658
995.808	0.3291	895.653	38.7391
995.729	0.24678	895.571	36.8592
995.65	0.41123	895.49	40.2078
995.571	0.16446	895.408	39.7479
995.491	1.89093	895.326	39.0947
995.412	0.57539	895.245	36.7647
995.333	1.06839	895.163	38.4339
995.254	0.98602	895.082	40.1024
995.175	1.15014	895	38.4182
995.096	0.41069	894.918	38.2171
995.017	0.41061	894.837	38.9181
994.937	0.82107	894.755	38.1371
994.858	-0.24628	894.674	40.8344
994.779	1.47738	894.592	39.2162
994.7	0.65649	894.511	39.6589
994.621	-0.49228	894.429	40.4876
994.542	1.23046	894.347	39.7715
994.462	0.08202	894.266	39.1199
994.383	-0.328	894.184	40.0126
994.304	1.96763	894.102	39.6828
994.225	1.39348	894.021	40.6393
994.146	0.98345	893.939	40.2453
994.066	1.14714	893.858	40.6227
993.987	1.72039	893.776	40.6144
993.908	0.49145	893.694	42.3409
993.829	1.47407	893.613	40.1482
993.75	0.40939	893.531	39.0482
993.671	0.98235	893.45	40.196
993.591	0.65478	893.368	40.6372
993.512	0.49099	893.286	37.9974
993.433	-0.89998	893.205	38.9522
993.354	0.81801	893.123	39.2009
993.275	1.06322	893.041	40.4116
993.195	1.71718	892.96	40.0186
993.116	0.98107	892.878	41.5493
993.037	0.57218	892.797	40.1305
992.958	0.08172	892.715	42.0451
992.879	1.63419	892.633	40.1782
992.799	0.89864	892.552	39.7215
992.72	0.16336	892.47	40.6742
992.641	0.16333	892.388	41.8186
992.562	0.97978	892.307	41.2979
992.482	0.16327	892.225	42.2496
992.403	0.65294	892.143	41.281
992.324	0.89763	892.062	42.1044
992.245	0.6527	891.98	41.3921
992.165	0.81572	891.898	42.407
992.086	0.48934	891.817	42.846
992.007	1.30467	891.735	41.9421
991.928	0.89679	891.653	41.2304
991.849	0.7336	891.572	41.8611
991.769	0.32598	891.49	43.1305
991.69	0.57037	891.408	39.4803
991.611	0.97759	891.327	43.049
991.531	0.40725	891.245	41.9546
991.452	1.3844	891.163	42.8398
991.373	0.73278	891.082	41.5545
991.294	0.73264	891	43.0138
991.214	1.22084	890.918	44.1535
991.135	0.73237	890.837	42.1031
991.056	0.73223	890.755	43.4339
990.977	0.56941	890.673	42.6598
990.897	0.40664	890.592	39.9096
990.818	0.81313	890.51	43.0248
990.739	0.48779	890.428	41.6777
990.66	0.81283	890.347	42.816
990.58	0.97521	890.265	41.0873
990.501	1.30004	890.183	43.8175
990.422	1.13732	890.101	41.6436
990.343	0.89344	890.02	42.2717
990.263	0.48724	889.938	42.0721
990.184	0.64953	889.856	43.2089
990.105	1.13647	889.775	41.2914
990.025	1.05509	889.693	43.064
989.946	0.24344	889.611	44.4543
989.867	0.56792	889.53	43.3643
989.787	1.0545	889.448	42.8469
989.708	0.8921	889.366	44.2364
989.629	-0.08109	889.284	45.8159
989.549	0.48642	889.203	44.79
989.47	0.08105	889.121	44.2727
989.391	0.48624	889.039	43.1205
989.312	0.6482	888.958	41.5244
989.232	1.70119	888.876	42.5315
989.153	0.80994	888.794	44.2364
989.074	0.32392	888.712	44.9888
988.994	0.64771	888.631	44.6624
988.915	1.86182	888.549	44.6532
988.836	0.64747	888.467	43.4392
988.756	0.64735	888.386	45.4592
988.677	1.21354	888.304	43.675
988.598	0.48533	888.222	41.8915
988.518	-0.24262	888.14	43.5303
988.439	0.88943	888.059	45.7386
988.36	0.72758	887.977	42.5624
988.28	0.32331	887.895	43.4402
988.201	0.80812	887.813	44.191
988.122	0.96956	887.732	44.4985
988.042	1.37329	887.65	45.755
987.963	0.7269	887.568	43.5944
987.884	0.32301	887.486	47.0014
987.804	0.64589	887.405	44.9679
987.725	1.45298	887.323	45.0219
987.646	0.16141	887.241	43.1161
987.566	0.64553	887.159	44.1818
987.487	0.08068	887.078	46.4477
987.407	0.48396	886.996	45.7432
987.328	0.32258	886.914	43.0175
987.249	0.56441	886.832	44.7139
987.169	0.08062	886.751	43.947
987.09	0.9672	886.669	47.0945
987.011	1.12819	886.587	47.9053
986.931	0.64456	886.505	50.2934
986.852	0.32222	886.424	45.9298
986.773	0.96647	886.342	45.1634
986.693	0.40262	886.26	47.0461
986.614	0.80509	886.178	45.7754
986.534	0.88543	886.096	45.4508
986.455	0.88527	886.015	48.2776
986.376	1.52881	885.933	47.6376
986.296	1.28718	885.851	47.2498
986.217	0.88477	885.769	48.0589
986.137	0.40209	885.688	46.4747
986.058	0.88444	885.606	48.228
985.979	0.88427	885.524	47.0851
985.899	0.32149	885.442	48.7117
985.82	2.00895	885.36	48.2612
985.74	1.04446	885.279	46.4898
985.661	0.24098	885.197	46.2287
985.582	0.6425	885.115	46.2821
985.502	1.36506	885.033	46.7127
985.423	0.96339	884.951	48.3373
985.343	0.2408	884.87	47.3219
985.264	1.60505	884.788	47.9405
985.185	0.72214	884.706	46.1717
985.105	0.80222	884.624	49.8677
985.026	0.08021	884.542	49.5435
984.946	0.64154	884.46	48.5288
984.867	1.36301	884.379	46.6358
984.787	1.28259	884.297	49.6384
984.708	1.04191	884.215	48.7498
984.628	1.60264	884.133	48.928
984.549	0.64093	884.051	49.7959
984.47	1.12142	883.97	46.337
984.39	0.96104	883.888	46.7036
984.311	0.24021	883.806	47.0074
984.231	0.56039	883.724	48.6897
984.152	0.48025	883.642	48.1158
984.072	0.72024	883.56	49.2333
983.993	1.36019	883.479	48.9727
983.913	0.63997	883.397	47.4599
983.834	1.59962	883.315	48.2013
983.755	0.55976	883.233	48.3166
983.675	0.79951	883.151	50.4341
983.596	0.07994	883.069	49.8607
983.516	0.55945	882.987	50.038
983.437	0.87896	882.906	51.2784
983.357	0.8788	882.824	49.6423
983.278	0.95851	882.742	48.1944
983.198	0.55903	882.66	49.5593
983.119	0.55892	882.578	48.3619
983.039	0.95797	882.496	49.289
982.96	1.59631	882.415	51.6522
982.88	1.03741	882.333	49.8931
982.801	0.47871	882.251	48.8215
982.721	0.71793	882.169	49.8726
982.642	1.4356	882.087	50.3615
982.562	0.47844	882.005	50.6007
982.483	0.6378	881.923	48.5941
982.403	0.7971	881.842	50.1433
982.324	0.39848	881.76	49.3223
982.244	0.63744	881.678	52.6786
982.165	1.19498	881.596	50.4239
982.085	1.19476	881.514	49.4164
982.006	0.79635	881.432	49.3439
981.926	0.23886	881.35	50.4549
981.847	1.27368	881.268	50.2577
981.767	1.35303	881.187	50.6209
981.688	0.15915	881.105	53.1628
981.608	0.7956	881.023	51.8448
981.529	1.03409	880.941	51.9585
981.449	0.39765	880.859	51.9478
981.37	-0.55661	880.777	51.7505
981.29	1.0335	880.695	49.3767
981.211	1.58971	880.613	53.4078
981.131	1.03311	880.531	52.0914
981.052	1.03292	880.45	53.6343
980.972	0.95328	880.368	51.697
980.893	0.55598	880.286	50.506
980.813	0.31764	880.204	51.3651
980.733	1.19093	880.122	52.1618
980.654	0.31752	880.04	51.406
980.574	0.47619	879.958	52.3885
980.495	-0.23805	879.876	52.6259
980.415	1.1107	879.794	52.6771
980.336	1.50709	879.712	53.1004
980.256	0	879.631	51.725
980.177	1.11007	879.549	51.4043
980.097	1.98189	879.467	53.7494
980.017	1.74373	879.385	52.3747
979.938	2.13963	879.303	52.5498
979.858	1.66384	879.221	50.3705
979.779	0.71294	879.139	50.7317
979.699	2.05922	879.057	52.8269
979.62	1.1086	878.975	51.6395
979.54	0.39585	878.893	51.8145
979.461	0.87071	878.811	53.97
979.381	0.87055	878.729	54.6395
979.301	0.23738	878.647	54.9376
979.222	1.81955	878.565	52.0809
979.142	0.63277	878.484	54.7293
979.063	1.6607	878.402	53.2959
978.983	0.55346	878.32	54.0267
978.903	0.79051	878.238	54.8189
978.824	0.23711	878.156	53.201
978.744	0.47413	878.074	54.1167
978.665	1.58013	877.992	54.229
978.585	1.50084	877.91	54.8353
978.505	1.10567	877.828	54.2065
978.426	0.63169	877.746	53.825
978.346	1.1842	877.664	55.2949
978.267	1.10504	877.582	54.6664
978.187	0.78917	877.5	53.9766
978.107	-0.1578	877.418	57.8509
978.028	1.41997	877.336	56.8523
977.948	0.07887	877.254	54.2513
977.869	0.47314	877.172	56.6438
977.789	1.02495	877.09	56.2623
977.709	1.10358	877.008	56.0659
977.63	0.55169	876.926	54.0831
977.55	0.15759	876.845	54.1335
977.47	0.78783	876.763	56.5236
977.391	1.49659	876.681	56.2041
977.311	1.3388	876.599	56.0078
977.232	0.6299	876.517	55.75
977.152	0.62978	876.435	54.6311
977.072	1.88899	876.353	55.8499
976.993	0.55085	876.271	56.2073
976.913	0.31471	876.189	55.7038
976.833	1.65193	876.107	55.8766
976.754	1.17973	876.025	56.7869
976.674	1.10087	875.943	56.4064
976.594	1.41514	875.861	54.2446
976.515	0.70743	875.779	56.5673
976.435	0.86448	875.697	54.6519
976.355	1.65005	875.615	56.2982
976.276	0.15712	875.533	55.3045
976.196	0.7069	875.451	53.8201
976.116	0.78529	875.369	55.7723
976.037	0.23554	875.287	54.0431
975.957	0.785	875.205	57.4664
975.877	0.31394	875.123	53.9594
975.798	1.25552	875.041	56.3391
975.718	0.54919	874.959	56.2048
975.638	0.62752	874.877	56.4382
975.559	1.41166	874.795	56.6716
975.479	1.64662	874.713	59.4775
975.399	0.62716	874.631	56.2806
975.32	1.09733	874.549	56.8199
975.24	0.4702	874.467	57.5427
975.16	0.70516	874.385	58.51
975.081	1.09671	874.303	56.4174
975.001	1.64475	874.221	56.7115
974.921	1.33121	874.139	56.7609
974.842	0.70462	874.057	57.2383
974.762	0.54794	873.974	57.2876
974.682	0.70436	873.893	56.8478
974.602	1.40845	873.81	56.5915
974.523	0	873.728	56.5186
974.443	0.78217	873.646	56.2625
974.363	0.86023	873.564	58.0831
974.284	0.39094	873.482	58.9259
974.204	0.8599	873.4	57.3874
974.124	0.70342	873.318	53.8353
974.044	1.71915	873.236	55.9599
973.965	1.56257	873.154	56.7414
973.885	0.70302	873.072	57.2176
973.805	1.56197	872.99	58.3645
973.726	0.54659	872.908	57.9255
973.646	1.24911	872.826	56.5723
973.566	1.17081	872.744	58.2671
973.486	0.15608	872.662	60.6315
973.407	1.32642	872.58	57.329
973.327	1.01413	872.498	56.7079
973.247	0.46797	872.416	59.741
973.167	0	872.334	58.5109
973.088	1.01355	872.252	58.0726
973.008	1.55901	872.169	58.1213
972.928	0.46761	872.087	58.5352
972.848	1.32466	872.005	60.6522
972.769	1.2465	871.923	56.0171
972.689	0.46735	871.841	59.5324
972.609	0.70089	871.759	58.7296
972.529	1.09007	871.677	59.7507
972.45	0.93416	871.595	60.2852
972.37	1.86797	871.513	58.8144
972.29	0.93381	871.431	58.3769
972.21	1.01143	871.349	60.7334
972.131	2.17806	871.267	59.0205
972.051	1.08882	871.185	60.6473
971.971	2.02172	871.103	59.7242
971.891	0.69969	871.02	59.6511
971.811	0.93274	870.938	60.8521
971.732	1.55428	870.856	59.9902
971.652	1.08779	870.774	60.6448
971.572	0.38842	870.692	60.3896
971.492	0.69903	870.61	59.8314
971.413	1.5531	870.528	59.031
971.333	1.08696	870.446	59.8064
971.253	1.55251	870.364	61.6114
971.173	2.01787	870.282	59.1758
971.093	1.31913	870.199	56.8017
971.014	2.01711	870.117	61.815
970.934	0.62053	870.035	62.2864
970.854	0.69796	869.953	59.3685
970.774	0.62029	869.871	61.8368
970.694	1.86053	869.789	58.0733
970.615	0.54255	869.707	61.3272
970.535	1.62734	869.625	60.6492
970.455	1.31712	869.543	62.0875
970.375	1.62672	869.46	60.2612
970.295	1.00683	869.378	60.6716
970.216	0.30973	869.296	60.1756
970.136	1.00644	869.214	61.3107
970.056	1.8577	869.132	62.385
969.976	1.54779	869.05	59.1718
969.896	0.77375	868.968	61.876
969.816	1.31512	868.886	60.9577
969.737	1.23752	868.803	62.1518
969.657	1.31462	868.721	63.4058
969.577	1.469	868.639	60.9195
969.497	1.00491	868.557	60.8465
969.417	1.08201	868.475	62.7028
969.337	1.46816	868.393	61.8458
969.258	1.62239	868.311	62.556
969.178	0.77242	868.228	62.3622
969.098	0.38614	868.146	61.4456
969.018	1.69868	868.064	63.1793
968.938	0.61758	867.982	61.8414
968.858	0.69465	867.9	65.1998
968.779	0.69452	867.818	64.8852
968.699	1.62023	867.736	63.0663
968.619	1.61992	867.653	61.549
968.539	1.46536	867.571	61.0549
968.459	1.15664	867.489	62.7862
968.379	1.15642	867.407	66.08
968.299	1.31036	867.325	62.82
968.22	0.77066	867.243	63.8887
968.14	0.3082	867.161	62.974
968.06	2.00294	867.078	63.922
967.98	0.77021	866.996	65.4103
967.9	1.69415	866.914	62.6942
967.82	1.23187	866.832	64.5423
967.74	0.30791	866.75	61.8876
967.66	0.38481	866.667	65.1754
967.581	0.69253	866.585	64.2618
967.501	1.8464	866.503	63.4085
967.421	1.2307	866.421	65.8542
967.341	0.69214	866.339	62.3025
967.261	0.99956	866.257	60.9706
967.181	0.53812	866.174	65.2734
967.101	0.69174	866.092	63.3421
967.021	0.53792	866.01	63.149
966.941	0.61465	865.928	63.1358
966.861	1.22906	865.846	64.8593
966.781	1.84323	865.763	63.6482
966.702	1.07501	865.681	65.2512
966.622	0.84449	865.599	64.8784
966.542	1.53515	865.517	65.164
966.462	0.69068	865.435	65.9879
966.382	0.30691	865.352	64.8376
966.302	1.68769	865.27	66.02
966.222	0.92038	865.188	66.3649
966.142	1.07358	865.106	64.6773
966.062	1.15004	865.024	64.6637
965.982	1.22648	864.941	66.7414
965.902	0.99632	864.859	65.4729
965.822	0.91951	864.777	65.1008
965.743	1.53222	864.695	64.8483
965.663	1.37873	864.613	62.6855
965.583	0.91898	864.53	62.732
965.503	0.9188	864.448	65.7623
965.423	1.6076	864.366	64.1376
965.343	1.76037	864.284	62.3346
965.263	1.37741	864.201	63.7528
965.183	0.76508	864.119	65.1108
965.103	0.76494	864.037	65.6337
965.023	0.45887	863.955	64.3087
964.943	1.45283	863.873	65.9636
964.863	1.45255	863.79	68.0945
964.783	1.14653	863.708	64.7446
964.703	1.60483	863.626	63.9569
964.623	1.14609	863.544	65.4914
964.543	0.9167	863.461	67.442
964.463	1.83304	863.379	65.8805
964.383	0.99271	863.297	66.9377
964.303	1.52695	863.215	67.221
964.223	1.22133	863.132	63.8763
964.143	0.91582	863.05	65.7657
964.063	0.91565	862.968	64.8601
963.984	1.22063	862.886	65.6192
963.904	1.44922	862.803	65.2488
963.824	0.68634	862.721	66.0074
963.744	1.6774	862.639	64.568
963.664	0.53362	862.557	67.8801
963.584	1.67676	862.474	65.0158
963.504	1.21923	862.392	66.7237
963.424	1.21899	862.31	66.4722
963.344	0.30469	862.228	67.1703
963.264	0.60926	862.145	64.8425
963.184	0.60915	862.063	67.2606
963.104	2.51225	861.981	68.4918
963.024	1.52228	861.899	68.4181
962.944	1.36979	861.816	66.5662
962.864	0.91302	861.734	65.3669
962.784	1.21713	861.652	66.1234
962.704	1.29295	861.57	69.1898
962.624	1.06458	861.487	67.7539
962.544	0.53219	861.405	65.2527
962.464	1.36822	861.323	66.6005
962.384	0.45599	861.24	68.2438
962.304	1.44368	861.158	69.4129
962.224	0.30387	861.076	66.9726
962.143	1.29122	860.994	66.6627
962.063	1.13909	860.911	64.6971
961.983	0.53147	860.829	68.5267
961.903	0.98683	860.747	69.2807
961.823	1.7456	860.664	66.1929
961.743	0.60705	860.582	67.2425
961.663	1.89666	860.5	67.6419
961.583	1.21363	860.417	69.2223
961.503	0.98589	860.335	68.4401
961.423	0.60658	860.253	67.8353
961.343	1.06132	860.171	67.5258
961.263	0.90953	860.088	68.6919
961.183	1.06091	860.006	68.2054
961.103	0.83341	859.924	68.7219
961.023	0.68175	859.841	68.3535
960.943	1.51471	859.759	71.2873
960.863	1.4387	859.677	66.3793
960.783	0.68136	859.594	69.1944
960.703	0.9083	859.512	70.1226
960.623	1.74058	859.43	70.4613
960.543	1.36193	859.347	67.7959
960.463	1.96686	859.265	70.1371
960.382	0.98324	859.183	68.827
960.302	1.20991	859.1	71.4614
960.222	1.73891	859.018	70.9755
960.142	1.13386	858.936	71.2547
960.062	1.66267	858.854	70.0631
959.982	0.68005	858.771	71.0482
959.902	1.1332	858.689	71.6212
959.822	0.98192	858.607	71.2533
959.742	0.98173	858.524	70.4154
959.662	1.28356	858.442	68.6376
959.582	1.3588	858.36	69.1519
959.502	2.03781	858.277	71.1344
959.422	1.35828	858.195	71.4718
959.341	1.81069	858.113	71.8677
959.261	1.9612	858.03	71.9112
959.181	0.82958	857.948	70.2527
959.101	1.28183	857.865	73.5238
959.021	1.2062	857.783	69.2257
958.941	0.75373	857.701	70.3254
958.861	1.88396	857.618	69.7828
958.781	1.05482	857.536	72.7581
958.701	0.60264	857.454	71.1015
958.62	0.82846	857.371	72.0827
958.54	1.35541	857.289	70.5441
958.46	1.88215	857.207	70.1191
958.38	2.18288	857.124	71.8613
958.3	1.20411	857.042	71.3777
958.22	1.65534	856.96	71.0113
958.14	1.57979	856.877	71.5816
958.06	0.97778	856.795	70.1035
957.979	1.27839	856.712	70.6152
957.899	1.57888	856.63	70.8343
957.819	1.42824	856.548	70.7023
957.739	1.72858	856.465	71.3305
957.659	1.50283	856.383	71.0231
957.579	1.35228	856.301	69.547
957.499	0.75112	856.218	73.4471
957.419	1.42686	856.136	71.8543
957.338	0.67575	856.053	73.0072
957.258	1.80166	855.971	73.1085
957.178	1.6512	855.889	71.2249
957.098	1.80096	855.806	74.6535
957.018	0.82528	855.724	70.0859
956.938	1.57524	855.641	71.8214
956.857	2.4749	855.559	72.9145
956.777	1.79958	855.477	72.0243
956.697	1.34942	855.394	70.0266
956.617	2.02375	855.312	73.2762
956.537	1.19903	855.229	70.638
956.457	1.57342	855.147	74.1192
956.377	2.32222	855.065	72.8801
956.296	0.52427	854.982	73.0394
956.216	1.27298	854.9	70.287
956.136	1.34761	854.818	72.1351
956.056	0.74853	854.735	73.7497
955.976	2.09547	854.653	72.8029
955.895	1.87059	854.57	71.3329
955.815	1.19695	854.488	70.038
955.735	1.27151	854.405	71.9424
955.655	1.04693	854.323	73.3808
955.575	1.19626	854.241	72.0863
955.495	0.59801	854.158	72.2453
955.414	1.71896	854.076	74.903
955.334	2.24168	853.993	73.609
955.254	2.39067	853.911	74.9874
955.174	1.34449	853.829	73.1713
955.094	2.16571	853.746	72.5171
955.013	1.86663	853.664	75.8104
954.933	1.79162	853.581	73.4729
954.853	1.79127	853.499	72.2969
954.773	1.41782	853.416	73.0937
954.693	2.01441	853.334	74.0641
954.612	2.08861	853.251	73.6425
954.532	0.52205	853.169	74.7863
954.452	1.34216	853.087	72.1622
954.372	1.9383	853.004	72.3786
954.291	0.89443	852.922	73.8117
954.211	1.4159	852.839	77.0398
954.131	1.86267	852.757	75.5756
954.051	0.89391	852.674	71.7382
953.971	1.11717	852.592	74.0384
953.89	1.04249	852.51	75.1802
953.81	1.48899	852.427	72.4447
953.73	0.96766	852.345	73.7599
953.65	2.30704	852.262	74.0912
953.569	2.45541	852.18	76.6776
953.489	1.71101	852.097	74.6379
953.409	1.71068	852.015	71.6163
953.329	0.96672	851.932	75.7041
953.248	1.56133	851.85	73.6658
953.168	1.70969	851.767	72.957
953.088	1.93232	851.685	76.0024
953.008	1.48611	851.602	76.4481
952.927	0.14858	851.52	73.1991
952.847	1.26271	851.438	75.4344
952.767	0.66836	851.355	75.3607
952.687	0.96523	851.273	75.6908
952.606	2.44972	851.19	74.4057
952.526	1.18751	851.108	75.3126
952.446	1.92934	851.025	74.3741
952.366	1.40963	850.943	76.6639
952.285	1.55771	850.86	76.0137
952.205	1.33492	850.778	75.3061
952.125	1.33466	850.695	75.5781
952.044	1.55681	850.613	75.7924
951.964	1.40827	850.53	77.8491
951.884	1.40799	850.448	76.8539
951.804	2.29681	850.365	76.9527
951.723	1.70375	850.283	78.0871
951.643	1.03687	850.2	76.9199
951.563	1.7031	850.118	76.7885
951.482	1.62873	850.035	79.8775
951.402	1.1843	849.953	75.8358
951.322	0.88806	849.87	78.2914
951.242	0.66591	849.788	75.6311
951.161	2.73711	849.705	76.0172
951.081	1.33131	849.623	79.9648
951.001	1.33105	849.54	77.4781
950.92	1.70046	849.458	76.6577
950.84	1.40446	849.375	79.2247
950.76	1.84761	849.293	79.0357
950.679	1.10835	849.21	76.6086
950.599	1.69915	849.128	76.8792
950.519	1.40337	849.045	76.8628
950.439	1.2554	848.963	77.3625
950.358	1.55049	848.88	78.3207
950.278	1.32874	848.798	76.0684
950.198	2.06652	848.715	76.9691
950.117	1.32822	848.633	75.1192
950.037	1.40174	848.55	77.681
949.957	2.06532	848.468	78.3518
949.876	2.21242	848.385	80.4538
949.796	1.76959	848.302	80.0931
949.716	2.13784	848.22	76.9851
949.635	1.10557	848.137	76.9115
949.555	1.40011	848.055	77.8677
949.474	1.62087	847.972	75.849
949.394	1.17858	847.89	77.4913
949.314	1.54659	847.807	75.8166
949.234	1.47266	847.725	77.1724
949.153	0.88342	847.642	79.7278
949.073	1.03046	847.56	78.6822
948.992	1.98694	847.477	78.494
948.912	1.25079	847.395	76.5924
948.832	1.61836	847.312	79.4313
948.751	2.20642	847.229	77.6445
948.671	1.69126	847.147	79.2261
948.591	1.32334	847.064	78.8097
948.51	1.5436	846.982	77.88
948.43	1.69028	846.899	76.7225
948.35	1.24909	846.817	79.8428
948.269	2.05693	846.734	80.4529
948.189	1.68929	846.652	78.2125
948.108	1.68897	846.569	79.5066
948.028	0.58735	846.486	79.2047
947.948	1.4681	846.404	79.7005
947.867	0.95408	846.321	76.7786
947.787	2.05454	846.239	79.7233
947.707	1.17379	846.156	79.0231
947.626	1.61365	846.074	80.1446
947.546	2.64001	845.991	78.3064
947.465	1.90631	845.908	79.5414
947.385	1.4661	845.826	79.5812
947.305	2.05215	845.743	80.531
947.224	1.83192	845.661	78.2394
947.144	1.39199	845.578	81.5198
947.063	1.75796	845.496	77.6944
946.983	1.61115	845.413	78.4165
946.903	1.8305	845.33	80.5585
946.822	0.65885	845.248	81.3364
946.742	1.61021	845.165	78.3093
946.661	1.31719	845.083	80.7906
946.581	2.19489	845	81.568
946.501	1.17038	844.917	83.3666
946.42	2.26717	844.835	81.6466
946.34	1.53553	844.752	81.6291
946.259	1.60833	844.67	83.1996
946.179	1.46184	844.587	81.0271
946.099	1.38848	844.504	80.6696
946.018	1.46127	844.422	83.2595
945.938	1.46099	844.339	81.2017
945.857	1.31463	844.257	83.0538
945.777	1.7525	844.174	85.5849
945.696	1.16811	844.091	82.8484
945.616	1.89781	844.009	81.9813
945.536	1.6785	843.926	83.7185
945.455	2.33485	843.844	84.1533
945.375	1.3131	843.761	83.1734
945.294	1.67752	843.678	81.0625
945.214	1.16675	843.596	83.6467
945.133	2.9163	843.513	81.5367
945.053	1.02051	843.431	82.989
944.972	0.72879	843.348	82.4625
944.892	1.67589	843.265	83.349
944.811	1.23846	843.183	81.0713
944.731	1.16538	843.1	82.9178
944.651	1.60209	843.017	83.6342
944.57	0.94651	842.935	82.8822
944.49	1.31029	842.852	83.1467
944.409	1.01892	842.769	79.8556
944.329	1.74638	842.687	81.9825
944.248	2.4008	842.604	82.5854
944.168	1.81843	842.522	83.8085
944.087	1.8908	842.439	85.3693
944.007	1.09064	842.356	86.0839
943.926	1.4539	842.274	83.9236
943.846	1.8897	842.191	81.8206
943.765	1.23533	842.108	82.5354
943.685	1.59835	842.026	85.0524
943.604	1.45277	841.943	85.7662
943.524	2.32397	841.86	85.4099
943.443	2.68657	841.778	82.8023
943.363	1.8149	841.695	85.3732
943.282	1.52422	841.612	84.2296
943.202	2.24959	841.53	83.874
943.121	2.39426	841.447	85.3182
943.041	1.74094	841.365	85.7497
942.961	1.81313	841.282	82.1334
942.88	1.88529	841.199	84.0829
942.799	1.81242	841.117	81.9857
942.719	1.88455	841.034	86.4063
942.638	2.39146	840.951	82.9053
942.558	2.24609	840.869	85.6953
942.477	1.66613	840.786	83.9364
942.397	1.81066	840.703	85.0971
942.316	1.44824	840.62	88.2216
942.236	2.09954	840.538	87.5854
942.155	1.8096	840.455	85.8276
942.075	2.53294	840.372	86.2017
941.994	1.9536	840.29	86.7999
941.914	2.38727	840.207	86.9494
941.833	1.5912	840.124	82.8392
941.753	1.37395	840.042	86.856
941.672	1.30139	839.959	83.6999
941.592	0.93971	839.876	85.2502
941.511	1.87904	839.794	87.3039
941.431	1.30062	839.711	85.7174
941.35	1.66158	839.628	86.1468
941.27	1.5168	839.546	86.1842
941.189	1.73315	839.463	85.0466
941.108	2.67142	839.38	85.5317
941.028	2.02122	839.298	85.8488
940.947	1.58779	839.215	84.768
940.867	1.29885	839.132	85.3646
940.786	2.09218	839.049	89.3704
940.706	2.1639	838.967	85.719
940.625	1.73078	838.884	88.438
940.545	1.73044	838.801	86.5757
940.464	2.01846	838.719	88.1765
940.384	2.01806	838.636	86.5943
940.303	2.37797	838.553	86.5756
940.222	3.45819	838.47	86.8359
940.142	1.51266	838.388	86.8172
940.061	1.80043	838.305	88.9183
939.981	1.58407	838.222	86.7798
939.9	1.43978	838.14	87.5417
939.82	1.87135	838.057	87.2998
939.739	2.95041	837.974	88.3957
939.658	1.65478	837.891	88.2095
939.578	1.65446	837.809	87.0762
939.497	1.22262	837.726	87.8372
939.417	1.86953	837.643	90.9367
939.336	1.50971	837.561	89.2468
939.255	2.37193	837.478	85.6095
939.175	2.87451	837.395	89.097
939.094	1.43697	837.312	90.3575
939.014	1.29302	837.23	90.0598
938.933	2.22644	837.147	90.096
938.853	2.51323	837.064	89.7985
938.772	2.36915	836.981	88.6673
938.691	1.57912	836.899	88.8149
938.611	2.08117	836.816	89.9071
938.53	2.15251	836.733	91.9432
938.45	2.08035	836.65	88.5907
938.369	1.86478	836.568	91.4592
938.288	2.07954	836.485	89.6628
938.208	2.22252	836.402	91.8082
938.127	2.07872	836.319	92.2879
938.046	2.43665	836.237	91.3247
937.966	2.29287	836.154	94.6332
937.885	1.71931	836.071	91.3407
937.805	2.0771	835.988	94.925
937.724	2.00508	835.906	89.3055
937.643	2.14788	835.823	91.0043
937.563	2.29062	835.74	91.5942
937.482	2.14704	835.657	90.8542
937.401	2.07506	835.575	90.2807
937.321	1.21618	835.492	93.3068
937.24	2.78951	835.409	93.8956
937.16	2.57443	835.326	93.045
937.079	3.2889	835.243	90.8666
936.998	2.14452	835.161	92.2855
936.918	2.35851	835.078	93.6484
936.837	1.50057	834.995	91.9137
936.756	1.3574	834.912	91.2303
936.676	2.35712	834.83	92.6479
936.595	2.21383	834.747	92.2962
936.514	2.5704	834.664	95.481
936.434	2.78405	834.581	94.024
936.353	1.85567	834.498	94.7769
936.272	2.49753	834.416	91.6089
936.192	2.56838	834.333	93.7973
936.111	2.35389	834.25	94.053
936.03	1.49763	834.167	93.5911
935.95	2.28166	834.085	93.9019
935.869	2.92281	834.002	94.2125
935.788	1.78185	833.919	94.7436
935.708	1.21142	833.836	95.1642
935.627	2.49361	833.753	93.5449
935.546	1.85203	833.671	93.3593
935.466	1.85167	833.588	96.59
935.385	2.27853	833.505	94.035
935.304	2.27808	833.422	96.7134
935.224	1.42352	833.339	94.9854
935.143	1.28092	833.257	94.4693
935.062	2.34789	833.174	97.8063
934.982	2.4897	833.091	96.6845
934.901	1.56465	833.008	95.6183
934.82	2.2043	832.925	93.6724
934.74	1.49294	832.842	95.0269
934.659	1.84804	832.76	97.8102
934.578	2.48726	832.677	96.8546
934.497	2.62887	832.594	99.9661
934.417	1.98902	832.511	95.2191
934.336	2.27272	832.428	97.4507
934.255	2.05925	832.346	98.6378
934.175	1.98785	832.263	94.8826
934.094	2.12942	832.18	97.1677
934.013	2.41287	832.097	98.9029
933.933	1.49001	832.014	94.1075
933.852	1.84441	831.931	96.2267
933.771	2.62423	831.849	98.29
933.69	2.76553	831.766	98.159
933.61	2.97768	831.683	98.686
933.529	1.91385	831.6	98.1712
933.448	2.62216	831.517	97.9307
933.367	2.33823	831.434	96.9232
933.287	2.12524	831.352	98.3264
933.206	2.40814	831.269	99.3455
933.125	2.12441	831.186	100.255
933.044	1.91159	831.103	97.6601
932.964	1.982	831.02	100.923
932.883	1.98161	830.937	97.1252
932.802	1.3444	830.854	100.058
932.722	2.82976	830.772	98.0128
932.641	1.76825	830.689	98.8117
932.56	2.1922	830.606	99.9383
932.479	2.26247	830.523	99.8073
932.399	1.97927	830.44	100.66
932.318	2.68563	830.357	101.075
932.237	2.11982	830.274	96.137
932.156	2.82587	830.192	100.321
932.076	1.76582	830.109	100.081
931.995	3.3897	830.026	99.4042
931.914	2.75359	829.943	97.8544
931.833	3.10601	829.86	102.307
931.753	2.25847	829.777	100.212
931.672	2.32859	829.694	100.245
931.591	2.32813	829.612	101.586
931.51	3.66784	829.529	104.399
931.429	0.84626	829.446	104.649
931.349	2.82031	829.363	102.392
931.268	2.81975	829.28	103.187
931.187	1.97344	829.197	103.273
931.106	1.76165	829.114	103.142
931.025	2.67718	829.031	103.936
930.945	2.46534	828.948	104.73
930.864	2.53528	828.866	103.347
930.783	2.88683	828.783	105.5
930.702	2.60468	828.7	101.887
930.622	2.18187	828.617	104.911
930.541	2.67402	828.534	106.084
930.46	1.75888	828.451	103.995
930.379	2.32126	828.368	105.222
930.298	2.46146	828.285	104.276
930.218	2.6016	828.202	103.547
930.137	1.89809	828.12	105.588
930.056	1.89772	828.037	103.339
929.975	2.95142	827.954	106.356
929.894	2.74006	827.871	105.736
929.814	1.89659	827.788	106.256
929.733	2.45806	827.705	107.318
929.652	2.31714	827.622	109.03
929.571	3.15912	827.539	105.969
929.49	2.66717	827.456	105.513
929.409	2.2456	827.373	109.392
929.329	1.82419	827.29	105.9
929.248	2.80589	827.208	106.148
929.167	2.80534	827.125	106.45
929.086	2.59442	827.042	111.084
929.005	2.59391	826.959	109.49
928.924	2.45322	826.876	108.546
928.844	2.38266	826.793	109.171
928.763	1.89173	826.71	110.771
928.682	2.17156	826.627	110.963
928.601	3.22168	826.544	109.641
928.52	3.22105	826.461	110.158
928.439	1.75022	826.378	107.755
928.359	2.09985	826.295	109.353
928.278	1.74953	826.212	109.167
928.197	1.81915	826.13	107.522
928.116	1.88875	826.047	109.281
928.035	2.23808	825.964	108.069
927.954	1.888	825.881	111.285
927.874	2.09737	825.798	111.099
927.793	1.81736	825.715	110.049
927.712	2.86527	825.632	109.917
927.631	2.44548	825.549	110.864
927.55	2.65457	825.466	112.566
927.469	1.88577	825.383	111.894
927.388	2.16471	825.3	113.218
927.307	2.02465	825.217	111.468
927.227	2.72227	825.134	114.623
927.146	2.65194	825.051	109.48
927.065	2.51187	824.968	113.711
926.984	1.81377	824.885	111.101
926.903	2.51088	824.802	112.1
926.822	2.64985	824.719	113.69
926.741	2.78876	824.636	112.966
926.66	1.81234	824.553	112.349
926.58	1.53321	824.47	113.723
926.499	2.64775	824.388	115.097
926.418	2.57756	824.305	115.824
926.337	2.01985	824.222	112.09
926.256	3.064	824.139	116.204
926.175	2.57604	824.056	117.145
926.094	2.71474	823.973	114.165
926.013	2.50542	823.89	114.999
925.932	2.36576	823.807	111.86
925.851	2.64356	823.724	115.701
925.771	2.29527	823.641	115.085
925.69	1.94712	823.558	113.664
925.609	3.33726	823.475	115.893
925.528	2.36342	823.392	116.458
925.447	2.36295	823.309	112.892
925.366	3.26579	823.226	118.498
925.285	2.77885	823.143	120.348
925.204	2.29209	823.06	119.518
925.123	2.43053	822.977	119.009
925.042	1.94404	822.894	116.894
924.961	2.1519	822.811	116.654
924.88	2.63729	822.728	116.521
924.799	2.98371	822.645	116.924
924.719	2.56687	822.562	120.699
924.638	2.497	822.479	119.923
924.557	1.3176	822.396	119.629
924.476	2.91201	822.313	116.394
924.395	2.63416	822.23	119.951
924.314	2.00988	822.147	120.192
924.233	2.35594	822.064	118.027
924.152	2.42476	821.981	122.17
924.071	2.35501	821.898	123.479
923.99	3.18556	821.815	119.285
923.909	2.90798	821.732	117.443
923.828	2.14594	821.649	119.767
923.747	2.90682	821.566	118.459
923.666	2.28348	821.483	122.49
923.585	2.35221	821.4	122.783
923.504	2.28257	821.317	120.088
923.423	1.65972	821.234	122.036
923.343	2.62738	821.151	119.289
923.262	2.83424	821.068	123.048
923.181	3.11013	820.985	121.049
923.1	2.69491	820.902	121.396
923.019	3.45433	820.819	126.377
922.938	2.27941	820.736	123.1
922.857	2.96955	820.653	123.819
922.776	2.62373	820.57	122.62
922.695	2.13999	820.486	123.871
922.614	3.38189	820.403	125.653
922.533	2.00113	820.32	123.71
922.452	2.48367	820.237	123.948
922.371	2.13829	820.154	127.804
922.29	2.75853	820.071	127.191
922.209	3.72328	819.988	126.525
922.128	1.93021	819.905	127.241
922.047	1.65413	819.822	126.203
921.966	2.61853	819.739	126.654
921.885	2.20464	819.656	129.282
921.804	2.61749	819.573	128.775
921.723	3.44338	819.49	129.437
921.642	2.96071	819.407	124.578
921.561	2.54709	819.324	131.45
921.48	2.68423	819.241	132.164
921.399	2.89014	819.158	129.748
921.318	2.95836	819.075	132.053
921.237	2.8202	818.992	127.464
921.156	2.75087	818.909	130.987
921.075	2.9566	818.826	131.17
920.994	2.68103	818.742	132.466
920.913	3.02415	818.659	130.053
920.832	2.88612	818.576	132.461
920.751	2.40462	818.493	135.238
920.67	2.12938	818.41	132.244
920.589	3.36513	818.327	132.744
920.508	3.43312	818.244	132.662
920.427	3.15785	818.161	134.643
920.346	2.5395	818.078	134.349
920.265	2.05865	817.995	133.896
920.184	2.6071	817.912	135.4
920.103	1.44048	817.829	130.56
920.022	2.19458	817.746	134.389
919.94	2.33128	817.662	132.298
919.86	1.64528	817.579	133.96
919.778	2.60451	817.496	133.772
919.697	3.76893	817.413	134.217
919.616	2.94603	817.33	133.29
919.535	2.26046	817.247	134.95
919.454	3.28729	817.164	133.443
919.373	2.46497	817.081	133.308
919.292	3.55981	816.998	136.97
919.211	2.87466	816.915	138.68
919.13	2.4635	816.832	136.277
919.049	2.87351	816.748	135.246
918.968	3.89899	816.665	135.479
918.887	2.46203	816.582	136.24
918.806	2.18803	816.499	136.473
918.725	2.7345	816.416	139.708
918.644	2.11881	816.333	138.413
918.562	2.87008	816.25	139.383
918.481	2.66454	816.167	140.247
918.4	2.25416	816.084	138.532
918.319	2.86836	816	140.763
918.238	3.48232	815.917	138.892
918.157	3.00376	815.834	137.967
918.076	3.68569	815.751	141.196
917.995	3.68496	815.668	140.902
917.914	2.66083	815.585	144.181
917.833	3.34243	815.502	141.417
917.752	2.86437	815.419	144.642
917.671	3.54565	815.336	141.04
917.59	2.72688	815.252	142.164
917.508	2.59002	815.169	144.179
917.427	3.54353	815.086	143.255
917.346	2.99777	815.003	140.443
917.265	3.13341	814.92	144.398
917.184	1.97502	814.837	143.842
917.103	3.13216	814.754	146.222
917.022	2.655	814.67	143.673
916.941	2.72253	814.587	144.166
916.86	3.40248	814.504	144.501
916.779	2.85752	814.421	147.192
916.697	2.78892	814.338	147.998
916.616	2.78837	814.255	144.09
916.535	3.53576	814.172	145.472
916.454	2.65129	814.088	146.329
916.373	3.05857	814.005	145.774
916.292	3.32978	813.922	147.991
916.211	2.78559	813.839	146.18
916.13	2.98881	813.756	151.429
916.048	2.85239	813.673	151.5
915.967	2.30861	813.59	147.703
915.886	4.07321	813.506	149.604
915.805	3.46154	813.423	153.489
915.724	2.64653	813.34	148.754
915.643	2.78169	813.257	152.742
915.562	2.50981	813.174	153.544
915.48	2.03457	813.091	151.63
915.399	2.98344	813.008	152.327
915.318	2.98285	812.924	152.92
915.237	3.18559	812.841	155.181
915.156	2.43954	812.758	155.668
915.075	2.91331	812.675	154.069
914.994	2.30309	812.592	156.329
914.913	3.58939	812.508	156.972
914.831	2.91156	812.425	158.187
914.75	2.23401	812.342	151.693
914.669	2.84271	812.259	156.451
914.588	2.50379	812.176	158.499
914.507	3.31517	812.093	160.494
914.426	2.90865	812.009	159.313
914.344	3.04333	811.926	157.405
914.263	3.31318	811.843	160.387
914.182	3.24492	811.76	157.959
914.101	3.44704	811.677	156.572
914.02	3.64907	811.594	158.721
913.938	2.8376	811.51	162.168
913.857	3.17478	811.427	158.91
913.776	2.97154	811.344	159.186
913.695	3.51111	811.261	161.904
913.614	2.97035	811.177	164.516
913.533	2.49729	811.094	160.378
913.451	4.18381	811.011	162.886
913.37	2.83363	810.928	160.515
913.289	3.30524	810.845	161.205
913.208	3.77666	810.762	165.008
913.127	2.29251	810.678	164.868
913.045	3.50549	810.595	165.713
912.964	2.96559	810.512	166.194
912.883	2.56068	810.429	165.328
912.802	3.70551	810.346	164.41
912.721	2.96381	810.262	165.306
912.639	3.36729	810.179	166.305
912.558	3.56861	810.096	168.133
912.477	3.29862	810.013	164.627
912.396	3.97102	809.929	165.47
912.315	2.89355	809.846	167.555
912.233	3.16208	809.763	166.535
912.152	3.43051	809.68	163.963
912.071	2.95906	809.597	168.012
911.99	3.56361	809.513	166.113
911.909	3.0251	809.43	166.903
911.827	2.95728	809.347	171
911.746	2.95669	809.264	167.656
911.665	3.09047	809.18	170.718
911.584	4.16458	809.097	167.891
911.502	3.69364	809.014	172.913
911.421	1.94717	808.931	169.468
911.34	3.69216	808.848	172.991
911.259	3.2216	808.764	171.25
911.177	4.1604	808.681	172.45
911.096	2.54941	808.598	172.051
911.015	4.49411	808.515	175.828
910.934	2.8837	808.431	174.036
910.853	3.21837	808.348	171.214
910.771	2.81551	808.265	177.668
910.69	3.15006	808.182	173.508
910.609	3.48447	808.098	174.757
910.528	2.27785	808.015	173.379
910.446	3.34911	807.932	181.989
910.365	2.41087	807.849	208.713
910.284	3.28081	807.765	222.869
910.202	3.94957	807.682	215.463
910.121	2.74406	807.599	218.089
910.04	2.47585	807.516	177.261
909.959	4.08099	807.432	175.525
909.877	3.14374	807.349	178.93
909.796	3.34373	807.266	177.04
909.715	4.07853	807.183	179.415
909.634	3.075	807.099	182.303
909.552	3.87639	807.016	180.157
909.471	2.33873	806.933	175.701
909.39	3.47399	806.849	182.951
909.309	3.20612	806.766	183.167
909.227	2.80479	806.683	182.921
909.146	3.27159	806.6	182.777
909.065	2.6034	806.516	182.429
908.983	2.46939	806.433	181.619
908.902	2.93599	806.35	181.732
908.821	2.13483	806.267	180.256
908.74	2.60131	806.183	183.444
908.658	3.06759	806.1	188.27
908.577	3.46701	806.017	184.592
908.496	3.13302	805.933	181.58
908.414	2.93245	805.85	187.376
908.333	3.26502	805.767	188.614
908.252	3.39761	805.684	187.702
908.17	3.06389	805.6	186.534
908.089	3.06327	805.517	189.92
908.008	3.19582	805.434	189.008
907.927	2.79578	805.35	189.324
907.845	3.06143	805.267	190.508
907.764	3.19389	805.184	192.458
907.683	3.72545	805.101	194.664
907.601	2.92655	805.017	187.724
907.52	3.19196	804.934	189.623
907.439	3.7232	804.851	188.968
907.357	4.65307	804.767	193.775
907.276	3.38941	804.684	196.028
907.195	4.11963	804.601	194.249
907.113	2.85659	804.517	192.012
907.032	3.5202	804.434	196.458
906.951	2.98825	804.351	196.618
906.869	3.31961	804.268	199.887
906.788	3.58445	804.184	193.574
906.707	3.51737	804.101	198.014
906.625	2.72043	804.018	198.479
906.544	4.17934	803.934	195.837
906.463	3.38259	803.851	200.835
906.381	3.64716	803.768	198.397
906.3	4.11051	803.684	198.658
906.219	3.38055	803.601	202.277
906.137	3.64495	803.518	196.788
906.056	2.98163	803.434	200.305
905.975	2.91479	803.351	198.226
905.893	3.84144	803.268	198.944
905.812	3.64201	803.184	202.813
905.731	3.50887	803.101	202.666
905.649	3.11101	803.018	198.963
905.568	3.17656	802.934	203.642
905.486	4.1684	802.851	204.155
905.405	3.90295	802.768	204.465
905.324	2.71167	802.684	204.724
905.242	4.43038	802.601	205.794
905.161	2.90891	802.518	202.349
905.08	4.032	802.434	202.861
904.998	3.43642	802.351	204.794
904.917	3.89823	802.268	210.021
904.835	3.69927	802.184	205.817
904.754	3.30225	802.101	206.531
904.673	3.43365	802.018	207.296
904.591	3.43295	801.934	207.249
904.51	4.15832	801.851	206.342
904.429	3.62954	801.768	209.536
904.347	4.09066	801.684	207.464
904.266	3.69404	801.601	206.861
904.184	3.42949	801.517	207.422
904.103	2.70348	801.434	212.232
904.022	3.16441	801.351	207.076
903.94	3.95471	801.267	208.445
903.859	3.42672	801.184	211.634
903.777	3.16249	801.101	209.817
903.696	3.55708	801.017	211.135
903.615	3.16121	800.934	210.733
903.533	3.35811	800.851	213.666
903.452	3.62076	800.767	213.113
903.37	2.8302	800.684	215.287
903.289	3.55349	800.6	213.421
903.208	3.35539	800.517	217.36
903.126	3.94673	800.434	214.032
903.045	4.53782	800.35	218.524
902.963	3.1561	800.267	210.456
902.882	3.35268	800.184	219.787
902.8	2.69475	800.1	217.318
902.719	3.48275	800.017	215.858
902.638	3.21925	799.933	218.48
902.556	3.15291	799.85	221.604
902.475	3.15228	799.767	218.13
902.393	4.46482	799.683	221.656
902.312	4.20134	799.6	219.794
902.23	3.216	799.516	223.116
902.149	3.87154	799.433	223.67
902.068	3.47712	799.35	218.438
901.986	4.00116	799.266	226.034
901.905	4.19709	799.183	220.854
901.823	2.29482	799.099	226.284
901.742	4.3265	799.016	224.072
901.66	4.52224	798.933	223.569
901.579	3.60395	798.849	226.935
901.497	3.86528	798.766	230.199
901.416	4.25749	798.683	227.787
901.335	4.06017	798.599	231.1
901.253	4.38672	798.516	227.935
901.172	3.20755	798.432	229.791
901.09	4.38494	798.349	230.291
901.009	3.99145	798.265	229.888
900.927	3.2056	798.182	229.887
900.846	3.59739	798.099	233.445
900.764	3.53127	798.015	234.695
900.683	3.33441	797.932	233.34
900.601	5.03329	797.848	238.949
900.52	4.50943	797.765	232.984
900.438	3.72443	797.682	236.938
900.357	4.83425	797.598	236.033
900.276	3.91886	797.515	234.078
900.194	3.39566	797.431	236.327
900.113	3.2644	797.348	238.376
900.031	3.26374	797.264	241.073
899.95	3.26307	797.181	239.068
899.868	4.11064	797.098	239.864
899.787	3.45746	797.014	239.81
899.705	5.0873	796.931	242.905
899.624	2.99959	796.847	240.052
899.542	4.1725	796.764	239.848
899.461	2.80283	796.68	241.092
899.379	3.91013	796.597	242.336
899.298	3.9745	796.514	242.831
899.216	4.2994	796.43	241.678
899.135	4.03801	796.347	248.16
899.053	4.49301	796.263	244.063
898.972	3.64576	796.18	243.609
898.89	4.68645	796.096	244.95
898.809	3.83951	796.013	243.599
898.727	3.31822	795.929	247.033
898.646	3.83795	795.846	249.967
898.564	4.29243	795.763	244.779
898.483	3.38123	795.679	249.007
898.401	4.81077	795.596	247.656
898.32	3.70484	795.512	251.484
898.238	5.06875	795.429	249.287
898.156	3.50842	795.345	249.628
898.075	4.93678	795.262	250.07
897.993	4.80588	795.178	251.107
897.912	4.61012	795.095	247.967
897.83	4.41442	795.011	252.038
897.749	3.95919	794.928	251.683
897.667	4.21796	794.845	252.073
897.586	4.02246	794.761	251.37
897.504	3.89192	794.678	256.231
897.423	4.6045	794.594	254.038
897.341	3.11227	794.511	250.207
897.26	4.34332	794.427	256.901
897.178	4.47207	794.344	253.071
897.097	3.82316	794.26	254.403
897.015	4.85897	794.177	258.166
896.933	4.40457	794.093	259.099
896.852	3.82083	794.01	256.165
896.77	3.43157	793.926	260.915
896.689	4.01348	793.843	257.882
896.607	3.68906	793.759	259.608
896.526	4.65892	793.676	259.103
896.444	3.75225	793.592	263.552
896.363	3.94553	793.509	261.858
896.281	4.13873	793.425	261.155
896.199	3.94393	793.342	263.224
896.118	5.6238	793.258	261.086
896.036	4.58861	793.175	262.363
895.955	4.45844	793.091	262.452
895.873	3.94072	793.008	265.854
895.792	4.52122	792.924	267.87
895.71	3.93912	792.841	266.574
895.628	4.45481	792.758	259.496
895.547	5.42215	792.674	265.91
895.465	3.7431	792.59	268.122
895.384	4.25852	792.507	270.629
895.302	3.2255	792.423	267.506
895.221	3.54733	792.34	270.901
895.139	5.15869	792.256	273.307
895.057	4.25506	792.173	272.456
894.976	4.3831	792.089	274.515
894.894	3.02888	792.006	268.239
894.813	4.9612	791.922	270.545
894.731	4.50926	791.839	272.11
894.649	4.89477	791.755	274.217
894.568	4.05668	791.672	273.514
894.486	4.69964	791.588	274.043
894.405	3.86193	791.505	272.208
894.323	4.31161	791.421	278.252
894.241	3.9247	791.338	276.712
894.16	4.50283	791.254	281.078
894.078	5.14505	791.171	275.995
893.997	3.7294	791.087	281.885
893.915	5.20724	791.004	279.165
893.833	3.9207	790.92	280.626
893.752	4.2412	790.837	282.234
893.67	4.49733	790.753	282.022
893.588	3.59713	790.67	280.091
893.507	4.36705	790.586	286.561
893.425	3.9167	790.503	288.657
893.344	4.10849	790.419	287.511
893.262	4.49274	790.335	284.304
893.18	4.94101	790.252	279.969
893.099	4.68338	790.168	287.463
893.017	4.10514	790.085	290.292
892.935	4.29669	790.001	288.852
892.854	3.78288	789.918	288.934
892.772	4.55135	789.834	287.446
892.69	4.48633	789.751	290.224
892.609	3.78056	789.667	288.884
892.527	3.84385	789.584	292.836
892.446	4.61168	789.5	291.251
892.364	4.16247	789.416	294.955
892.282	3.64942	789.333	296.504
892.201	3.13658	789.249	295.751
892.119	3.58394	789.166	295.732
892.037	4.0311	789.082	297.671
891.956	4.79795	788.999	290.021
891.874	4.86093	788.915	293.917
891.792	4.85994	788.831	294.73
891.711	4.34748	788.748	292.414
891.629	5.17756	788.664	299.874
891.547	5.81557	788.581	295.75
891.466	4.60039	788.497	299.591
891.384	4.02452	788.414	295.273
891.302	3.25728	788.33	297.892
891.221	4.59757	788.247	300.265
891.139	4.66047	788.163	300.977
891.057	4.65952	788.079	296.371
890.976	4.08422	787.996	301.133
890.894	4.53001	787.912	300.527
890.812	4.33771	787.829	300.556
890.731	4.59193	787.745	307.8
890.649	4.71852	787.662	307.828
890.567	5.10006	787.578	301.131
890.486	3.76052	787.494	304.91
890.404	5.35287	787.411	305.084
890.322	4.71466	787.327	307.303
890.241	4.4589	787.244	304.848
890.159	4.13956	787.16	303.124
890.077	4.13871	787.076	304.417
889.995	4.07421	786.993	307.607
889.914	4.45525	786.909	308.753
889.832	4.13617	786.826	309.46
889.75	4.26257	786.742	308.271
889.669	3.81644	786.658	312.284
889.587	3.94285	786.575	307.499
889.505	4.25995	786.491	309.615
889.424	4.25908	786.408	313.721
889.342	4.19465	786.324	305.249
889.26	4.25733	786.24	307.509
889.178	4.70117	786.157	309.769
889.097	4.7002	786.073	309.65
889.015	4.0007	785.99	315.207
888.933	4.63479	785.906	317.124
888.852	5.14166	785.822	312.687
888.77	5.26753	785.739	316.154
888.688	4.37813	785.655	312.641
888.606	5.1385	785.572	316.931
888.525	4.31291	785.488	317.294
888.443	5.26321	785.404	313.201
888.361	5.26213	785.321	315.842
888.279	5.19767	785.237	315.673
888.198	5.38672	785.154	317.198
888.116	4.81538	785.07	322.933
888.034	4.49765	784.986	322.665
887.952	4.8134	784.903	323.317
887.871	5.0657	784.819	324.5
887.789	4.55819	784.735	324.136
887.707	4.30408	784.652	327.252
887.625	4.74617	784.568	327.661
887.544	5.37789	784.485	324.977
887.462	5.18702	784.401	329.878
887.38	4.93298	784.317	328.112
887.299	4.42613	784.234	332.237
887.217	5.31026	784.15	328.589
887.135	5.49878	784.066	328.466
887.053	5.1817	783.983	331.768
886.971	5.24381	783.899	329.087
886.89	4.48475	783.815	330.893
886.808	5.24166	783.732	334.819
886.726	4.54605	783.648	330.5
886.644	4.22948	783.565	333.316
886.563	5.23843	783.481	337.094
886.481	4.66945	783.397	332.344
886.399	3.97453	783.314	337.614
886.317	4.91983	783.23	335.707
886.236	4.66657	783.146	332.212
886.154	5.23306	783.063	341.906
886.072	4.97984	782.979	340.481
885.99	3.65533	782.895	337.324
885.908	4.66274	782.812	339.074
885.827	4.2838	782.728	340.247
885.745	4.84978	782.644	338.678
885.663	5.22661	782.561	340.283
885.581	4.28116	782.477	340.589
885.499	4.84679	782.393	343.393
885.418	4.84579	782.31	344.323
885.336	5.34815	782.226	346.069
885.254	5.28414	782.142	351.75
885.172	4.08808	782.059	345.526
885.091	5.03045	781.975	343.048
885.009	5.72096	781.891	345.272
884.927	5.34265	781.808	346.2
884.845	4.46177	781.724	350.148
884.763	4.96348	781.64	347.623
884.682	4.89964	781.557	350.179
884.6	5.52667	781.473	344.684
884.518	5.086	781.389	349.396
884.436	5.02217	781.306	355.638
884.354	5.33496	781.222	354.79
884.272	4.45535	781.138	349.681
884.191	6.02289	781.055	351.181
884.109	5.14349	780.971	354.737
884.027	5.58142	780.887	348.436
883.945	4.89058	780.803	354.43
883.863	5.26569	780.72	351.336
883.781	4.88856	780.636	355.606
883.7	5.07554	780.552	355.811
883.618	5.01185	780.469	358.023
883.536	4.32183	780.385	356.746
883.454	4.63405	780.301	354.61
883.372	4.94614	780.218	358.397
883.291	5.44589	780.134	363.089
883.209	4.00535	780.05	363.292
883.127	4.94308	779.966	360.154
883.045	5.31741	779.883	363.888
882.963	5.44141	779.799	363.566
882.881	4.62737	779.715	362.433
882.799	4.68893	779.632	366.736
882.718	4.87549	779.548	367.271
882.636	3.06217	779.464	369.617
882.554	5.81068	779.381	367.912
882.472	4.68507	779.297	372.781
882.39	3.74728	779.213	371.553
882.308	5.74465	779.129	374.419
882.226	5.6186	779.046	372.572
882.145	4.80604	778.962	375.341
882.063	4.80505	778.878	374.779
881.981	4.80405	778.795	379.307
881.899	5.8011	778.711	373.084
881.817	5.1139	778.627	371.287
881.735	5.36225	778.543	374.243
881.653	5.36114	778.46	374.442
881.572	3.86421	778.376	377.254
881.49	4.79811	778.292	379.115
881.408	4.98402	778.208	382.969
881.326	5.66815	778.125	387.344
881.244	4.73287	778.041	385.783
881.162	4.98094	777.957	383.891
881.08	5.72689	777.874	390.018
880.998	6.47254	777.79	388.6
880.917	6.09787	777.706	394.059
880.835	5.10124	777.622	396.055
880.753	5.53557	777.539	394.968
880.671	5.59661	777.455	400.374
880.589	4.47637	777.371	405.067
880.507	5.15919	777.287	407.011
880.425	4.59881	777.204	403.412
880.343	5.03279	777.12	409.096
880.261	5.34235	777.036	409.049
880.179	4.47174	776.952	410.611
880.098	4.6571	776.869	415.91
880.016	6.14611	776.785	415.057
879.934	5.58621	776.701	411.509
879.852	4.5301	776.617	416.189
879.77	4.40508	776.534	415.621
879.688	6.079	776.45	409.333
879.606	4.83738	776.366	410.136
879.524	6.20049	776.282	408.341
879.442	5.08335	776.199	403.524
879.36	5.95001	776.115	402.722
879.278	4.58552	776.031	403.762
879.197	5.0802	775.947	398.619
879.115	5.51273	775.864	397.63
879.033	5.69738	775.78	400.51
878.951	4.64364	775.696	394.947
878.869	5.75692	775.612	393.724
878.787	6.93163	775.529	393.35
878.705	5.07389	775.445	392.741
878.623	5.25844	775.361	395.854
878.541	5.87586	775.277	390.58
878.459	5.87464	775.193	393.41
878.377	5.93525	775.11	396.992
878.295	5.06865	775.026	394.546
878.213	5.6856	774.942	393.89
878.131	6.48765	774.858	395.164
878.049	5.55969	774.775	396.719
877.967	5.49678	774.691	396.956
877.885	5.24865	774.607	401.143
877.804	5.74145	774.523	395.174
877.722	4.87613	774.439	401.004
877.64	6.04762	774.356	393.581
877.558	6.35486	774.272	400.678
877.476	4.31794	774.188	399.035
877.394	5.7355	774.104	396.877
877.312	5.05606	774.021	396.268
877.23	5.05501	773.937	402.09
877.148	5.23887	773.853	406.643
877.066	5.97723	773.769	400.966
876.984	5.05187	773.685	399.231
876.902	6.28273	773.601	400.03
876.82	5.29611	773.518	403.547
876.738	5.54129	773.434	398.673
876.656	5.41703	773.35	398.486
876.574	4.80046	773.266	403.688
876.492	5.35325	773.183	397.459
876.41	7.1977	773.099	393.948
876.328	4.98199	773.015	399.615
876.246	6.82576	772.931	393.063
876.164	6.20954	772.847	397.932
876.082	5.77797	772.763	399.243
876	5.89968	772.68	397.046
875.918	5.52981	772.596	395.738
875.836	5.71295	772.512	394.524
875.754	5.34326	772.428	390.881
875.672	5.40355	772.344	395.883
875.59	4.97269	772.261	390.372
875.508	6.0151	772.177	395.046
875.426	5.82975	772.093	391.312
875.344	6.07395	772.009	393.508
875.262	6.37939	771.925	391.643
875.18	5.39683	771.841	390.993
875.098	5.33439	771.758	391.555
875.016	4.90417	771.674	390.251
874.934	5.39347	771.59	390.907
874.852	5.26979	771.506	392.821
874.77	5.75881	771.422	390.725
874.688	5.32885	771.338	391.52
874.606	4.65412	771.255	388.447
874.524	5.63277	771.171	392.223
874.442	5.20311	771.087	390.409
874.36	5.81403	771.003	388.735
874.278	5.44569	770.919	391.111
874.196	5.87279	770.836	392.556
874.114	5.19878	770.752	385.161
874.032	5.1977	770.668	390.885
873.95	6.29708	770.584	389.446
873.868	6.54027	770.5	393.958
873.786	5.19446	770.416	397.863
873.704	6.53755	770.332	395.261
873.622	5.6199	770.249	393.729
873.54	5.61873	770.165	394.938
873.458	5.80074	770.081	399.351
873.376	6.22687	769.997	402.043
873.294	5.24901	769.913	392.481
873.212	6.40735	769.829	396.056
873.13	6.28399	769.745	395.407
873.048	4.94075	769.662	396.057
872.966	5.24465	769.578	393.368
872.884	6.09716	769.494	395.362
872.801	5.85205	769.41	393.833
872.719	5.48516	769.326	391.61
872.637	6.27615	769.242	393.928
872.555	5.23919	769.158	394.114
872.473	5.969	769.075	389.114
872.391	4.93253	768.991	393.005
872.309	5.72298	768.907	388.192
872.227	5.2957	768.823	390.739
872.145	6.08574	768.739	395.321
872.063	5.96278	768.655	481.582
871.981	5.77905	768.571	418.026
871.899	5.04801	768.487	392.733
871.817	5.83744	768.404	392.826
871.735	5.83623	768.32	391.302
871.653	5.65267	768.236	392.597
871.571	5.59072	768.152	392.413
871.488	5.65031	768.068	389.32
871.406	6.62103	767.984	390.798
871.324	5.64796	767.9	391.4
871.242	5.82893	767.816	388.217
871.16	5.70631	767.733	386.373
871.078	5.94789	767.649	389.88
870.996	5.70393	767.565	386.285
870.914	6.67342	767.481	387.485
870.832	5.94417	767.397	388.363
870.75	6.85256	767.313	386.844
870.668	5.94169	767.229	390.024
870.585	5.45551	767.145	388.137
870.503	6.36344	767.061	393.434
870.421	7.21039	766.978	389.337
870.339	7.08773	766.894	390.443
870.257	7.38908	766.81	386.624
870.175	5.8737	766.726	390.996
870.093	6.17518	766.642	386.536
870.011	5.62913	766.558	391.733
869.929	5.0228	766.474	388.975
869.846	6.71584	766.39	384.84
869.764	5.86757	766.306	390.769
869.682	6.71304	766.222	386.497
869.6	6.04652	766.138	387.418
869.518	5.56163	766.055	384.526
869.436	6.64839	765.971	388.66
869.354	6.22401	765.887	387.88
869.272	5.98105	765.803	387.285
869.19	5.67779	765.719	389.763
869.107	5.79739	765.635	386.645
869.025	6.46032	765.551	385.683
868.943	6.51933	765.467	388.39
868.861	6.75938	765.383	385.594
868.779	6.15457	765.299	387.291
868.697	6.45492	765.215	386.88
868.615	6.03137	765.131	389.858
868.533	5.5477	765.048	389.767
868.45	6.08914	764.964	392.605
868.368	5.90704	764.88	388.623
868.286	5.96607	764.796	396.906
868.204	6.38658	764.712	393.885
868.122	6.02381	764.628	388.03
868.04	6.32368	764.544	392.512
867.958	5.90087	764.46	394.98
867.875	6.02003	764.376	394.065
867.793	4.15295	764.292	394.978
867.711	7.04049	764.208	393.012
867.629	5.41463	764.124	391.915
867.547	6.1353	764.04	389.951
867.465	6.31442	763.956	388.627
867.382	5.95235	763.872	394.88
867.3	6.37189	763.789	393.373
867.218	5.94986	763.705	391.228
867.136	5.70827	763.621	390.133
867.054	6.48804	763.537	393.78
866.972	6.06625	763.453	396.286
866.889	5.52454	763.369	392.228
866.807	6.30386	763.285	395.053
866.725	5.88237	763.201	397.648
866.643	5.88114	763.117	390.222
866.561	6.77989	763.033	394.092
866.479	5.99865	762.949	392.36
866.396	6.29726	762.865	396.546
866.314	6.83559	762.781	391.312
866.232	6.47447	762.697	398.544
866.15	6.83273	762.613	391.492
866.068	6.5916	762.529	390.036
865.985	6.05102	762.445	392.217
865.903	7.9066	762.361	393.125
865.821	5.92871	762.277	389.716
865.739	7.24468	762.193	392.668
865.657	6.46497	762.109	391.985
865.575	5.98483	762.025	387.534
865.492	4.96637	761.941	394.025
865.41	6.40108	761.857	390.892
865.328	5.6222	761.774	394.203
865.246	6.3984	761.69	385.174
865.164	5.61984	761.606	393.02
865.081	5.91753	761.522	389.3
864.999	5.55773	761.438	389.163
864.917	6.39303	761.354	389.298
864.835	5.25672	761.27	385.446
864.752	5.31534	761.186	388.844
864.67	6.56814	761.102	391.152
864.588	6.38767	761.018	388.615
864.506	5.84916	760.934	387.438
864.424	7.4591	760.85	387.89
864.341	6.92059	760.766	389.02
864.259	6.32266	760.682	385.671
864.177	6.02315	760.598	393.54
864.095	6.08151	760.514	384.179
864.012	6.73595	760.43	379.568
863.93	6.91333	760.346	389.014
863.848	6.13727	760.262	388.968
863.766	6.85085	760.178	386.708
863.684	6.67073	760.094	387.114
863.601	6.43114	760.01	387.248
863.519	5.23909	759.926	384.223
863.437	6.96414	759.842	382.508
863.355	6.60561	759.758	389.005
863.272	6.12825	759.674	386.478
863.19	6.66232	759.59	388.732
863.108	5.76884	759.506	387.107
863.026	6.71898	759.422	388.548
862.943	6.24199	759.338	392.242
862.861	7.54825	759.254	391.97
862.779	6.35821	759.17	390.931
862.697	6.47569	759.086	390.794
862.614	6.29614	759.002	390.162
862.532	6.47297	758.918	390.16
862.45	6.29349	758.834	387.458
862.368	6.64833	758.75	389.481
862.285	6.05345	758.666	390.828
862.203	6.40819	758.582	389.657
862.121	7.17804	758.498	392.892
862.039	6.22756	758.414	393.563
861.956	6.10766	758.329	390.684
861.874	5.75066	758.245	392.209
861.792	6.69781	758.161	389.377
861.71	6.4001	758.077	394
861.627	5.74703	757.993	394.132
861.545	7.28594	757.909	390.313
861.463	5.74461	757.825	392.375
861.38	6.98682	757.741	399.191
861.298	6.27497	757.657	396.451
861.216	5.80017	757.573	392.366
861.134	7.57413	757.489	392.184
861.051	6.74429	757.405	398.814
860.969	5.97395	757.321	394.194
860.887	6.91886	757.237	392.488
860.804	5.97143	757.153	396.113
860.722	6.79772	757.069	393.96
860.64	6.67809	756.985	396.642
860.558	5.7904	756.901	393.729
860.475	7.5023	756.817	396.812
860.393	5.96514	756.733	394.527
860.311	6.61342	756.649	401.41
860.228	6.73009	756.565	393.088
860.146	6.72868	756.481	393.576
860.064	6.78627	756.397	392.142
859.981	6.01786	756.313	394.999
859.899	7.13732	756.229	394.235
859.817	6.19224	756.145	392.891
859.735	7.13431	756.06	388.914
859.652	6.07173	755.976	394.625
859.57	6.18832	755.892	393.951
859.488	6.42271	755.808	398.097
859.405	6.36244	755.724	390.999
859.323	5.83101	755.64	395.054
859.241	7.36083	755.556	395.54
859.158	5.82855	755.472	394.199
859.076	7.18114	755.388	393.526
858.994	6.94423	755.304	391.695
858.911	6.00137	755.22	391.424
858.829	6.05893	755.136	394.181
858.747	6.88102	755.052	384.471
858.664	7.29116	754.968	388.03
858.582	5.58479	754.883	393.367
858.5	7.28809	754.799	392.117
858.417	6.28758	754.715	389.133
858.335	7.34376	754.631	392.776
858.253	6.34367	754.547	396.462
858.17	5.75507	754.463	388.945
858.088	5.57772	754.379	387.786
858.006	7.33755	754.295	387.206
857.923	5.81011	754.211	393.644
857.841	7.04107	754.127	391.507
857.759	5.749	754.043	385.421
857.676	6.21699	753.959	394.296
857.594	6.62614	753.875	388.966
857.511	6.39024	753.79	391.269
857.429	6.0372	753.706	391.842
857.347	6.50474	753.622	395.873
857.264	6.26901	753.538	392.941
857.182	7.67352	753.454	398.123
857.1	7.55477	753.37	389.52
857.017	7.20186	753.286	397.624
856.935	6.61494	753.202	394.34
856.853	6.55502	753.118	391.855
856.77	7.31432	753.034	389.062
856.688	6.96176	752.95	392.112
856.605	6.84331	752.865	401.356
856.523	6.60795	752.781	396.394
856.441	6.60655	752.697	392.673
856.358	6.78051	752.613	395.586
856.276	6.89595	752.529	396.686
856.194	6.66078	752.445	400.525
856.111	6.95145	752.361	395.923
856.029	6.42435	752.277	399.761
855.946	6.71494	752.193	394.675
855.864	7.00541	752.108	400.895
855.782	7.23739	752.024	395.944
855.699	6.53562	751.94	399.557
855.617	7.7594	751.856	396.197
855.535	7.34946	751.772	397.205
855.452	7.28958	751.688	400.331
855.37	6.23856	751.604	402.705
855.287	7.11162	751.52	398.906
855.205	6.46904	751.435	394.933
855.123	6.81727	751.351	400.787
855.04	6.81582	751.267	397.52
854.958	6.11547	751.183	401.125
854.875	7.80285	751.099	403.979
854.793	6.92793	751.015	401.946
854.711	6.46081	750.931	402.07
854.628	7.56511	750.847	402.327
854.546	7.91259	750.762	403.419
854.463	5.75868	750.678	407.237
854.381	6.68796	750.594	399.094
854.298	6.33768	750.51	412.054
854.216	7.32457	750.426	404.88
854.134	5.92816	750.342	401.005
854.051	6.56607	750.258	399.548
853.969	5.92564	750.174	403.054
853.886	5.75014	750.089	405.372
853.804	7.25873	750.005	403.037
853.721	6.90885	749.921	399.299
853.639	7.25565	749.837	404.819
853.557	8.00854	749.753	408.758
853.474	6.78841	749.669	402.302
853.392	6.90298	749.585	405.67
853.309	5.85759	749.5	406.187
853.227	6.66812	749.416	401.532
853.145	7.13047	749.332	407.132
853.062	6.83916	749.248	401.472
852.98	7.12744	749.164	405.887
852.897	6.54659	749.08	402.375
852.815	8.3987	748.995	405.212
852.732	7.23872	748.911	407.303
852.65	7.35298	748.827	407.249
852.567	6.71468	748.743	402.953
852.485	7.00262	748.659	407.186
852.402	6.19108	748.575	405.559
852.32	7.92522	748.491	404.588
852.238	7.34517	748.406	402.306
852.155	7.5749	748.322	402.298
852.073	6.93737	748.238	408.185
851.99	6.06891	748.154	409.266
851.908	7.51229	748.07	401.049
851.825	7.91511	747.985	408.285
851.743	7.22028	747.901	406.268
851.66	7.7385	747.817	407.523
851.578	7.10174	747.733	406.597
851.495	7.67748	747.649	410.686
851.413	6.92558	747.565	407.492
851.33	6.6933	747.48	409.966
851.248	8.19178	747.396	407.167
851.165	7.09418	747.312	407.287
851.083	7.381	747.228	414.55
851.001	8.01359	747.144	412.012
850.918	7.72369	747.06	408.954
850.836	5.99323	746.975	410.118
850.753	8.93032	746.891	412.108
850.671	7.37314	746.807	414.707
850.588	7.1988	746.723	411.433
850.506	8.11852	746.639	411.421
850.423	7.65626	746.554	411.453
850.341	7.65463	746.47	409.486
850.258	6.15693	746.386	412.777
850.176	7.3062	746.302	417.977
850.093	7.18961	746.218	419.006
850.011	6.95806	746.133	413.218
849.928	7.58899	746.049	415.637
849.846	7.29998	745.965	418.575
849.763	7.41336	745.881	422.249
849.681	7.06704	745.797	417.42
849.598	7.29531	745.712	412.984
849.516	6.60458	745.628	421.252
849.433	7.2922	745.544	420.804
849.351	6.42955	745.46	420.14
849.268	6.82994	745.376	426.754
849.186	7.05801	745.291	428.731
849.103	7.45809	745.207	420.531
849.021	7.62858	745.123	422.335
848.938	7.91368	745.039	420.156
848.856	7.73999	744.955	426.632
848.773	6.41995	744.87	424.367
848.69	6.87706	744.786	423.573
848.608	7.21937	744.702	425.72
848.525	6.81684	744.618	433.182
848.443	7.15901	744.534	430.658
848.36	6.64215	744.449	429.388
848.278	6.64073	744.365	424.491
848.195	7.03996	744.281	428.621
848.113	8.24015	744.197	428.302
848.03	7.72349	744.112	430.919
847.948	8.12223	744.028	425.291
847.865	7.31989	743.944	433.646
847.783	7.94724	743.86	432.463
847.7	7.54541	743.776	431.885
847.618	6.91515	743.691	428.72
847.535	7.08508	743.607	431.16
847.453	6.96932	743.523	435.538
847.37	7.2534	743.439	427.463
847.287	7.65156	743.354	430.031
847.205	6.85068	743.27	436.344
847.122	7.3629	743.186	430.083
847.04	7.19014	743.102	434.37
846.957	6.50397	743.017	436.115
846.875	7.8145	742.933	433.214
846.792	7.69878	742.849	437.067
846.71	6.55682	742.765	436.36
846.627	6.66942	742.68	433.375
846.544	7.52287	742.596	438.772
846.462	7.97709	742.512	434.971
846.379	7.34875	742.428	436.67
846.297	7.80282	742.343	430.08
846.214	7.17478	742.259	434.528
846.132	6.54701	742.175	440.004
846.049	7.17171	742.091	436.293
845.966	8.47902	742.006	438.334
845.884	7.05485	741.922	438.056
845.801	9.44238	741.838	437.393
845.719	8.13236	741.754	441.361
845.636	7.78947	741.669	439.755
845.554	7.44673	741.585	444.234
845.471	7.84297	741.501	439.2
845.388	8.23904	741.417	440.893
845.306	6.93067	741.332	443.571
845.223	8.86028	741.248	442.779
845.141	6.24629	741.164	440.446
845.058	8.97003	741.08	445.262
844.975	7.88966	740.995	449.989
844.893	8.05822	740.911	447.057
844.81	7.20545	740.827	452.295
844.728	7.48753	740.742	450.091
844.645	8.39331	740.658	449.213
844.562	8.27811	740.574	450.643
844.48	7.65278	740.49	455.063
844.397	7.82116	740.405	453.458
844.315	8.1028	740.321	456.338
844.232	7.76116	740.237	454.691
844.149	7.92941	740.153	454.794
844.067	8.04097	740.068	462.28
843.984	8.2657	739.984	456.58
843.902	7.81111	739.9	458.048
843.819	7.80944	739.815	463.438
843.736	7.69461	739.731	455.781
843.654	8.37175	739.647	464.578
843.571	7.63475	739.563	464.082
843.488	7.40695	739.478	466.313
843.406	8.14024	739.394	466.967
843.323	8.4776	739.31	469.834
843.241	8.36277	739.225	469.338
843.158	7.51358	739.141	464.373
843.075	8.52863	739.057	472.217
842.993	7.67976	738.973	463.511
842.91	7.62166	738.888	467.609
842.828	8.12802	738.804	472.98
842.745	8.29558	738.72	472.993
842.662	7.56033	738.635	475.514
842.58	8.34842	738.551	475.356
842.497	8.40303	738.467	476.006
842.414	7.89377	738.383	474.15
842.332	8.39942	738.298	471.955
842.249	7.4395	738.214	473.963
842.166	8.50851	738.13	475.927
842.084	8.33767	738.045	474.412
842.001	7.71632	737.961	476.037
841.918	8.3904	737.877	481.688
841.836	9.06419	737.792	473.983
841.753	7.88021	737.708	478.446
841.67	7.93479	737.624	480.025
841.588	7.65177	737.539	482.239
841.505	9.0564	737.455	479.75
841.422	7.76096	737.371	477.051
841.34	7.59061	737.287	481.169
841.257	8.09491	737.202	482.068
841.174	8.03697	737.118	482.798
841.092	8.42858	737.034	482.088
841.009	7.35938	736.949	483.113
840.927	7.97562	736.865	482.616
840.844	7.8616	736.781	486.05
840.761	8.2529	736.696	484.072
840.679	7.12852	736.612	487.673
840.596	8.97889	736.528	486.626
840.513	8.02315	736.443	485.367
840.43	8.02143	736.359	486.094
840.348	8.35619	736.275	485.723
840.265	9.75614	736.19	490.753
840.182	8.40865	736.106	493.503
840.1	7.51011	736.022	491.612
840.017	7.45246	735.937	491.324
839.934	8.01107	735.853	494.114
839.852	6.60911	735.769	495.89
839.769	8.28761	735.684	497.371
839.686	8.34181	735.6	498.009
839.604	7.50042	735.515	496.288
839.521	7.94649	735.431	501.178
839.438	7.44124	735.347	500.635
839.356	8.22275	735.263	498.325
839.273	8.72431	735.178	504.936
839.19	8.10738	735.094	503.089
839.107	8.55285	735.009	510.242
839.025	8.048	734.925	508.226
838.942	8.77267	734.841	506.169
838.859	7.31829	734.756	509.492
838.777	8.37792	734.672	503.319
838.694	8.20859	734.588	509.707
838.611	8.26265	734.503	515.294
838.529	7.42362	734.419	515.547
838.446	7.47782	734.335	515.379
838.363	8.70365	734.25	514.709
[truncated: 2,393 more rows]

## Sheet: Fig. 2f
Fig. 2f
Wavelength (nm)	PL intensity for Gd-ACA	Wavelength (nm)	PL intensity for Lu-ACA	Wavelength (nm)	PL intensity for hexane	PL intensity for ACA	Wavelength (nm)	PL intensity for Gd(ACA)3
999.988	72.7752	999.981	3.16408	999.988	16.9887	39.5517	900.055	33.8721
999.909	69.6111	999.902	34.8049	999.909	25.483	30.7625	899.974	35.2427
999.83	107.561	999.823	6.32699	999.83	25.4783	4.39382	899.892	34.9745
999.751	66.4222	999.744	3.16291	999.751	-2.12279	48.323	899.811	33.0755
999.672	79.0594	999.665	9.48696	999.672	23.3464	21.9609	899.729	34.2429
999.593	139.119	999.586	0	999.593	16.976	17.5655	899.648	35.2793
999.514	88.5136	999.507	0	999.514	21.2161	43.9055	899.566	35.6633
999.435	75.8547	999.428	-41.0872	999.435	31.8182	26.3384	899.485	35.7865
999.356	69.5206	999.349	-3.15997	999.356	8.48329	13.1668	899.404	36.4961
999.277	129.537	999.27	-9.47815	999.277	25.4451	13.1643	899.322	35.3158
999.198	85.2889	999.191	22.1116	999.198	2.12003	87.7458	899.24	36.4813
999.119	107.381	999.112	9.47463	999.119	29.6749	-8.77295	899.159	35.4318
999.04	91.5726	999.033	-3.15762	999.04	-6.35774	65.7849	899.078	36.4014
998.961	94.7126	998.954	41.0414	998.961	55.0901	13.1545	898.996	36.0685
998.882	66.2865	998.875	9.46934	998.882	12.7107	30.6882	898.914	34.3036
998.803	91.5215	998.796	15.7793	998.803	19.0626	74.5147	898.833	34.557
998.724	94.6598	998.717	6.31055	998.724	12.706	48.2064	898.751	36.7622
998.645	107.261	998.638	-6.30937	998.645	33.8764	48.1974	898.67	34.2828
998.566	63.0831	998.559	25.2328	998.566	21.1688	35.0462	898.588	37.3977
998.487	113.528	998.48	-15.7676	998.487	27.5144	8.75991	898.507	35.1792
998.408	113.507	998.401	28.3763	998.408	14.8127	17.5166	898.425	35.1071
998.329	63.0479	998.322	37.8281	998.329	19.0413	74.4315	898.344	36.3349
998.25	81.947	998.243	9.45526	998.25	10.5765	17.51	898.262	38.2772
998.171	100.839	998.164	15.7558	998.171	14.8044	4.3767	898.181	34.6958
998.092	85.0671	998.085	18.9035	998.092	21.1452	17.5035	898.099	37.7419
998.012	122.852	998.005	-9.44999	998.012	27.4837	35.0005	898.018	36.6951
997.933	75.5871	997.926	28.3447	997.933	-10.5687	-39.3683	897.936	37.337
997.854	88.1685	997.847	-53.53	997.854	14.7934	52.4813	897.855	37.3294
997.775	122.783	997.768	25.1859	997.775	-14.7906	-13.1179	897.773	35.4395
997.696	144.794	997.689	31.4765	997.696	25.3506	-17.4872	897.692	37.7685
997.617	84.9722	997.61	44.0589	997.617	8.44864	34.968	897.61	36.8525
997.538	141.594	997.531	15.7324	997.538	19.0059	-17.4807	897.529	35.6125
997.459	81.7946	997.452	18.8754	997.459	21.1137	48.0631	897.447	36.5781
997.38	132.105	997.373	0	997.38	18.9988	56.7913	897.365	37.8675
997.301	113.212	997.294	12.5789	997.301	10.5529	30.5742	897.284	36.8225
997.222	84.8932	997.215	25.1531	997.222	12.6612	34.9355	897.202	36.8151
997.143	103.739	997.136	18.8613	997.143	-6.32941	30.5628	897.121	37.0668
997.064	122.578	997.057	25.1437	997.064	27.4223	17.4612	897.039	36.2818
996.985	97.4155	996.978	-6.28476	996.985	2.10902	69.8319	896.958	37.3756
996.906	125.674	996.899	12.5672	996.906	2.10862	-17.4547	896.876	37.4328
996.826	125.651	996.819	15.706	996.826	16.8658	30.5401	896.795	37.2309
996.747	113.064	996.74	-15.7031	996.747	10.5392	-13.0862	896.713	37.0291
996.668	125.604	996.661	0	996.668	6.32234	52.3349	896.632	38.7691
996.589	97.3248	996.582	6.27891	996.589	4.21411	0	896.55	38.1141
996.51	75.3342	996.503	37.6664	996.51	4.21332	56.675	896.469	38.1711
996.431	87.8735	996.424	31.3829	996.431	23.1689	4.35881	896.387	37.3871
996.352	116.097	996.345	34.5147	996.352	8.4235	0	896.305	38.6729
996.273	90.9779	996.266	6.27423	996.273	2.10548	26.1431	896.224	37.3719
996.194	81.5512	996.187	28.2288	996.194	14.7356	21.7818	896.142	36.5239
996.115	84.672	996.107	40.7673	996.115	4.2094	34.8445	896.061	40.459
996.035	131.688	996.028	0	996.035	8.41723	13.0642	895.979	38.0599
995.956	119.124	995.949	-3.13478	995.956	12.6235	21.7697	895.898	39.0212
995.877	84.6247	995.87	37.6103	995.877	12.6211	8.70625	895.816	37.3985
995.798	100.277	995.791	15.668	995.798	12.6188	13.0569	895.734	38.1658
995.719	122.19	995.712	18.7982	995.719	10.5137	4.3515	895.653	38.7391
995.64	131.565	995.633	31.3244	995.64	16.8188	56.559	895.571	36.8592
995.561	134.672	995.554	6.26372	995.561	-2.10195	0	895.49	40.2078
995.482	56.3639	995.475	25.0502	995.482	2.10156	21.7453	895.408	39.7479
995.402	97.0531	995.395	12.5228	995.402	-6.30351	43.4826	895.326	39.0947
995.323	103.295	995.316	-6.26021	995.323	18.907	26.0847	895.245	36.7647
995.244	122.053	995.237	6.25905	995.244	14.7027	13.0399	895.163	38.4339
995.165	150.192	995.158	0	995.165	12.6	-4.34582	895.082	40.1024
995.086	128.265	995.079	-6.25671	995.086	-8.39841	39.1051	895	38.4182
995.007	96.9626	995	-3.12777	995.007	46.1827	34.7536	894.918	38.2171
994.928	137.599	994.921	0	994.928	-2.09882	43.4339	894.837	38.9181
994.848	115.686	994.841	15.633	994.848	20.9843	13.0277	894.755	38.1371
994.769	106.287	994.762	6.25204	994.769	-2.09804	30.3924	894.674	40.8344
994.69	115.643	994.683	6.25088	994.69	8.39058	26.0458	894.592	39.2162
994.611	118.747	994.604	24.9989	994.611	18.8753	0	894.511	39.6589
994.532	59.3622	994.525	6.24855	994.532	-4.19373	26.0361	894.429	40.4876
994.453	131.197	994.446	-21.8658	994.453	2.09647	17.3541	894.347	39.7715
994.374	121.803	994.367	34.3542	994.374	10.4804	8.67545	894.266	39.1199
994.294	93.6773	994.287	-12.4901	994.294	35.6267	-4.33691	894.184	40.0126
994.215	93.6599	994.208	0	994.215	4.1906	65.0416	894.102	39.6828
994.136	162.313	994.129	12.4854	994.136	0	56.3588	894.021	40.6393
994.057	106.108	994.05	18.7247	994.057	4.18903	21.6724	893.939	40.2453
993.978	81.1264	993.971	-3.12019	993.978	14.6589	39.0031	893.858	40.6227
993.899	90.4703	993.892	12.4784	993.899	10.4687	56.3273	893.776	40.6144
993.819	146.597	993.812	34.3093	993.819	16.7467	69.3129	893.694	42.3409
993.74	146.57	993.733	-18.7107	993.74	12.5577	12.9938	893.613	40.1482
993.661	84.1838	993.654	15.5893	993.661	23.0182	82.2784	893.531	39.0482
993.582	93.5201	993.575	-3.11728	993.582	-2.09217	51.9556	893.45	40.196
993.503	115.32	993.496	21.8169	993.503	-2.09178	51.9459	893.368	40.6372
993.424	140.228	993.417	9.34835	993.424	14.6397	43.2802	893.286	37.9974
993.344	115.277	993.337	12.4621	993.344	14.637	34.6177	893.205	38.9522
993.265	133.945	993.258	6.22991	993.265	8.36244	60.5696	893.123	39.2009
993.186	124.577	993.179	-6.22874	993.186	14.6315	34.6047	893.041	40.4116
993.107	102.757	993.1	-9.34137	993.107	12.539	60.547	892.96	40.0186
993.028	133.87	993.021	3.11321	993.028	-4.17888	47.5637	892.878	41.5493
992.948	99.6058	992.941	21.7884	992.948	4.17809	47.5548	892.797	40.1305
992.869	108.923	992.862	40.4566	992.869	4.17731	17.2894	892.715	42.0451
992.79	108.903	992.783	24.8917	992.79	20.8827	4.32155	892.633	40.1782
992.711	108.883	992.704	34.2197	992.711	16.703	-25.9245	892.552	39.7215
992.632	115.083	992.625	-6.2206	992.632	33.3998	43.1994	892.47	40.6742
992.552	124.391	992.545	40.4264	992.552	37.5677	-8.63826	892.388	41.8186
992.473	139.914	992.466	-3.10914	992.473	16.6937	17.2733	892.307	41.2979
992.394	90.1497	992.387	-9.32567	992.394	45.899	30.2226	892.225	42.2496
992.315	124.321	992.308	0	992.315	8.34371	38.8504	892.143	41.281
992.236	121.191	992.229	-6.21479	992.236	-2.08554	-8.6318	892.062	42.1044
992.156	124.275	992.149	12.4273	992.156	27.1069	34.5208	891.98	41.3921
992.077	133.57	992.07	43.4873	992.077	-8.33903	30.2	891.898	42.407
991.998	142.863	991.991	31.0565	991.998	2.08437	64.7022	891.817	42.846
991.919	111.785	991.912	15.5254	991.919	6.25193	-4.31268	891.735	41.9421
991.839	114.868	991.833	12.418	991.839	25.0031	64.678	891.653	41.2304
991.76	133.47	991.753	12.4156	991.76	18.7488	38.7996	891.572	41.8611
991.681	145.859	991.674	18.62	991.681	8.33123	21.5513	891.49	43.1305
991.602	124.112	991.595	3.10275	991.602	6.24726	-4.30945	891.408	39.4803
991.523	117.885	991.516	-27.9195	991.523	12.4922	30.1605	891.327	43.049
991.443	83.7444	991.436	15.5079	991.443	22.898	47.3862	891.245	41.9546
991.364	111.638	991.357	0	991.364	20.8125	25.8422	891.163	42.8398
991.285	130.22	991.278	0	991.285	31.2129	51.6747	891.082	41.5545
991.206	89.8972	991.199	24.7988	991.206	14.5633	17.2217	891	43.0138
991.126	142.569	991.119	15.4963	991.126	29.1212	77.4831	890.918	44.1535
991.047	142.542	991.04	21.6908	991.047	18.7172	38.7343	890.837	42.1031
990.968	130.123	990.961	9.29433	990.968	27.031	17.212	890.755	43.4339
990.889	161.074	990.882	24.7802	990.889	12.4735	38.7198	890.673	42.6598
990.809	108.395	990.802	0	990.809	8.3141	21.507	890.592	39.9096
990.73	99.0856	990.723	9.28911	990.73	0	34.4047	890.51	43.0248
990.651	154.792	990.644	-6.19158	990.651	27.0107	17.1991	890.428	41.6777
990.572	120.715	990.565	6.19042	990.572	27.0057	-4.29898	890.347	42.816
990.492	120.693	990.485	30.9463	990.492	12.4618	21.4909	890.265	41.0873
990.413	170.176	990.406	3.09405	990.413	0	55.8658	890.183	43.8175
990.334	133.022	990.327	21.6543	990.334	4.15239	-4.29657	890.101	41.6436
990.255	145.369	990.247	34.0218	990.255	8.30322	-4.29576	890.02	42.2717
990.175	114.418	990.168	30.9232	990.175	18.6787	64.4244	889.938	42.0721
990.096	86.5701	990.089	-12.3669	990.096	6.22508	0	889.856	43.2089
990.017	95.8276	990.01	12.3646	990.017	18.6717	34.3468	889.775	41.2914
989.937	98.9002	989.93	12.3623	989.937	-4.1485	17.1702	889.693	43.064
989.858	108.152	989.851	12.36	989.858	-2.07386	4.29174	889.611	44.4543
989.779	123.579	989.772	33.9836	989.779	33.1756	17.1638	889.53	43.3643
989.7	139	989.693	27.7996	989.7	2.07308	30.0309	889.448	42.8469
989.62	89.5612	989.613	6.17653	989.62	24.8724	55.7613	889.366	44.2364
989.541	108.071	989.534	27.7892	989.541	26.94	47.1738	889.284	45.8159
989.462	120.399	989.455	6.17421	989.462	16.5754	72.8913	889.203	44.79
989.382	179.022	989.375	0	989.382	4.14306	34.2954	889.121	44.2727
989.303	108.01	989.296	3.08595	989.303	8.28457	38.575	889.039	43.1205
989.224	151.186	989.217	15.4269	989.224	41.4151	85.7063	888.958	41.5244
989.145	117.224	989.138	-3.08479	989.145	-2.07037	42.8451	888.876	42.5315
989.065	172.719	989.058	46.2632	989.065	8.27992	42.8371	888.794	44.2364
988.986	104.845	988.979	21.5855	988.986	16.5567	0	888.712	44.9888
988.907	129.491	988.9	12.3322	988.907	18.6228	51.3852	888.631	44.6624
988.827	147.962	988.82	-6.16496	988.827	12.4129	42.813	888.549	44.6532
988.748	110.95	988.741	-12.3276	988.748	28.958	8.56099	888.467	43.4392
988.669	104.767	988.662	36.9759	988.669	20.6804	-4.27969	888.386	45.4592
988.589	135.555	988.582	3.08075	988.589	2.06765	8.55778	888.304	43.675
988.51	166.332	988.503	33.8819	988.51	14.4709	12.8343	888.222	41.8915
988.431	150.903	988.424	0	988.431	20.6688	38.4956	888.14	43.5303
988.351	138.558	988.344	18.4741	988.351	2.06649	42.7649	888.059	45.7386
988.272	89.2763	988.265	-3.07844	988.272	8.26441	25.6541	887.977	42.5624
988.193	104.649	988.186	21.545	988.193	0	12.8246	887.895	43.4402
988.114	163.099	988.106	6.15457	988.114	6.19598	25.6445	887.813	44.191
988.034	132.301	988.027	-12.3068	988.034	22.7143	21.3664	887.732	44.4985
987.955	129.2	987.948	55.3703	987.955	8.25821	17.0899	887.65	45.755
987.875	113.797	987.869	12.3022	987.875	2.06417	51.2601	887.568	43.5944
987.796	162.977	987.789	0	987.796	16.5102	17.0835	887.486	47.0014
987.717	104.531	987.71	15.372	987.717	6.19017	34.1606	887.405	44.9679
987.637	107.586	987.63	18.4429	987.637	10.315	72.5776	887.323	45.0219
987.558	126.005	987.551	-9.21974	987.558	24.7514	55.4901	887.241	43.1161
987.479	113.691	987.472	3.07267	987.479	14.4356	17.0707	887.159	44.1818
987.399	132.102	987.392	18.4325	987.399	16.4947	51.2024	887.078	46.4477
987.32	110.576	987.313	58.3588	987.32	20.6146	42.6607	886.996	45.7432
987.241	165.834	987.234	-6.14188	987.241	16.4886	59.7137	886.914	43.0175
987.161	119.746	987.154	-24.5629	987.161	28.8495	51.1736	886.832	44.7139
987.082	150.422	987.075	3.06979	987.082	18.5426	12.791	886.751	43.947
987.003	174.948	986.996	0	987.003	0	34.1029	886.669	47.0945
986.923	101.267	986.916	-3.06863	986.923	8.23809	21.3103	886.587	47.9053
986.844	70.5665	986.837	-18.4083	986.844	4.11827	8.52253	886.505	50.2934
986.765	156.444	986.758	24.5399	986.765	26.7637	34.0837	886.424	45.9298
986.685	165.616	986.678	-15.3345	986.685	26.7587	29.8177	886.342	45.1634
986.606	168.651	986.599	45.9949	986.606	28.8117	51.1064	886.26	47.0461
986.526	137.961	986.52	6.13151	986.526	-4.11518	25.5484	886.178	45.7754
986.447	137.935	986.44	33.717	986.447	32.9152	29.8009	886.096	45.4508
986.368	153.233	986.361	27.5814	986.368	18.5113	38.3082	886.015	48.2776
986.288	168.524	986.281	0	986.288	12.3386	51.068	885.933	47.6376
986.209	125.604	986.202	3.06345	986.209	-4.11209	8.50973	885.851	47.2498
986.13	125.58	986.123	3.06288	986.13	10.2783	34.0325	885.769	48.0589
986.05	165.367	986.043	33.6853	986.05	8.22108	0	885.688	46.4747
985.971	171.46	985.964	36.7407	985.971	14.3842	17.0099	885.606	48.228
985.892	140.815	985.885	6.1223	985.892	-4.109	-4.25167	885.524	47.0851
985.812	107.122	985.805	-6.12115	985.812	8.21645	51.0105	885.442	48.7117
985.733	146.883	985.726	18.36	985.733	26.6984	17.0003	885.36	48.2612
985.653	149.914	985.646	18.3565	985.653	12.32	21.2464	885.279	46.4898
985.574	94.826	985.567	15.2942	985.574	30.7943	33.9878	885.197	46.2287
985.495	162.091	985.488	0	985.495	0	12.743	885.115	46.2821
985.415	116.195	985.408	6.1154	985.415	26.6784	16.9875	885.033	46.7127
985.336	146.745	985.329	30.5712	985.336	28.7252	38.2147	884.951	48.3373
985.256	137.547	985.249	6.1131	985.256	14.3599	76.4151	884.87	47.3219
985.177	149.745	985.17	0	985.177	30.7654	63.6673	884.788	47.9405
985.098	140.551	985.091	27.4986	985.098	22.557	29.7058	884.706	46.1717
985.018	128.305	985.011	6.10965	985.018	6.15076	12.7287	884.624	49.8677
984.939	174.095	984.932	24.434	984.939	49.1969	8.48418	884.542	49.5435
984.859	158.794	984.852	54.9662	984.859	28.6928	50.8955	884.46	48.5288
984.78	149.605	984.773	18.3186	984.78	14.3437	38.1645	884.379	46.6358
984.701	170.945	984.693	-15.2627	984.701	40.9743	72.0748	884.297	49.6384
984.621	192.277	984.614	-6.10391	984.621	28.6766	42.389	884.215	48.7498
984.542	176.983	984.535	18.3083	984.542	8.19177	12.7143	884.133	48.928
984.462	176.95	984.455	6.10161	984.462	26.6182	-12.7119	884.051	49.7959
984.383	186.067	984.376	12.2009	984.383	-8.18869	0	883.97	46.337
984.303	137.237	984.296	-3.04966	984.303	10.2339	42.3571	883.888	46.7036
984.224	173.801	984.217	0	984.224	-8.18561	59.2888	883.806	47.0074
984.145	134.137	984.137	12.1941	984.145	-6.13805	33.8729	883.724	48.6897
984.065	161.544	984.058	0	984.065	12.2738	67.7331	883.642	48.1158
983.986	134.086	983.979	57.8999	983.986	12.2715	42.3252	883.56	49.2333
983.906	173.67	983.899	24.3743	983.906	6.13459	21.1586	883.479	48.9727
983.827	155.36	983.82	12.1849	983.827	16.3558	29.6165	883.397	47.4599
983.747	164.468	983.74	27.4108	983.747	24.5291	54.9918	883.315	48.2013
983.668	152.256	983.661	-33.4958	983.668	44.9616	59.2107	883.233	48.3166
983.588	170.495	983.581	3.0445	983.588	22.4765	8.45708	883.151	50.4341
983.509	155.243	983.502	9.13177	983.509	34.7299	42.2775	883.069	49.8607
983.429	173.474	983.422	9.13005	983.429	16.3404	38.0425	882.987	50.038
983.35	143.013	983.343	3.04278	983.35	4.08434	63.3923	882.906	51.2784
983.271	173.409	983.264	-15.211	983.271	2.04178	12.6761	882.824	49.6423
983.191	170.334	983.184	-3.04163	983.191	8.1656	8.44913	882.742	48.1944
983.112	200.713	983.105	3.04106	983.112	22.4512	21.1188	882.66	49.5593
983.032	155.068	983.025	33.4454	983.032	14.2844	67.5676	882.578	48.3619
982.953	161.118	982.946	3.03991	982.953	16.322	12.6665	882.496	49.289
982.873	164.127	982.866	36.4721	982.873	6.11959	46.4352	882.415	51.6522
982.794	167.135	982.787	39.504	982.794	16.3158	46.4265	882.333	49.8931
982.714	136.721	982.707	6.07639	982.714	34.6646	16.8792	882.251	48.8215
982.635	188.336	982.628	-12.1505	982.635	18.3484	16.876	882.169	49.8726
982.555	176.152	982.548	6.07411	982.555	2.03833	63.273	882.087	50.3615
982.476	167.009	982.469	18.2189	982.476	22.4174	37.9567	882.005	50.6007
982.396	127.51	982.389	21.2514	982.396	4.07511	21.0831	881.923	48.5941
982.317	166.946	982.31	39.4594	982.317	28.5204	8.43163	881.842	50.1433
982.237	136.567	982.23	-21.2433	982.237	22.4047	29.5052	881.76	49.3223
982.158	166.883	982.151	36.4103	982.158	14.2548	4.21423	881.678	52.6786
982.078	206.29	982.071	6.06724	982.078	18.3242	54.7747	881.596	50.4239
981.999	130.423	981.992	-9.09915	981.999	38.6771	42.1264	881.514	49.4164
981.92	163.757	981.912	21.2273	981.92	30.5288	37.9066	881.432	49.3439
981.84	166.758	981.833	18.1914	981.84	2.03487	21.0553	881.35	50.4549
981.761	172.789	981.753	24.2507	981.761	16.2759	25.2615	881.268	50.2577
981.681	151.541	981.674	9.09229	981.681	6.10231	12.6284	881.187	50.6209
981.601	196.966	981.595	9.09057	981.601	24.4046	58.9214	881.105	53.1628
981.522	154.513	981.515	21.2073	981.522	6.10001	37.8709	881.023	51.8448
981.443	142.368	981.436	0	981.443	48.7909	50.485	880.941	51.9585
981.363	154.455	981.356	15.1424	981.363	22.3583	25.2377	880.859	51.9478
981.284	178.65	981.276	9.08372	981.284	0	21.0275	880.777	51.7505
981.204	142.287	981.197	6.05467	981.204	6.09541	37.8423	880.695	49.3767
981.124	136.207	981.117	-6.05353	981.124	16.2514	37.8352	880.613	53.4078
981.045	190.653	981.038	9.07858	981.045	18.2793	16.8125	880.531	52.0914
980.965	154.309	980.958	9.07686	980.965	32.4905	42.0232	880.45	53.6343
980.886	154.28	980.879	54.4509	980.886	6.09081	29.4107	880.368	51.697
980.806	157.276	980.799	15.1224	980.806	14.2092	25.2044	880.286	50.506
980.727	172.366	980.72	24.1913	980.727	-6.08851	4.19995	880.204	51.3651
980.647	160.24	980.64	36.2801	980.647	30.4368	54.589	880.122	52.1618
980.568	154.164	980.561	0	980.568	24.3449	-12.5951	880.04	51.406
980.488	145.068	980.481	12.0888	980.488	12.1701	0	879.958	52.3885
980.409	172.236	980.402	45.3244	980.409	14.1958	50.3613	879.876	52.6259
980.329	184.288	980.322	6.04211	980.329	10.138	58.7438	879.794	52.6771
980.25	190.294	980.243	9.06146	980.25	12.1632	16.7808	879.712	53.1004
980.17	154.018	980.163	21.1394	980.17	12.1609	54.5272	879.631	51.725
980.091	178.145	980.084	18.1161	980.091	30.3966	16.7744	879.549	51.4043
980.011	187.167	980.004	-3.01878	980.011	22.2867	71.2779	879.467	53.7494
979.932	181.096	979.924	6.03641	979.932	4.05135	58.6884	879.385	52.3747
979.852	214.256	979.845	21.1234	979.852	4.05059	20.9562	879.303	52.5498
979.772	165.942	979.765	36.2048	979.772	24.299	25.1427	879.221	50.3705
979.693	193.059	979.686	24.132	979.693	4.04906	54.4655	879.139	50.7317
979.613	159.847	979.606	15.0796	979.613	24.2898	16.7554	879.057	52.8269
979.534	205.048	979.527	6.03072	979.534	16.1901	20.9403	878.975	51.6395
979.454	174.861	979.447	6.02958	979.454	20.2338	79.5583	878.893	51.8145
979.375	195.928	979.368	12.0569	979.375	20.23	25.1189	878.811	53.97
979.295	168.767	979.288	3.01365	979.295	16.1809	29.2999	878.729	54.6395
979.216	150.657	979.208	-6.02616	979.216	24.2668	66.9585	878.647	54.9376
979.136	180.754	979.129	9.03753	979.136	18.1967	37.657	878.565	52.0809
979.056	150.6	979.049	9.03582	979.056	40.4294	41.8332	878.484	54.7293
978.977	177.674	978.97	27.1024	978.977	18.1898	41.8253	878.402	53.2959
978.897	186.673	978.89	0	978.897	8.08283	58.5444	878.32	54.0267
978.818	180.617	978.811	-6.02047	978.818	14.1423	12.5429	878.238	54.8189
978.738	171.554	978.731	24.0773	978.738	6.05983	29.2611	878.156	53.201
978.659	183.558	978.652	12.0364	978.659	12.1174	0	878.074	54.1167
978.579	222.635	978.572	36.1023	978.579	28.2685	62.6787	877.992	54.229
978.499	177.473	978.492	36.0955	978.499	22.2068	8.35559	877.91	54.8353
978.42	195.484	978.413	3.00739	978.42	12.1105	45.947	877.828	54.2065
978.34	156.357	978.333	21.0478	978.34	40.3607	20.8811	877.746	53.825
978.261	168.353	978.254	-9.01876	978.261	4.03531	25.0525	877.664	55.2949
978.181	174.333	978.174	21.0398	978.181	26.2246	20.8732	877.582	54.6664
978.101	168.289	978.094	0	978.101	26.2196	45.9123	877.5	53.9766
978.022	204.313	978.015	18.0273	978.022	28.2311	58.4228	877.418	57.8509
977.942	180.242	977.935	42.0557	977.942	14.1129	41.7227	877.336	56.8523
977.863	201.232	977.856	27.0307	977.863	8.06299	37.5433	877.254	54.2513
977.783	177.171	977.776	12.0114	977.783	20.1537	75.0724	877.172	56.6438
977.703	168.13	977.696	0	977.703	22.1648	62.5485	877.09	56.2623
977.624	204.12	977.617	-3.00171	977.624	40.2921	25.0147	877.008	56.0659
977.544	189.075	977.537	6.00228	977.544	0	41.6832	876.926	54.0831
977.465	189.039	977.458	21.004	977.465	16.1107	41.6753	876.845	54.1335
977.385	210.004	977.378	-3	977.385	26.175	12.5002	876.763	56.5236
977.305	179.969	977.298	20.9961	977.305	10.0654	-8.33191	876.681	56.2041
977.226	203.927	977.219	0	977.226	26.1651	0	876.599	56.0078
977.146	161.911	977.139	5.9966	977.146	16.0985	4.16438	876.517	55.75
977.067	164.878	977.06	11.9909	977.067	30.1791	45.7995	876.435	54.6311
976.987	197.816	976.98	5.99433	976.987	10.0578	66.6049	876.353	55.8499
976.907	191.786	976.9	14.983	976.907	28.1565	4.16202	876.271	56.2073
976.828	170.777	976.821	8.9881	976.828	30.1619	41.6123	876.189	55.7038
976.748	188.718	976.741	23.9637	976.748	16.0833	33.2835	876.107	55.8766
976.668	194.672	976.661	26.9541	976.668	12.0602	37.4369	876.025	56.7869
976.589	236.556	976.582	17.966	976.589	4.01931	0	875.943	56.4064
976.509	212.561	976.502	17.9626	976.509	38.1762	37.4227	875.861	54.2446
976.429	167.622	976.422	-2.9932	976.429	-2.00889	41.5729	875.779	56.5673
976.35	188.539	976.343	5.98526	976.35	14.0596	66.5041	875.697	54.6519
976.27	206.456	976.263	23.9365	976.27	22.0894	12.4672	875.615	56.2982
976.191	182.484	976.184	-2.9915	976.191	-8.031	12.4648	875.533	55.3045
976.111	197.405	976.104	26.9184	976.111	32.1179	54.0038	875.451	53.8201
976.031	200.358	976.024	20.9325	976.031	34.1188	16.6134	875.369	55.7723
975.952	191.35	975.945	29.898	975.952	28.0925	70.5937	875.287	54.0431
975.872	203.271	975.865	-8.96769	975.872	16.0498	33.2142	875.205	57.4664
975.792	218.176	975.785	-8.96599	975.792	42.1228	78.8689	875.123	53.9594
975.713	188.253	975.706	35.8572	975.713	6.01641	24.9013	875.041	56.3391
975.633	203.156	975.626	-20.9127	975.633	6.01527	70.5402	874.959	56.2048
975.553	179.221	975.546	14.9348	975.553	2.00471	70.5268	874.877	56.4382
975.474	155.296	975.467	-8.9592	975.474	16.0346	0	874.795	56.6716
975.394	173.181	975.387	5.97167	975.394	24.0474	0	874.713	59.4775
975.314	182.105	975.307	5.97054	975.314	24.0429	53.9016	874.631	56.2806
975.235	188.04	975.228	-17.9082	975.235	12.0191	53.8914	874.549	56.8199
975.155	176.067	975.148	44.762	975.155	20.0281	16.5788	874.467	57.5427
975.075	199.903	975.068	5.96714	975.075	8.00972	16.5757	874.385	58.51
974.996	170.034	974.989	8.94902	974.996	26.0267	49.7176	874.303	56.4174
974.916	158.072	974.909	29.8244	974.916	12.01	49.7082	874.221	56.7115
974.836	184.879	974.829	23.855	974.836	36.0233	45.5572	874.139	56.7609
974.757	208.695	974.75	2.98131	974.757	6.00274	74.534	874.057	57.2383
974.677	259.329	974.67	53.6534	974.677	18.0048	78.6599	873.974	57.2876
974.597	154.972	974.59	0	974.597	34.0026	49.6705	873.893	56.8478
974.518	175.8	974.511	14.8981	974.518	15.9982	57.9379	873.81	56.5915
974.438	175.767	974.431	14.8952	974.438	19.994	62.0646	873.728	56.5186
974.358	166.798	974.351	50.6342	974.358	33.9833	-4.13685	873.646	56.2625
974.279	214.414	974.271	-11.9117	974.279	33.9768	45.4968	873.564	58.0831
974.199	202.464	974.192	35.7282	974.199	19.9826	49.6234	873.482	58.9259
974.119	190.518	974.112	14.8839	974.119	11.9873	66.152	873.4	57.3874
974.039	252.983	974.032	17.8573	974.039	7.99	24.8023	873.318	53.8353
973.96	166.64	973.953	5.95132	973.96	23.9655	78.5257	873.236	55.9599
973.88	184.459	973.873	-5.95019	973.88	17.9707	61.9822	873.154	56.7414
973.8	190.373	973.793	26.7708	973.8	7.98545	4.13136	873.072	57.2176
973.721	181.415	973.714	23.7917	973.721	9.97992	12.3917	872.99	58.3645
973.641	181.381	973.634	-5.9468	973.641	11.9736	70.2065	872.908	57.9255
973.561	187.292	973.554	14.8642	973.561	33.9188	20.6451	872.826	56.5723
973.481	211.035	973.474	20.8059	973.481	13.9639	24.7694	872.744	58.2671
973.402	210.995	973.395	17.8302	973.402	21.9392	41.2744	872.662	60.6315
973.322	207.984	973.315	0	973.322	27.9173	28.8866	872.58	57.329
973.242	166.355	973.235	5.94116	973.242	19.9371	33.007	872.498	56.7079
973.163	219.785	973.156	20.7901	973.163	21.9267	24.7506	872.416	59.741
973.083	169.262	973.076	-5.9389	973.083	23.9155	16.4972	872.334	58.5109
973.003	201.888	972.996	-20.7822	973.003	21.9183	103.088	872.252	58.0726
972.923	201.85	972.916	14.8416	972.923	7.96879	45.3502	872.169	58.1213
972.844	166.197	972.837	35.6131	972.844	13.9427	32.9757	872.087	58.5352
972.764	157.264	972.757	35.6063	972.764	9.95721	32.9694	872.005	60.6522
972.684	192.834	972.677	32.633	972.684	25.8838	24.7224	871.923	56.0171
972.604	180.933	972.597	-8.89821	972.604	11.9441	70.0334	871.841	59.5324
972.525	234.279	972.518	2.96551	972.525	17.9128	16.4753	871.759	58.7296
972.445	195.69	972.438	8.89482	972.445	31.8389	41.1805	871.677	59.7507
972.365	246.048	972.358	17.7863	972.365	7.9582	57.6417	871.595	60.2852
972.286	192.651	972.279	0	972.286	-9.94586	49.3978	871.513	58.8144
972.206	207.431	972.199	5.9265	972.206	47.7311	28.8099	871.431	58.3769
972.126	210.355	972.119	8.88807	972.126	25.8494	69.9536	871.349	60.7334
972.046	207.352	972.039	5.92425	972.046	13.9163	65.8262	871.267	59.0205
971.967	219.159	971.959	17.7694	971.967	19.8766	8.22671	871.185	60.6473
971.887	219.118	971.88	5.922	971.887	43.7202	28.788	871.103	59.7242
971.807	195.392	971.8	8.88131	971.807	29.8036	24.6707	871.02	59.6511
971.727	177.596	971.72	8.87962	971.727	35.7575	41.1101	870.938	60.8521
971.647	216.034	971.64	-23.6745	971.647	23.8338	16.4409	870.856	59.9902
971.568	215.992	971.561	14.7937	971.568	39.7154	12.3283	870.774	60.6448
971.488	189.327	971.481	17.7491	971.488	27.7955	0	870.692	60.3896
971.408	230.699	971.401	35.4915	971.408	13.8951	73.9419	870.61	59.8314
971.328	218.826	971.321	11.8282	971.328	27.7849	20.5355	870.528	59.031
971.249	198.089	971.242	-2.9565	971.249	23.8112	53.3822	870.446	59.8064
971.169	189.183	971.162	11.8238	971.169	21.8227	32.8443	870.364	61.6114
971.089	221.657	971.082	23.643	971.089	0	12.3143	870.282	59.1758
971.009	186.156	971.002	23.6385	971.009	29.7469	53.3517	870.199	56.8017
970.929	212.71	970.922	26.5882	970.929	-3.96551	28.7224	870.117	61.815
970.85	206.762	970.843	26.5832	970.85	27.7533	69.7411	870.035	62.2864
970.77	239.207	970.763	20.6719	970.77	31.712	57.4229	869.953	59.3685
970.69	191.92	970.683	17.7154	970.69	33.6876	49.2103	869.871	61.8368
970.61	215.5	970.603	23.616	970.61	13.8687	20.5004	869.789	58.0733
970.531	188.896	970.524	5.90288	970.531	9.90434	28.6951	869.707	61.3272
970.451	247.878	970.444	-11.8035	970.451	23.7659	36.8866	869.625	60.6492
970.371	203.575	970.364	5.90064	970.371	1.98011	73.7592	869.543	62.0875
970.291	197.637	970.284	14.7488	970.291	21.7771	49.1635	869.46	60.2612
970.211	241.838	970.204	5.89839	970.211	11.8762	40.9618	869.378	60.6716
970.132	206.408	970.125	5.89727	970.132	11.8739	28.6678	869.296	60.1756
970.052	203.421	970.045	38.3249	970.052	35.6149	20.4731	869.214	61.3107
969.972	232.857	969.965	38.3176	969.972	-13.8476	32.7507	869.132	62.385
969.892	229.866	969.885	-17.6817	969.892	17.8007	65.4889	869.05	59.1718
969.812	182.679	969.805	14.7319	969.812	19.7748	40.9228	868.968	61.876
969.733	226.833	969.726	26.5124	969.733	3.9542	45.0065	868.886	60.9577
969.653	200.282	969.646	-17.6716	969.653	39.5345	73.6329	868.803	62.1518
969.573	197.299	969.566	14.7235	969.573	11.8581	40.8994	868.721	63.4058
969.493	185.484	969.486	8.83243	969.493	45.4473	89.9616	868.639	60.9195
969.413	238.434	969.406	2.94358	969.413	25.6827	69.5025	868.557	60.8465
969.333	244.275	969.326	23.5442	969.333	21.7274	69.4893	868.475	62.7028
969.254	241.286	969.247	29.4246	969.254	17.7736	20.4341	868.393	61.8458
969.174	200.053	969.167	23.5352	969.174	23.6936	44.9465	868.311	62.556
969.094	226.487	969.087	29.4134	969.094	13.8186	57.1938	868.228	62.3622
969.014	255.852	969.007	11.7631	969.014	21.7108	73.5208	868.146	61.4456
968.934	199.939	968.927	17.6413	968.934	11.84	81.6742	868.064	63.1793
968.855	182.262	968.847	8.81898	968.855	17.7567	32.6635	867.982	61.8414
968.775	223.376	968.768	-5.8782	968.775	45.3695	-20.4108	867.9	65.1998
968.695	240.965	968.688	-14.6927	968.695	37.472	36.7324	867.818	64.8852
968.615	211.538	968.608	20.5659	968.615	23.662	28.5642	867.736	63.0663
968.535	214.435	968.528	-2.93742	968.535	13.8002	69.357	867.653	61.549
968.455	281.944	968.448	14.6843	968.455	39.4216	65.2647	867.571	61.0549
968.375	249.59	968.368	5.8726	968.375	19.7071	40.7827	867.489	62.7862
968.296	228.992	968.289	38.1646	968.296	11.822	-4.07749	867.407	66.08
968.216	202.531	968.209	20.5463	968.216	23.6395	40.7671	867.325	62.82
968.136	240.643	968.129	35.2154	968.136	29.5437	28.5315	867.243	63.8887
968.056	214.19	968.049	-5.86812	968.056	19.692	-4.07516	867.161	62.974
967.976	240.551	967.969	0	967.976	41.3454	40.7438	867.078	63.922
967.896	211.176	967.889	-2.93294	967.896	13.7792	57.0304	866.996	65.4103
967.817	222.865	967.809	26.3914	967.817	29.5211	28.5098	866.914	62.6942
967.737	287.324	967.73	23.4546	967.737	7.87081	28.5043	866.832	64.5423
967.657	243.299	967.65	49.8315	967.657	17.7059	65.1403	866.75	61.8876
967.577	301.868	967.57	26.3763	967.577	27.5373	77.3394	866.667	65.1754
967.497	210.974	967.49	-8.79044	967.497	21.6323	44.7669	866.585	64.2618
967.417	240.23	967.41	14.6479	967.417	23.5944	32.5515	866.503	63.4085
967.337	231.397	967.33	35.1483	967.337	3.93165	77.2952	866.421	65.8542
967.257	272.352	967.25	0	967.257	13.7582	48.8087	866.339	62.3025
967.178	210.813	967.17	5.85582	967.178	11.7904	16.2664	866.257	60.9706
967.098	275.176	967.091	-5.8547	967.098	5.8941	81.3167	866.174	65.2734
967.018	207.806	967.011	26.3411	967.018	17.6789	12.1952	866.092	63.3421
966.938	219.471	966.931	-11.7049	966.938	13.7477	52.8357	866.01	63.149
966.858	239.91	966.851	46.8108	966.858	-3.92715	48.7621	865.928	63.1358
966.778	280.816	966.771	0	966.778	-5.8896	60.941	865.846	64.8593
966.698	195.949	966.691	29.2456	966.698	25.5167	36.5576	865.763	63.6482
966.618	271.937	966.611	5.848	966.618	1.96245	16.2447	865.681	65.2512
966.538	236.803	966.531	32.1579	966.538	-9.81038	44.6645	865.599	64.8784
966.458	213.374	966.451	-8.76865	966.458	25.5021	44.6559	865.517	65.164
966.379	233.79	966.372	23.3786	966.379	9.80663	81.1771	865.435	65.9879
966.299	239.589	966.292	14.6088	966.299	3.9219	52.7551	865.352	64.8376
966.219	248.307	966.212	14.606	966.219	3.92116	44.6304	865.27	66.02
966.139	251.18	966.132	35.0478	966.139	35.2837	32.4523	865.188	66.3649
966.059	262.813	966.052	20.4407	966.059	21.5581	56.7806	865.106	64.6773
965.979	259.843	965.972	26.2758	965.979	13.7162	56.7698	865.024	64.6637
965.899	233.522	965.892	29.1898	965.899	35.2634	28.3795	864.941	66.7414
965.819	242.233	965.812	37.9395	965.819	7.83482	24.3206	864.859	65.4729
965.739	250.941	965.732	11.6715	965.739	25.4583	77.0005	864.777	65.1008
965.659	274.232	965.652	0	965.659	33.2853	52.6745	864.695	64.8483
965.58	233.344	965.572	-2.91675	965.58	3.91517	44.5622	864.613	62.6855
965.5	236.216	965.492	-2.91619	965.5	-1.95721	32.4027	864.53	62.732
965.42	262.412	965.413	23.3251	965.42	31.3094	64.793	864.448	65.7623
965.34	218.635	965.333	23.3206	965.34	7.82585	48.5855	864.366	64.1376
965.26	241.909	965.253	17.4871	965.26	37.1657	68.8162	864.284	62.3346
965.18	227.293	965.173	26.2257	965.18	17.6014	24.2834	864.201	63.7528
965.1	247.644	965.093	32.0474	965.1	11.732	68.7899	864.119	65.1108
965.02	265.074	965.013	55.3441	965.02	29.3245	93.051	864.037	65.6337
964.94	253.374	964.933	2.91229	964.94	29.3189	20.2246	863.955	64.3087
964.86	305.737	964.853	26.2056	964.86	3.90844	44.4856	863.873	65.9636
964.78	256.188	964.773	17.4671	964.78	29.3077	0	863.79	68.0945
964.7	221.211	964.693	26.1956	964.7	31.2555	-16.1704	863.708	64.7446
964.62	267.731	964.613	20.3705	964.62	23.4372	52.5438	863.626	63.9569
964.54	279.318	964.533	23.2761	964.54	11.7163	48.4926	863.544	65.4914
964.46	226.902	964.453	5.8179	964.46	29.2853	48.4834	863.461	67.442
964.381	253.035	964.373	5.81679	964.381	-5.85593	76.7506	863.379	65.8805
964.301	247.171	964.293	-2.90784	964.301	9.75802	28.2711	863.297	66.9377
964.221	223.865	964.214	31.9801	964.221	9.75615	24.2278	863.215	67.221
964.141	255.796	964.134	8.72018	964.141	13.656	24.2231	863.132	63.8763
964.061	249.935	964.054	46.4987	964.061	13.6534	44.4006	863.05	65.7657
963.981	261.51	963.974	26.1505	963.981	39.0022	24.2139	862.968	64.8601
963.901	226.598	963.894	17.4303	963.901	9.74869	64.558	862.886	65.6192
963.821	255.601	963.814	14.5225	963.821	23.3924	8.0682	862.803	65.2488
963.741	223.608	963.734	20.3276	963.741	42.8778	92.7666	862.721	66.0074
963.661	246.792	963.654	2.90339	963.661	27.2807	32.2605	862.639	64.568
963.581	246.745	963.574	17.417	963.581	25.3272	44.3496	862.557	67.8801
963.501	264.112	963.494	23.2182	963.501	17.5309	32.2481	862.474	65.0158
963.421	240.847	963.414	17.4103	963.421	44.7925	20.1512	862.392	66.7237
963.341	261.11	963.334	31.9128	963.341	21.4184	36.2652	862.31	66.4722
963.261	287.166	963.254	8.70184	963.261	33.0948	64.4592	862.228	67.1703
963.181	292.911	963.174	2.90006	963.181	29.1957	76.5306	862.145	64.8425
963.101	284.156	963.094	11.598	963.101	33.0821	60.4073	862.063	67.2606
963.021	249.314	963.014	-14.4947	963.021	25.2933	60.3958	861.981	68.4918
962.941	252.164	962.934	11.5936	962.941	40.8505	20.1281	861.899	68.4181
962.861	252.116	962.854	5.79567	962.861	15.5591	48.2981	861.816	66.5662
962.781	281.041	962.774	46.3565	962.781	17.5007	36.2167	861.734	65.3669
962.701	240.432	962.694	17.3803	962.701	1.94415	100.583	861.652	66.1234
962.621	257.764	962.614	2.89617	962.621	7.77509	32.1802	861.57	69.1898
962.541	228.758	962.534	40.5386	962.541	21.3774	36.1958	861.487	67.7539
962.461	251.875	962.454	17.3704	962.461	5.82908	36.1889	861.405	65.2527
962.381	266.299	962.374	20.2615	962.381	19.4266	28.1415	861.323	66.6005
962.301	272.036	962.294	2.89395	962.301	19.4228	48.2334	861.24	68.2438
962.221	266.197	962.214	8.68019	962.221	38.8382	76.3549	861.158	69.4129
962.141	292.182	962.134	26.0356	962.141	42.7139	60.2686	861.076	66.9726
962.061	266.095	962.054	17.3537	962.061	13.5882	40.1714	860.994	66.6627
961.981	257.369	961.974	26.0256	961.981	9.70398	40.1637	860.911	64.6971
961.901	245.755	961.894	0	961.901	48.5106	48.1872	860.829	68.5267
961.821	251.489	961.814	17.3438	961.821	27.1607	60.2224	860.747	69.2807
961.741	271.671	961.734	20.2305	961.741	5.81904	4.01406	860.664	66.1929
961.661	265.84	961.654	5.77903	961.661	32.9682	24.0797	860.582	67.2425
961.581	245.566	961.574	0	961.581	-3.87787	28.0876	860.5	67.6419
961.501	259.961	961.494	5.77682	961.501	-5.81569	28.0822	860.417	69.2223
961.421	251.248	961.414	5.77571	961.421	0	72.1976	860.335	68.4401
961.341	271.411	961.334	23.0984	961.341	42.632	52.1328	860.253	67.8353
961.261	251.151	961.254	17.3205	961.261	17.437	92.2172	860.171	67.5258
961.181	245.331	961.174	28.8619	961.181	5.81123	36.0781	860.088	68.6919
961.101	279.912	961.094	2.88564	961.101	21.3038	76.1502	860.006	68.2054
961.021	291.399	961.014	-2.88509	961.021	15.4907	52.0928	859.924	68.7219
960.941	250.959	960.934	23.0763	960.941	9.67981	68.1082	859.841	68.3535
960.861	262.447	960.854	17.3039	960.861	9.67796	56.0784	859.759	71.2873
960.781	311.416	960.774	28.8343	960.781	9.6761	24.029	859.677	66.3793
960.701	265.229	960.694	8.64862	960.701	0	32.0325	859.594	69.1944
960.621	247.884	960.614	-28.8232	960.621	19.3448	52.0428	859.512	70.1226
960.541	276.655	960.534	37.463	960.541	32.8798	52.0328	859.43	70.4613
960.461	265.076	960.453	2.88121	960.461	21.2711	40.0176	859.347	67.7959
960.38	262.145	960.373	31.6873	960.38	17.4003	80.0198	859.265	70.1371
960.3	285.136	960.293	28.8011	960.3	5.79898	40.0022	859.183	68.827
960.22	313.877	960.213	8.63866	960.22	7.73049	15.9978	859.1	71.4614
960.14	279.268	960.133	20.153	960.14	21.2548	39.9868	859.018	70.9755
960.06	261.944	960.053	40.2983	960.06	13.5232	27.9854	858.936	71.2547
959.98	302.185	959.973	37.4127	959.98	40.5617	35.9744	858.854	70.0631
959.9	281.985	959.893	40.2828	959.9	38.6228	83.924	858.771	71.0482
959.82	264.67	959.813	2.87679	959.82	21.2384	83.9079	858.689	71.6212
959.74	273.248	959.733	8.62872	959.74	21.2344	91.8815	858.607	71.2533
959.66	287.574	959.653	5.75137	959.66	17.3702	83.8757	858.524	70.4154
959.58	235.765	959.573	20.1259	959.58	23.1559	11.9799	858.442	68.6376
959.5	247.218	959.493	8.62375	959.5	3.85857	71.8658	858.36	69.1519
959.42	264.415	959.413	37.3624	959.42	27.0048	95.8027	858.277	71.1344
959.34	278.732	959.333	2.87348	959.34	30.8567	35.9191	858.195	71.4718
959.26	313.154	959.253	25.8563	959.26	28.9226	79.8049	858.113	71.8677
959.179	284.37	959.172	45.958	959.179	21.2058	55.8527	858.03	71.9112
959.099	290.059	959.092	17.2309	959.099	13.492	11.9661	857.948	70.2527
959.019	287.132	959.012	22.9702	959.019	25.0518	71.783	857.865	73.5238
958.939	301.431	958.932	37.3193	958.939	23.1203	79.7436	857.783	69.2257
958.859	327.205	958.852	34.442	958.859	19.2632	35.8777	857.701	70.3254
958.779	289.836	958.772	37.305	958.779	13.4817	59.7847	857.618	69.7828
958.699	261.089	958.692	0	958.699	1.92558	27.8942	857.536	72.7581
958.619	255.302	958.612	2.86851	958.619	28.8782	71.7141	857.454	71.1015
958.539	283.933	958.532	17.2078	958.539	30.7974	35.8501	857.371	72.0827
958.459	306.818	958.452	51.6134	958.459	13.4713	0	857.289	70.5441
958.379	235.087	958.371	14.3343	958.379	17.3169	59.7273	857.207	70.1191
958.298	306.7	958.291	42.9946	958.298	30.7797	15.9242	857.124	71.8613
958.218	306.641	958.211	28.6576	958.218	28.8504	23.8817	857.042	71.3777
958.138	266.469	958.131	2.8652	958.138	15.3839	31.8362	856.96	71.0113
958.058	275.012	958.051	-2.86465	958.058	34.6072	3.97876	856.877	71.5816
957.978	283.551	957.971	5.7282	957.978	19.2225	35.8019	856.795	70.1035
957.898	260.588	957.891	20.0449	957.898	21.1407	55.6812	856.712	70.6152
957.818	314.936	957.811	17.178	957.818	21.1366	3.97646	856.63	70.8343
957.738	294.838	957.731	25.762	957.738	38.4228	55.6597	856.548	70.7023
957.658	274.747	957.65	14.3095	957.658	26.8908	67.5738	856.465	71.3305
957.577	331.922	957.57	-2.86135	957.577	17.2836	31.7933	856.383	71.0231
957.497	248.894	957.49	8.58239	957.497	21.1204	43.7074	856.301	69.547
957.417	306.052	957.41	17.1615	957.417	34.5539	59.5896	856.218	73.4471
957.337	314.572	957.33	17.1582	957.337	30.7087	31.775	856.136	71.8543
957.257	354.541	957.25	25.7323	957.257	30.7028	23.8267	856.053	73.0072
957.177	283.006	957.17	14.293	957.177	38.3711	75.4365	855.971	73.1085
957.097	328.681	957.09	14.2902	957.097	-5.75456	75.422	855.889	71.2249
957.017	302.9	957.009	25.7175	957.017	3.83563	55.5634	855.806	74.6535
956.936	317.127	956.929	28.5695	956.936	13.4221	43.6486	855.724	70.0859
956.856	291.358	956.849	25.7076	956.856	5.75124	31.7383	855.641	71.8214
956.776	297.013	956.769	45.6935	956.776	38.3342	47.5983	855.559	72.9145
956.696	302.667	956.689	-5.71059	956.696	36.4105	75.3494	855.477	72.0243
956.616	251.222	956.609	25.6927	956.616	13.4118	51.545	855.394	70.0266
956.536	322.53	956.529	17.1252	956.536	22.9872	11.8927	855.312	73.2762
956.456	316.76	956.448	22.8292	956.456	44.0504	59.452	855.229	70.638
956.375	328.112	956.368	17.1186	956.375	21.0635	59.4406	855.147	74.1192
956.295	293.818	956.288	45.6408	956.295	26.8029	43.5814	855.065	72.8801
956.215	330.838	956.208	2.852	956.215	21.0554	15.8447	854.982	73.0394
956.135	339.328	956.128	25.663	956.135	5.74128	19.8021	854.9	70.287
956.055	287.946	956.048	-14.2545	956.055	32.5276	55.4352	854.818	72.1351
955.975	259.387	955.968	8.55105	955.975	49.7385	39.5889	854.735	73.7497
955.894	322.033	955.887	28.498	955.894	9.56326	71.2463	854.653	72.8029
955.814	316.273	955.807	39.8895	955.814	-1.91228	63.3178	854.57	71.3329
955.734	310.514	955.727	17.0922	955.734	40.1502	98.9151	854.488	70.038
955.654	316.151	955.647	-11.3926	955.654	1.91155	39.5584	854.405	71.9424
955.574	316.09	955.567	34.1713	955.574	21.023	47.4609	854.323	73.3808
955.494	324.57	955.486	11.3882	955.494	32.4838	71.1777	854.241	72.0863
955.413	307.428	955.406	11.386	955.413	38.2088	86.9782	854.158	72.2453
955.333	295.985	955.326	11.3838	955.333	5.73022	35.5751	854.076	74.903
955.253	295.928	955.246	19.9179	955.253	28.6456	43.4723	853.993	73.609
955.173	330.01	955.166	-17.0692	955.173	40.0961	59.269	853.911	74.9874
955.093	304.347	955.086	28.4431	955.093	30.5435	71.1091	853.829	73.1713
955.013	292.913	955.005	22.7501	955.013	15.2688	43.4472	853.746	72.5171
954.932	281.483	954.925	22.7457	954.932	26.7153	75.0307	853.664	75.8104
954.852	318.384	954.845	42.64	954.852	30.5258	19.7411	853.581	73.4729
954.772	292.744	954.765	-8.52636	954.772	15.26	63.1593	853.499	72.2969
954.692	326.787	954.685	11.3663	954.692	22.8855	51.3071	853.416	73.0937
954.612	335.247	954.604	14.2051	954.612	13.3473	74.9728	853.334	74.0641
954.531	298.255	954.524	14.2024	954.531	20.9703	90.739	853.251	73.6425
954.451	372.037	954.444	8.51978	954.451	34.3085	78.8883	853.169	74.7863
954.371	326.534	954.364	5.67876	954.371	19.0566	35.4929	853.087	72.1622
954.291	346.344	954.284	25.5495	954.291	32.3899	39.4289	853.004	72.3786
954.211	366.145	954.203	17.0297	954.211	19.0492	47.3056	852.922	73.8117
954.13	278.103	954.123	48.2415	954.13	24.7592	55.1792	852.839	77.0398
954.05	309.259	954.043	2.83719	954.05	11.4251	59.1091	852.757	75.5756
953.97	346.076	953.963	22.6931	953.97	20.942	43.3383	852.674	71.7382
953.89	320.484	953.883	11.3444	953.89	19.0345	31.5127	852.592	74.0384
953.81	368.628	953.802	19.8488	953.81	17.1278	43.3216	852.51	75.1802
953.729	317.526	953.722	36.855	953.729	11.4163	51.1884	852.427	72.4447
953.649	303.292	953.642	28.3445	953.649	49.4611	66.9257	852.345	73.7599
953.569	331.573	953.562	2.8339	953.569	13.3139	62.9768	852.262	74.0912
953.489	308.841	953.482	31.1669	953.489	28.5242	51.1587	852.18	76.6776
953.408	322.946	953.401	36.8265	953.408	22.815	74.756	852.097	74.6379
953.328	359.704	953.321	16.9936	953.328	39.9185	74.7416	852.015	71.6163
953.248	314.326	953.241	31.1489	953.248	19.0052	78.6602	851.932	75.7041
953.168	353.902	953.161	33.974	953.168	24.7019	51.1193	851.85	73.6658
953.088	339.681	953.08	11.3225	953.088	39.8954	70.7668	851.767	72.957
953.007	291.503	953	39.6211	953.007	9.49707	51.0995	851.685	76.0024
952.927	359.357	952.92	-5.65906	952.927	15.1924	35.3698	851.602	76.4481
952.847	322.51	952.84	19.8029	952.847	-11.3921	74.655	851.52	73.1991
952.766	339.418	952.759	14.1422	952.766	18.9831	58.9268	851.438	75.4344
952.686	305.418	952.679	39.5904	952.686	0	51.06	851.355	75.3607
952.606	302.531	952.599	2.82734	952.606	9.4879	51.0502	851.273	75.6908
952.526	310.953	952.519	8.48039	952.526	22.7665	66.745	851.19	74.4057
952.446	316.546	952.438	19.7838	952.446	20.8653	98.1355	851.108	75.3126
952.365	299.53	952.358	28.257	952.365	9.4824	70.6439	851.025	74.3741
952.285	313.598	952.278	8.47547	952.285	18.9611	62.7824	850.943	76.6639
952.205	344.609	952.198	25.4215	952.205	37.9149	54.924	850.86	76.0137
952.125	338.894	952.117	11.2963	952.125	28.4307	66.6805	850.778	75.3061
952.044	344.476	952.037	14.1176	952.044	39.7953	62.746	850.695	75.5781
951.964	335.94	951.957	11.2919	951.964	30.3144	19.6043	850.613	75.7924
951.884	318.94	951.877	11.2897	951.884	22.7314	-7.84022	850.53	77.8491
951.804	335.81	951.796	22.5751	951.804	39.7722	78.387	850.448	76.8539
951.723	324.46	951.716	39.4987	951.723	15.1484	58.7789	850.365	76.9527
951.643	344.143	951.636	5.64158	951.643	28.3977	27.4248	850.283	78.0871
951.563	310.233	951.556	14.1012	951.563	18.9282	31.3366	850.2	76.9199
951.482	341.19	951.475	33.8364	951.482	15.1396	11.749	850.118	76.7885
951.402	341.124	951.395	8.45746	951.402	30.2734	58.7334	850.035	79.8775
951.322	315.69	951.315	67.6466	951.322	24.5923	58.7221	849.953	75.8358
951.242	312.811	951.234	28.1806	951.242	30.2616	105.679	849.87	78.2914
951.161	374.737	951.154	-2.81752	951.161	11.3459	66.5259	849.788	75.6311
951.081	321.141	951.074	16.9018	951.081	28.3593	74.3381	849.705	76.0172
951.001	363.326	950.994	39.43	951.001	30.2441	66.5002	849.623	79.9648
950.92	321.017	950.913	22.5271	950.92	5.66967	66.4873	849.54	77.4781
950.84	329.401	950.833	28.1534	950.84	32.1219	19.5513	849.458	76.6577
950.76	360.3	950.753	19.7036	950.76	18.8916	74.2806	849.375	79.2247
950.68	382.745	950.672	14.0712	950.68	33.9982	89.9013	849.293	79.0357
950.599	323.582	950.592	42.2056	950.599	22.6611	85.9758	849.21	76.6086
950.519	326.332	950.512	36.5711	950.519	18.8806	74.2375	849.128	76.8792
950.439	343.145	950.432	22.5009	950.439	24.54	50.7842	849.045	76.8628
950.358	388.073	950.351	36.5569	950.358	13.2113	66.3973	848.963	77.3625
950.278	387.998	950.271	33.7383	950.278	20.7566	78.0994	848.88	78.3207
950.198	342.946	950.191	5.62196	950.198	39.6186	89.7969	848.798	76.0684
950.117	351.311	950.11	25.2939	950.117	18.8623	70.2622	848.715	76.9691
950.037	334.383	950.03	30.9088	950.037	39.6032	58.5405	848.633	75.1192
949.957	334.319	949.95	44.9496	949.957	15.084	66.333	848.55	77.681
949.877	345.489	949.869	36.5145	949.877	35.8176	89.7273	848.468	78.3518
949.796	393.164	949.789	0	949.796	15.0782	58.5065	848.385	80.4538
949.716	356.586	949.709	33.6926	949.716	41.457	50.6958	848.302	80.0931
949.636	395.819	949.628	8.42152	949.636	28.2606	38.9892	848.22	76.9851
949.555	342.415	949.548	14.0331	949.555	43.3246	74.0652	848.137	76.9115
949.475	373.216	949.468	22.4487	949.475	35.7829	81.8456	848.055	77.8677
949.395	356.31	949.388	25.2499	949.395	15.0636	54.5532	847.972	75.849
949.314	345.021	949.307	0	949.314	16.9432	50.6467	847.89	77.4913
949.234	336.541	949.227	11.2178	949.234	28.2333	66.2175	847.807	75.8166
949.154	344.887	949.146	-5.60782	949.154	24.4641	77.8878	847.725	77.1724
949.073	361.641	949.066	16.8202	949.073	52.6817	50.6173	847.642	79.7278
948.993	355.965	948.986	5.60565	948.993	39.5036	97.322	847.56	78.6822
948.913	347.489	948.906	39.2319	948.913	37.6152	58.3819	847.477	78.494
948.832	305.395	948.825	22.4139	948.832	31.9667	54.4792	847.395	76.5924
948.752	333.348	948.745	-2.80119	948.752	20.6803	54.4686	847.312	79.4313
948.672	313.679	948.664	25.2059	948.672	35.7137	54.4581	847.229	77.6445
948.591	330.419	948.584	30.8012	948.591	15.0344	46.6693	847.147	79.2261
948.511	363.95	948.504	11.1983	948.511	31.9419	66.102	847.064	78.8097
948.431	363.879	948.423	19.5932	948.431	28.1786	66.0892	846.982	77.88
948.35	341.421	948.343	36.3802	948.35	30.0513	46.6422	846.899	76.7225
948.27	352.546	948.263	16.7876	948.27	13.1449	23.3166	846.817	79.8428
948.19	352.478	948.182	33.5687	948.19	24.4072	81.5921	846.734	80.4529
948.109	394.363	948.102	5.5937	948.109	33.7881	69.9225	846.652	78.2125
948.029	397.083	948.022	33.5557	948.029	33.7815	73.7928	846.569	79.5066
947.948	380.231	947.941	33.5492	947.948	24.393	34.9477	846.486	79.2047
947.868	368.976	947.861	25.157	947.868	33.7684	46.5879	846.404	79.7005
947.788	402.441	947.781	27.9468	947.788	13.1296	104.802	846.321	76.7786
947.707	324.126	947.7	16.7648	947.707	20.6282	77.6164	846.239	79.7233
947.627	365.968	947.62	11.1744	947.627	52.4981	46.5608	846.156	79.0231
947.547	324	947.54	16.7583	947.547	31.8676	54.3104	846.074	80.1446
947.466	390.959	947.459	16.7551	947.466	16.8678	54.2998	845.991	78.3064
947.386	385.299	947.379	41.8796	947.386	11.243	100.823	845.908	79.5414
947.305	382.433	947.298	8.37429	947.305	24.3552	23.2623	845.826	79.5812
947.225	326.54	947.218	5.58177	947.225	16.858	77.526	845.743	80.531
947.145	357.171	947.138	13.9517	947.145	41.2005	81.3865	845.661	78.2394
947.064	354.311	947.057	2.7898	947.064	28.0858	54.2471	845.578	81.5198
946.984	393.293	946.977	19.5248	946.984	14.9762	65.8588	845.496	77.6944
946.904	412.738	946.896	25.0985	946.904	43.0481	73.5925	845.413	78.4165
946.823	370.834	946.816	-11.1527	946.823	24.3268	42.5979	845.33	80.5585
946.743	342.885	946.736	19.5135	946.743	35.5477	19.3589	845.248	81.3364
946.662	376.265	946.655	2.7871	946.662	22.4468	65.8076	845.165	78.3093
946.582	412.417	946.575	25.079	946.582	29.9233	65.7948	845.083	80.7906
946.502	420.695	946.495	19.5021	946.502	13.0889	46.4344	845	81.568
946.421	323.121	946.414	-13.9274	946.421	20.5643	92.8507	844.917	83.3666
946.341	392.682	946.334	11.1397	946.341	39.2514	96.7007	844.835	81.6466
946.26	375.899	946.253	13.922	946.26	16.8188	42.54	844.752	81.6291
946.18	356.339	946.173	16.7031	946.18	31.7626	85.0636	844.67	83.1996
946.1	403.587	946.093	16.6998	946.1	29.8884	38.6577	844.587	81.0271
946.019	384.029	946.012	27.8277	946.019	41.0886	50.2453	844.504	80.6696
945.939	364.478	945.932	41.7334	945.939	14.9384	112.064	844.422	83.2595
945.858	420.042	945.851	33.3802	945.858	42.9395	42.4987	844.339	81.2017
945.778	400.492	945.771	44.4983	945.778	18.6657	84.9809	844.257	83.0538
945.698	367.046	945.69	25.0254	945.698	22.3945	69.5163	844.174	85.5849
945.617	417.017	945.61	19.4604	945.617	-3.7317	88.8092	844.091	82.8484
945.537	408.597	945.53	25.0157	945.537	37.3097	81.0709	844.009	81.9813
945.456	397.402	945.449	2.77898	945.456	13.0559	42.4574	843.926	83.7185
945.376	352.868	945.369	13.8922	945.376	26.1066	38.5902	843.844	84.1533
945.295	366.69	945.288	2.7779	945.295	14.9152	77.1653	843.761	83.1734
945.215	377.728	945.208	44.4378	945.215	33.5526	50.1477	843.678	81.0625
945.135	388.762	945.128	30.545	945.135	27.9551	80.9921	843.596	83.6467
945.054	385.91	945.047	2.77628	945.054	37.2662	61.6962	843.513	81.5367
944.974	399.714	944.967	24.9817	944.974	22.3554	53.9737	843.431	82.989
944.893	385.76	944.886	22.2016	944.893	31.6639	69.3813	843.348	82.4625
944.813	360.712	944.806	19.4226	944.813	22.3467	57.8065	843.265	83.349
944.732	416.126	944.725	24.9671	944.732	26.066	26.9711	843.183	81.0713
944.652	416.045	944.645	22.1886	944.652	18.615	88.6021	843.1	82.9178
944.572	443.695	944.564	27.7304	944.572	42.8061	73.1788	843.017	83.6342
944.491	374.295	944.484	-2.7725	944.491	26.0508	123.225	842.935	82.8822
944.411	343.73	944.404	8.31589	944.411	35.3478	92.4004	842.852	83.1467
944.33	399.092	944.323	-2.77142	944.33	9.30024	76.9854	842.769	79.8556
944.25	415.64	944.243	33.2506	944.25	24.1759	65.4248	842.687	81.9825
944.169	387.855	944.162	22.1627	944.169	26.0306	88.4987	842.604	82.5854
944.089	415.478	944.082	30.4678	944.089	29.7434	100.023	842.522	83.8085
944.008	415.397	944.001	2.76927	944.008	52.0408	57.6941	842.439	85.3693
943.928	409.779	943.921	-13.8436	943.928	27.8736	46.1463	842.356	86.0839
943.848	437.382	943.84	13.8409	943.848	33.4418	65.3612	842.274	83.9236
943.767	376.407	943.76	11.0706	943.767	42.7229	53.8164	842.191	81.8206
943.687	379.101	943.679	52.5751	943.687	24.143	69.179	842.108	82.5354
943.606	403.927	943.599	24.8991	943.606	40.8494	34.5828	842.026	85.0524
943.526	401.082	943.519	16.5962	943.526	35.2722	80.6774	841.943	85.7662
943.445	431.425	943.438	35.9514	943.445	14.8485	42.2514	841.86	85.4099
943.365	428.576	943.358	11.0598	943.365	11.1342	26.882	841.778	82.8023
943.284	392.554	943.277	27.6442	943.284	40.8176	72.9512	841.695	85.3732
943.204	414.589	943.197	24.8749	943.204	31.5347	95.9697	841.612	84.2296
943.123	469.776	943.116	30.3967	943.123	35.2378	103.627	841.53	83.874
943.043	414.427	943.036	8.2884	943.043	27.8139	38.3729	841.447	85.3182
942.962	386.724	942.955	41.4339	942.962	3.7078	53.7116	841.365	85.7497
942.882	425.313	942.875	11.0469	942.882	12.9748	76.7159	841.282	82.1334
942.801	408.663	942.794	0	942.801	37.0636	80.536	841.199	84.0829
942.721	400.301	942.714	49.6917	942.721	37.0563	72.8517	841.117	81.9857
942.64	380.902	942.633	30.3612	942.64	25.9344	84.3382	841.034	86.4063
942.56	422.222	942.553	19.317	942.56	29.6335	80.4889	840.951	82.9053
942.479	430.417	942.472	16.5542	942.479	16.6656	49.8168	840.869	85.6953
942.399	391.713	942.392	33.1019	942.399	40.7302	91.9515	840.786	83.9364
942.318	399.911	942.311	0	942.318	46.2753	57.4585	840.703	85.0971
942.238	419.135	942.231	13.7871	942.238	24.0585	72.7665	840.62	88.2216
942.157	443.866	942.15	55.1376	942.157	25.9041	72.7524	840.538	87.5854
942.077	405.19	942.07	11.0254	942.077	44.3983	88.0515	840.455	85.8276
941.996	460.228	941.989	19.2906	941.996	35.1418	65.0688	840.372	86.2017
941.916	413.298	941.909	19.2869	941.916	22.1905	68.883	840.29	86.7999
941.835	404.953	941.828	2.75473	941.835	36.9769	80.3478	840.207	86.9494
941.755	468.221	941.748	2.75419	941.755	14.7879	30.6027	840.124	82.8392
941.674	393.78	941.667	22.0293	941.674	5.54438	-11.4738	840.042	86.856
941.594	404.716	941.587	22.025	941.594	33.2598	61.1816	839.959	83.6999
941.513	440.421	941.506	19.2681	941.513	33.2533	64.9927	839.876	85.2502
941.433	437.583	941.426	-2.75205	941.433	42.482	34.4012	839.794	87.3039
941.352	487.026	941.345	24.7636	941.352	36.9337	57.3241	839.711	85.7174
941.272	374.139	941.265	-5.50194	941.272	31.3875	57.3129	839.628	86.1468
941.191	434.577	941.184	30.2548	941.191	23.9975	45.8414	839.546	86.1842
941.111	401.492	941.104	38.4986	941.111	40.6033	87.8456	839.463	85.0466
941.03	434.407	941.023	16.4962	941.03	31.3691	76.3725	839.38	85.5317
940.95	434.322	940.943	16.493	940.95	25.8284	41.9967	839.298	85.8488
940.869	423.244	940.862	32.9794	940.869	42.424	76.3427	839.215	84.768
940.789	420.414	940.781	54.955	940.789	36.8832	83.9606	839.132	85.3646
940.708	428.573	940.701	27.4721	940.708	5.53141	76.3129	839.049	89.3704
940.628	439.476	940.62	38.4535	940.628	44.2426	106.817	838.967	85.719
940.547	433.898	940.54	2.74614	940.547	29.4893	53.3982	838.884	88.438
940.466	474.998	940.459	35.6929	940.466	14.7418	91.5219	838.801	86.5757
940.386	430.984	940.379	24.7056	940.386	35.0049	53.3773	838.719	88.1765
940.305	444.622	940.298	43.9125	940.305	47.892	99.1099	838.636	86.5943
940.225	422.583	940.218	-13.72	940.225	5.52493	34.3006	838.553	86.5756
940.144	452.679	940.137	13.7173	940.144	33.1431	30.4835	838.47	86.8359
940.064	403.217	940.057	13.7146	940.064	33.1366	80.0034	838.388	86.8172
939.983	403.139	939.976	32.9087	939.983	23.9273	87.6057	838.305	88.9183
939.903	441.446	939.895	24.6767	939.903	29.4432	106.63	838.222	86.7798
939.822	422.171	939.815	13.7066	939.822	23.918	38.0746	838.14	87.5417
939.742	457.719	939.734	5.48156	939.742	36.7897	49.4872	838.057	87.2998
939.661	463.11	939.654	30.1427	939.661	9.19562	49.4776	837.974	88.3957
939.58	452.06	939.573	2.73971	939.58	34.9365	45.6627	837.891	88.2095
939.5	421.841	939.493	35.6093	939.5	27.5761	83.6985	837.809	87.0762
939.419	487.487	939.412	19.1705	939.419	36.7609	41.8411	837.726	87.8372
939.339	451.795	939.332	21.9048	939.339	23.8899	45.6359	837.643	90.9367
939.258	438.019	939.251	-5.47514	939.258	16.5359	60.836	837.561	89.2468
939.178	462.567	939.17	46.5296	939.178	22.0436	34.2135	837.478	85.6095
939.097	407.746	939.09	5.473	939.097	16.5295	60.8122	837.395	89.097
939.016	421.346	939.009	21.8877	939.016	36.725	83.6004	837.312	90.3575
938.936	465.031	938.929	21.8834	938.936	7.34357	34.1935	837.23	90.0598
938.855	407.507	938.848	38.2885	938.855	25.6974	106.359	837.147	90.096
938.775	456.646	938.768	21.8749	938.775	36.7035	34.1801	837.064	89.7985
938.694	426.484	938.687	21.8706	938.694	33.0267	102.52	836.981	88.6673
938.613	412.734	938.606	13.6664	938.613	20.179	60.7409	836.899	88.8149
938.533	439.981	938.526	16.3965	938.533	34.8478	68.3201	836.816	89.9071
938.452	461.754	938.445	40.9833	938.452	20.1711	83.486	836.733	91.9432
938.372	469.858	938.365	13.6584	938.372	40.3343	45.5289	836.65	88.5907
938.291	456.11	938.284	19.1181	938.291	29.3283	68.28	836.568	91.4592
938.211	461.483	938.203	2.73062	938.211	34.8206	109.985	836.485	89.6628
938.13	455.932	938.123	38.2212	938.13	7.32921	45.5022	836.402	91.8082
938.049	444.924	938.042	0	938.049	29.3111	90.9866	836.319	92.2879
937.969	485.773	937.962	35.4772	937.969	40.2949	64.4362	836.237	91.3247
937.888	433.836	937.881	0	937.888	34.7933	45.4755	836.154	94.6332
937.808	436.479	937.8	8.18384	937.808	25.6322	64.411	836.071	91.3407
937.727	428.211	937.72	27.2741	937.727	25.6272	60.6102	835.988	94.925
937.646	447.216	937.639	32.7225	937.646	31.1126	106.047	835.906	89.3055
937.566	414.412	937.559	57.2532	937.566	40.2555	83.3064	835.823	91.0043
937.485	438.863	937.478	27.2581	937.485	31.1004	45.431	835.74	91.5942
937.404	460.58	937.397	16.3516	937.404	27.4362	64.3479	835.657	90.8542
937.324	455.04	937.317	10.899	937.324	36.5744	75.6886	835.575	90.2807
937.243	484.918	937.236	24.5179	937.243	36.5672	37.8369	835.492	93.3068
937.163	457.586	937.156	8.17102	937.163	38.3881	68.0931	835.409	93.8956
937.082	471.112	937.075	32.6777	937.082	43.8635	94.5552	835.326	93.045
937.001	413.844	936.994	29.9487	937.001	31.0639	109.663	835.243	90.8666
936.921	435.54	936.914	2.72207	936.921	27.4039	86.9567	835.161	92.2855
936.84	443.619	936.833	29.9369	936.84	3.65314	86.9397	835.078	93.6484
936.76	459.859	936.752	40.8151	936.76	36.5243	71.8057	834.995	91.9137
936.679	462.489	936.672	21.7638	936.679	25.562	75.5701	834.912	91.2303
936.598	489.598	936.591	29.9194	936.598	34.6844	79.3331	834.83	92.6479
936.518	459.588	936.51	38.0717	936.518	21.9017	86.8716	834.747	92.2962
936.437	448.623	936.43	35.3454	936.437	31.0213	79.302	834.664	95.481
936.356	516.494	936.349	21.7467	936.356	29.1908	90.6131	834.581	94.024
936.276	483.779	936.268	32.6137	936.276	32.8332	52.8473	834.498	94.7769
936.195	442.924	936.188	13.5864	936.195	9.11854	83.0294	834.416	91.6089
936.114	478.156	936.107	29.8842	936.114	34.6437	67.9198	834.333	93.7973
936.034	486.211	936.026	19.0135	936.034	40.1059	98.0872	834.25	94.053
935.953	483.4	935.946	19.0098	935.953	23.6943	105.612	834.167	93.5911
935.872	486.02	935.865	-5.43029	935.872	20.0451	41.4821	834.085	93.9019
935.792	415.343	935.785	38.0046	935.792	--	49.0147	834.002	94.2125
935.711	469.545	935.704	18.9986	935.711	--	82.9318	833.919	94.7436
935.63	469.453	935.623	27.1355	935.63	--	56.5333	833.836	95.1642
935.55	409.673	935.543	40.6953	935.55	--	52.7541	833.753	93.5449
935.469	458.418	935.462	29.8373	935.469	--	60.2785	833.671	93.3593
935.388	496.296	935.381	24.4076	935.388	--	60.2667	833.588	96.59
935.308	439.258	935.301	43.3827	935.308	--	82.8505	833.505	94.035
935.227	512.367	935.22	21.6871	935.227	--	60.2431	833.422	96.7134
935.146	477.031	935.139	18.9725	935.146	--	45.1734	833.339	94.9854
935.066	425.45	935.059	27.0983	935.066	--	71.5106	833.257	94.4693
934.985	468.716	934.978	18.9651	934.985	--	82.7854	833.174	97.8063
934.904	468.624	934.897	16.2526	934.904	--	67.7203	833.091	96.6845
934.824	487.49	934.817	32.4988	934.824	36.3527	52.661	833.008	95.6183
934.743	479.271	934.736	29.7847	934.743	25.4419	56.4114	832.925	93.6724
934.662	471.056	934.655	2.70717	934.662	18.1692	67.6804	832.842	95.0269
934.582	492.617	934.575	46.0128	934.582	43.5976	63.9078	832.76	97.8102
934.501	454.634	934.494	18.9427	934.501	27.2431	71.4124	832.677	96.8546
934.42	478.895	934.413	40.5836	934.42	14.5268	67.6405	832.594	99.9661
934.34	486.916	934.332	32.4605	934.34	16.3395	90.1697	832.511	95.2191
934.259	492.23	934.252	18.9316	934.259	21.7817	101.421	832.428	97.4507
934.178	505.653	934.171	0	934.178	34.4809	67.6007	832.346	98.6378
934.098	492.036	934.09	8.11034	934.098	34.4741	97.6263	832.263	94.8826
934.017	478.425	934.01	2.70292	934.017	23.5829	97.6071	832.18	97.1677
933.936	532.38	933.929	16.2143	933.936	27.2057	52.5473	832.097	98.9029
933.856	494.448	933.848	29.7204	933.856	25.387	93.8161	832.014	94.1075
933.775	534.872	933.768	16.2079	933.775	52.5771	60.0305	831.931	96.2267
933.694	507.758	933.687	35.1103	933.694	18.1265	82.5257	831.849	98.29
933.613	480.655	933.606	40.5039	933.613	14.4983	52.5061	831.766	98.159
933.533	461.663	933.526	24.2976	933.533	36.2387	82.4933	831.683	98.686
933.452	464.271	933.445	40.488	933.452	39.8547	108.72	831.6	98.1712
933.371	469.577	933.364	35.0827	933.371	30.7908	52.4751	831.517	97.9307
933.291	439.805	933.283	26.9814	933.291	30.7847	48.7173	831.434	96.9232
933.21	466.695	933.203	2.69761	933.21	21.7261	52.4545	831.352	98.3264
933.129	547.517	933.122	5.39416	933.129	21.7218	67.4282	831.269	99.3455
933.048	479.995	933.041	10.7862	933.048	19.9078	101.122	831.186	100.255
932.968	469.116	932.961	21.5682	932.968	23.5227	104.847	831.103	97.6601
932.887	471.719	932.88	21.5639	932.887	28.9454	78.6199	831.02	100.923
932.806	503.967	932.799	2.69496	932.806	34.3659	78.6044	830.937	97.1252
932.726	471.534	932.718	8.08329	932.726	39.7843	86.0736	830.854	100.058
932.645	501.074	932.638	45.7963	932.645	27.1203	59.8655	830.772	98.0128
932.564	444.414	932.557	40.4005	932.564	34.3456	63.5946	830.689	98.8117
932.483	463.177	932.476	32.3141	932.483	30.7242	63.5821	830.606	99.9383
932.403	500.779	932.395	35	932.403	39.753	63.5696	830.523	99.8073
932.322	511.448	932.315	29.6096	932.322	34.3253	63.5571	830.44	100.66
932.241	495.199	932.234	29.6038	932.241	32.5123	78.4963	830.357	101.075
932.16	535.463	932.153	34.9794	932.16	28.8942	63.5321	830.274	96.137
932.08	470.792	932.073	5.38038	932.08	25.2774	82.2018	830.192	100.321
931.999	492.217	931.992	16.138	931.999	27.0776	29.8857	830.109	100.081
931.918	516.323	931.911	21.5131	931.918	9.0241	67.2296	830.026	99.4042
931.837	478.58	931.83	5.37721	931.837	37.8938	37.3424	829.943	97.8544
931.757	470.422	931.75	26.8807	931.757	21.6493	85.8706	829.86	102.307
931.676	513.331	931.669	21.5004	931.676	32.4676	44.7933	829.777	100.212
931.595	505.168	931.588	13.4351	931.595	14.4272	97.0329	829.694	100.245
931.514	521.188	931.507	24.1784	931.514	27.0457	44.7756	829.612	101.586
931.434	470.051	931.427	13.4298	931.434	39.6592	52.2279	829.529	104.399
931.353	523.668	931.346	32.2252	931.353	23.4304	59.6773	829.446	104.649
931.272	539.675	931.265	0	931.272	36.0396	59.6656	829.363	102.392
931.191	534.2	931.184	26.8437	931.191	25.2228	33.5553	829.28	103.187
931.111	483.101	931.103	10.7354	931.111	48.6343	85.7355	829.197	103.273
931.03	520.573	931.023	45.6164	931.03	57.6293	48.4496	829.114	103.142
930.949	466.813	930.942	21.4623	930.949	30.6095	40.9878	829.031	103.936
930.868	498.909	930.861	34.8694	930.868	37.8043	78.234	828.948	104.73
930.788	517.583	930.78	24.1356	930.788	28.7976	89.3926	828.866	103.347
930.707	498.713	930.7	40.218	930.707	44.9874	74.4792	828.783	105.5
930.626	565.632	930.619	37.5294	930.626	28.7863	40.9555	828.7	101.887
930.545	501.196	930.538	26.8015	930.545	14.3903	74.4498	828.617	104.911
930.464	549.332	930.457	-8.03885	930.464	26.9765	63.2699	828.534	106.084
930.384	522.432	930.376	-8.03727	930.384	46.7501	111.631	828.451	103.995
930.303	492.864	930.296	26.7856	930.303	3.59545	122.77	828.368	105.222
930.222	503.479	930.215	37.4925	930.222	30.5553	55.7934	828.285	104.276
930.141	471.25	930.134	42.8401	930.141	14.3761	104.127	828.202	103.547
930.061	532.728	930.053	0	930.061	26.9499	59.4895	828.12	105.588
929.98	540.653	929.973	13.3823	929.98	32.3335	74.3472	828.037	103.339
929.899	543.222	929.892	32.1111	929.899	41.3069	81.7658	827.954	106.356
929.818	460.176	929.811	29.4293	929.818	41.2988	22.2954	827.871	105.736
929.737	521.609	929.73	13.3743	929.737	34.1097	59.4426	827.788	106.256
929.657	526.855	929.649	29.4177	929.657	39.4876	78.003	827.705	107.318
929.576	510.707	929.569	37.4334	929.576	17.9454	59.4191	827.622	109.03
929.495	531.993	929.488	21.3863	929.495	48.443	107.676	827.539	105.969
929.414	563.962	929.407	10.691	929.414	48.4334	48.259	827.456	105.513
929.333	507.733	929.326	45.4279	929.333	14.3478	66.807	827.373	109.392
929.253	504.961	929.245	16.0302	929.253	41.2418	74.2153	827.29	105.9
929.172	515.546	929.165	21.3694	929.172	39.4409	92.7509	827.208	106.148
929.091	507.433	929.084	24.0358	929.091	17.9242	55.6395	827.125	106.45
929.01	501.992	929.003	26.7012	929.01	25.0889	59.3371	827.042	111.084
928.929	563.295	928.922	5.33919	928.929	48.3761	77.8646	826.959	109.49
928.849	557.846	928.841	53.3814	928.849	60.906	85.2635	826.876	108.546
928.768	483.015	928.76	29.4177	928.768	12.537	51.8893	826.793	109.171
928.687	528.277	928.68	32.2252	928.687	21.4878	118.581	826.71	110.771
928.606	522.837	928.599	21.4623	928.606	14.3224	85.213	826.627	110.963
928.525	565.406	928.518	5.32866	928.525	14.3195	107.421	826.544	109.641
928.444	517.298	928.437	15.9702	928.444	42.9501	81.4759	826.461	110.158
928.364	543.855	928.356	15.9955	928.364	12.5246	77.7571	826.378	107.755
928.283	562.406	928.276	50.6423	928.283	30.411	77.7418	826.295	109.353
928.202	530.316	928.195	23.9837	928.202	46.5017	59.2201	826.212	109.167
928.121	548.862	928.114	5.32866	928.121	48.2807	59.2084	826.13	107.522
928.04	538.098	928.033	10.6552	928.04	58.9981	136.892	826.047	109.281
927.959	519.349	927.952	42.6125	927.959	39.3243	44.3888	825.964	108.069
927.879	559.188	927.871	26.6275	927.879	28.5938	99.855	825.881	111.285
927.798	553.753	927.791	31.9467	927.798	33.9485	62.8593	825.798	111.099
927.717	604.217	927.71	15.9702	927.717	32.1554	36.9687	825.715	110.049
927.636	572.163	927.629	23.9506	927.636	26.7908	121.973	825.632	109.917
927.555	540.122	927.548	34.5884	927.555	7.14281	96.0807	825.549	110.864
927.474	566.617	927.467	-2.66012	927.474	8.92675	66.5043	825.466	112.566
927.393	590.441	927.386	15.9576	927.393	16.065	73.8791	825.383	111.894
927.313	542.461	927.305	21.2726	927.313	30.339	96.0238	825.3	113.218
927.232	545.012	927.225	37.2197	927.232	32.1173	103.39	825.217	111.468
927.151	566.169	927.144	29.2382	927.151	21.4073	103.369	825.134	114.623
927.07	550.112	927.063	45.1774	927.07	17.8359	88.5848	825.051	109.48
926.989	507.491	926.982	-2.65697	926.989	19.6156	77.4964	824.968	113.711
926.908	541.925	926.901	50.4725	926.908	21.3946	81.1706	824.885	111.101
926.828	560.409	926.82	13.2796	926.828	24.9554	77.4657	824.802	112.1
926.747	565.609	926.739	10.6216	926.747	28.5148	59.0099	824.719	113.69
926.666	536.294	926.659	42.4779	926.666	30.291	55.3108	824.636	112.966
926.585	562.731	926.578	39.8152	926.585	12.4703	77.4198	824.553	112.349
926.504	575.889	926.497	13.2691	926.504	33.8413	106.892	824.47	113.723
926.423	562.509	926.416	18.5731	926.423	44.5192	62.6484	824.388	115.097
926.342	519.953	926.335	39.7916	926.342	39.1691	147.379	824.305	115.824
926.261	620.637	926.254	13.2612	926.261	40.9415	62.6236	824.222	112.09
926.181	612.559	926.173	31.8207	926.181	30.2551	77.3433	824.139	116.204
926.1	538.203	926.092	26.512	926.1	51.6014	55.2343	824.056	117.145
926.019	622.919	926.011	5.30134	926.019	5.33702	88.3573	823.973	114.165
925.938	503.537	925.931	29.1516	925.938	21.3439	106.744	823.89	114.999
925.857	630.622	925.85	31.7955	925.857	26.6745	95.6826	823.807	111.86
925.776	537.777	925.769	21.1928	925.776	19.5575	47.8318	823.724	115.701
925.695	542.968	925.688	10.5943	925.695	21.3312	51.501	823.641	115.085
925.614	553.453	925.607	39.7208	925.614	46.2084	114.015	823.558	113.664
925.533	489.801	925.526	42.3604	925.533	42.6455	18.3859	823.475	115.893
925.453	542.645	925.445	26.47	925.453	51.5198	84.5586	823.392	116.458
925.372	587.529	925.364	37.0507	925.372	40.8524	106.596	823.309	112.892
925.291	590.059	925.284	13.2298	925.291	28.4135	66.1501	823.226	118.498
925.21	582.005	925.203	18.518	925.21	35.5098	84.5083	823.143	120.348
925.129	603.05	925.122	21.1593	925.129	15.9762	69.7974	823.06	119.518
925.048	552.686	925.041	18.5107	925.048	39.0453	58.7651	822.977	119.009
924.967	555.221	924.96	15.8631	924.967	39.0376	95.4744	822.894	116.894
924.886	613.265	924.879	29.0767	924.886	23.0631	113.812	822.811	116.654
924.805	562.929	924.798	26.4281	924.805	53.212	58.7302	822.728	116.521
924.724	557.533	924.717	42.2766	924.724	39.0144	66.0584	822.645	116.924
924.643	604.975	924.636	26.4176	924.643	40.7797	77.0529	822.562	120.699
924.563	557.312	924.555	36.9774	924.563	30.1355	69.7007	822.479	119.923
924.482	620.58	924.474	23.7665	924.482	28.3572	84.3578	822.396	119.629
924.401	604.616	924.393	15.8412	924.401	40.7554	84.3411	822.313	116.394
924.32	583.378	924.313	26.3967	924.32	17.7162	91.657	822.23	119.951
924.239	643.964	924.232	55.4221	924.239	61.9946	98.9699	822.147	120.192
924.158	617.45	924.151	13.1931	924.158	35.4184	87.9558	822.064	118.027
924.077	641.071	924.07	39.5715	924.077	40.7231	76.9461	821.981	122.17
923.996	609.292	923.989	13.1879	923.996	28.3235	69.6041	821.898	123.479
923.915	588.075	923.908	31.6447	923.915	26.548	62.265	821.815	119.285
923.834	577.412	923.827	29.0019	923.834	5.30856	73.2384	821.732	117.443
923.753	587.841	923.746	26.3601	923.753	26.5375	36.612	821.649	119.767
923.672	579.818	923.665	15.8129	923.672	30.0699	87.8512	821.566	118.459
923.591	540.178	923.584	-5.26993	923.591	44.2117	102.473	821.483	122.49
923.51	632.278	923.503	42.1511	923.51	12.3768	40.2492	821.4	122.783
923.429	584.741	923.422	36.8749	923.429	30.052	62.191	821.317	120.088
923.349	589.892	923.341	21.0672	923.349	26.5112	98.7543	821.234	122.036
923.268	579.244	923.26	31.5945	923.268	37.1083	106.048	821.151	119.289
923.187	573.864	923.179	28.9559	923.187	24.734	80.4345	821.068	123.048
923.106	576.382	923.099	18.4228	923.106	24.7291	84.074	820.985	121.049
923.025	618.369	923.018	13.1565	923.025	22.9582	98.676	820.902	121.396
922.944	618.247	922.937	42.0926	922.944	24.7193	69.4249	820.819	126.377
922.863	633.906	922.856	21.0421	922.863	60.0206	47.4918	820.736	123.1
922.782	657.448	922.775	23.6677	922.782	33.5343	98.6172	820.653	123.819
922.701	583.698	922.694	5.25845	922.701	54.703	109.553	820.57	122.62
922.62	646.672	922.613	21.0296	922.62	35.2852	83.9739	820.486	123.871
922.539	601.864	922.532	2.62818	922.539	14.1113	105.859	820.403	125.653
922.458	583.351	922.451	18.3936	922.458	19.3992	120.437	820.32	123.71
922.377	588.489	922.37	42.0342	922.377	26.4482	102.168	820.237	123.948
922.296	625.146	922.289	42.0258	922.296	19.3915	87.5554	820.154	127.804
922.215	611.891	922.208	36.7653	922.215	31.7252	94.8329	820.071	127.191
922.134	645.902	922.127	42.0091	922.134	37.0054	87.5207	819.988	126.525
922.053	645.774	922.046	28.8756	922.053	54.6161	69.2734	819.905	127.241
921.972	622.025	921.965	10.4981	921.972	24.6605	131.229	819.822	126.203
921.891	590.413	921.884	7.87202	921.891	61.6389	94.7576	819.739	126.654
921.81	634.895	921.803	36.7288	921.81	35.2152	80.1636	819.656	129.282
921.729	613.785	921.722	39.3445	921.729	28.1666	91.0769	819.573	128.775
921.648	650.378	921.641	55.0713	921.648	47.5217	94.7011	819.49	129.437
921.567	610.919	921.56	31.4631	921.567	45.7525	40.0579	819.407	124.578
921.486	616.041	921.479	41.9424	921.486	45.7434	91.0226	819.324	131.45
921.405	597.572	921.398	57.6594	921.405	19.3492	65.5233	819.241	132.164
921.324	568.629	921.317	10.4814	921.324	26.38	90.9864	819.158	129.748
921.243	615.674	921.236	31.4381	921.243	42.1996	83.6909	819.075	132.053
921.162	623.41	921.155	31.4318	921.162	36.9173	83.6743	818.992	127.464
921.081	584.003	921.074	18.3316	921.081	26.3642	98.2068	818.909	130.987
921	638.872	920.993	36.6559	921	31.6308	134.553	818.826	131.17
920.919	651.834	920.912	28.7953	920.919	38.6522	50.9018	818.742	132.466
920.838	581.037	920.831	31.4068	920.838	40.4011	98.1482	818.659	130.053
920.757	620.173	920.75	15.7003	920.757	26.3433	83.5911	818.576	132.461
920.676	544.179	920.669	36.6268	920.676	22.8263	94.4755	818.493	135.238
920.595	619.927	920.588	39.2352	920.595	26.3328	69.0261	818.41	132.244
920.514	559.654	920.507	28.7667	920.514	47.3896	39.9545	818.327	132.744
920.433	645.827	920.426	26.1464	920.433	43.8706	68.9986	818.244	132.662
920.352	567.274	920.345	10.4565	920.352	35.0895	76.2465	818.161	134.643
920.271	642.957	920.264	7.84079	920.271	38.5907	119.792	818.078	134.349
920.19	559.209	920.183	20.9046	920.19	31.568	101.622	817.995	133.896
920.109	629.638	920.102	20.9005	920.109	28.0548	90.7155	817.912	135.4
920.028	616.452	920.021	26.1204	920.028	21.0369	97.9532	817.829	130.56
919.947	639.834	919.94	2.61152	919.947	31.5491	72.5435	817.746	134.389
919.866	626.651	919.859	7.833	919.866	43.8095	119.673	817.662	132.298
919.785	618.695	919.778	52.2096	919.785	29.7845	101.52	817.579	133.96
919.704	579.422	919.697	26.0996	919.704	24.5236	119.625	817.496	133.772
919.623	660.201	919.616	10.4378	919.623	36.778	79.7344	817.413	134.217
919.542	636.588	919.535	13.0446	919.542	26.2648	126.825	817.33	133.29
919.461	639.07	919.454	28.6924	919.461	40.2647	90.5712	817.247	134.95
919.38	605.04	919.373	41.7261	919.38	19.2532	112.286	817.164	133.443
919.299	623.171	919.292	23.4663	919.299	29.749	83.2923	817.081	133.308
919.218	662.151	919.211	33.889	919.218	19.2455	50.6896	816.998	136.97
919.137	643.774	919.13	15.638	919.137	41.9819	79.6392	816.915	138.68
919.056	643.646	919.049	31.2697	919.056	29.7312	83.2426	816.832	136.277
918.975	659.15	918.968	44.2899	918.975	19.234	166.452	816.748	135.246
918.894	695.486	918.887	31.2572	918.894	29.7194	123.005	816.665	135.479
918.813	664.096	918.805	-2.60425	918.813	45.4441	54.2562	816.582	136.24
918.732	656.152	918.724	41.6597	918.732	38.4451	65.0945	816.499	136.473
918.651	603.956	918.643	36.445	918.651	48.9203	90.391	816.416	139.708
918.57	666.302	918.562	20.8215	918.57	31.4425	112.062	816.333	138.413
918.489	681.783	918.481	15.613	918.489	48.9008	93.9692	816.25	139.383
918.407	600.994	918.4	5.20331	918.407	36.6683	83.11	816.167	140.247
918.326	684.112	918.319	2.60114	918.326	43.6441	90.319	816.084	138.532
918.245	624.16	918.238	41.6099	918.245	36.6537	68.6287	816	140.763
918.164	673.439	918.157	7.80031	918.164	22.6859	79.449	815.917	138.892
918.083	660.307	918.076	41.5933	918.083	22.6813	79.4332	815.834	137.967
918.002	654.977	917.995	51.9813	918.002	47.098	97.4668	815.751	141.196
917.921	662.642	917.914	28.584	917.921	43.6006	50.5282	815.668	140.902
917.84	620.941	917.833	33.7744	917.84	34.8735	86.6026	815.585	144.181
917.759	659.78	917.752	15.5851	917.759	38.3532	61.3313	815.502	141.417
917.678	612.902	917.671	2.59699	917.678	26.1447	115.424	815.419	144.642
917.597	672.5	917.59	0	917.597	27.8821	72.1257	815.336	141.04
917.516	669.77	917.508	-2.59596	917.516	50.5263	108.167	815.252	142.164
917.435	633.299	917.427	38.9316	917.435	45.2904	82.9115	815.169	144.179
917.354	625.388	917.346	41.5188	917.354	34.8318	79.2908	815.086	143.255
917.273	669.369	917.265	31.1329	917.273	50.4961	111.706	815.003	140.443
917.191	635.514	917.184	25.9389	917.191	52.2269	108.081	814.92	144.398
917.11	650.948	917.103	28.5271	917.11	26.1082	82.8453	814.837	143.842
917.029	650.818	917.022	25.9285	917.029	34.804	82.8288	814.754	146.222
916.948	611.803	916.941	23.331	916.948	29.5775	86.4128	814.67	143.673
916.867	653.151	916.86	18.1427	916.867	40.0087	122.394	814.587	144.166
916.786	671.16	916.779	23.3217	916.786	38.2615	118.77	814.504	144.501
916.705	707.297	916.698	10.3631	916.705	33.0375	68.3692	814.421	147.192
916.624	644.989	916.617	15.5416	916.624	24.3385	79.1485	814.338	147.998
916.543	688.887	916.535	28.4873	916.543	31.2862	122.296	814.255	144.09
916.462	649.91	916.454	36.2493	916.462	15.64	104.291	814.172	145.472
916.38	714.499	916.373	20.7097	916.38	41.6982	111.461	814.088	146.329
916.299	644.474	916.292	5.1764	916.299	55.5865	104.249	814.005	145.774
916.218	657.284	916.211	23.2891	916.218	45.1551	93.4459	813.922	147.991
916.137	714.071	916.13	31.046	916.137	39.9369	122.174	813.839	146.18
916.056	646.675	916.049	54.3197	916.056	38.1929	64.6675	813.756	151.429
915.975	674.994	915.968	15.5168	915.975	38.1852	57.4707	813.673	151.5
915.894	674.859	915.887	64.6404	915.894	38.1776	71.824	813.59	147.703
915.813	687.65	915.805	18.0957	915.813	34.7	107.715	813.506	149.604
915.732	687.512	915.724	15.5075	915.732	38.1624	118.462	813.423	153.489
915.65	679.623	915.643	41.3451	915.65	36.4204	104.082	813.34	148.754
915.569	651.067	915.562	31.0026	915.569	13.8717	111.238	813.257	152.742
915.488	700.016	915.481	43.9116	915.488	36.4059	100.453	813.174	153.544
915.407	697.293	915.4	43.9029	915.407	31.1988	82.4987	813.091	151.63
915.326	715.229	915.319	20.656	915.326	27.7267	75.3099	813.008	152.327
915.245	707.341	915.238	30.9779	915.245	48.5121	68.1239	812.924	152.92
915.164	753.658	915.156	38.7146	915.164	31.1801	118.297	812.841	155.181
915.083	619.321	915.075	23.2241	915.083	15.5869	107.521	812.758	155.668
915.001	701.757	914.994	30.9593	915.001	29.4361	89.5829	812.675	154.069
914.92	696.458	914.913	51.5885	914.92	41.5486	89.565	812.592	156.329
914.839	701.477	914.832	25.7891	914.839	31.1552	118.202	812.508	156.972
914.758	647.189	914.751	51.5679	914.758	44.993	150.409	812.425	158.187
914.677	639.326	914.67	20.623	914.677	36.3332	89.5113	812.342	151.693
914.596	670.127	914.588	23.1963	914.596	46.7048	125.291	812.259	156.451
914.515	659.685	914.507	41.2296	914.515	41.507	71.5804	812.176	158.499
914.433	687.894	914.426	41.2213	914.433	57.0608	168.18	812.093	160.494
914.352	731.546	914.345	54.0922	914.352	17.2877	114.483	812.009	159.313
914.271	677.317	914.264	10.3012	914.271	41.4822	96.5756	811.926	157.405
914.19	697.78	914.183	15.4487	914.19	48.3862	100.132	811.843	160.387
914.109	718.235	914.102	25.7427	914.109	36.2824	64.358	811.76	157.959
914.028	671.763	914.02	25.7376	914.028	29.3656	96.5177	811.677	156.572
913.946	702.508	913.939	41.1719	913.946	34.5408	103.646	811.594	158.721
913.865	697.222	913.858	18.0091	913.865	12.0869	139.359	811.51	162.168
913.784	702.227	913.777	25.7221	913.784	46.6114	46.4436	811.427	158.91
913.703	684.084	913.696	15.4302	913.703	32.7941	100.012	811.344	159.186
913.622	676.234	913.615	5.14237	913.622	5.17698	99.9923	811.261	161.904
913.541	742.937	913.533	15.424	913.541	60.386	92.8315	811.177	164.516
913.46	696.525	913.452	23.1314	913.46	55.199	89.2431	811.094	160.378
913.378	709.234	913.371	2.56964	913.378	51.7387	92.7943	811.011	162.886
913.297	634.586	913.29	35.9678	913.297	43.1069	132.027	810.928	160.515
913.216	734.637	913.209	5.13722	913.216	22.4111	71.3517	810.845	161.205
913.135	724.217	913.128	30.8172	913.135	58.602	99.8723	810.762	165.008
913.054	767.722	913.046	38.5138	913.054	39.6346	114.117	810.678	164.868
912.972	690.554	912.965	69.3109	912.972	32.7351	46.3507	810.595	165.713
912.891	710.949	912.884	61.5973	912.891	39.6187	106.942	810.512	166.194
912.81	662.051	912.803	48.7548	912.81	27.5553	96.2283	810.429	165.328
912.729	687.574	912.722	38.4829	912.729	39.6028	124.715	810.346	164.41
912.648	748.998	912.64	23.0851	912.648	29.2658	110.44	810.262	165.306
912.567	679.605	912.559	33.3385	912.567	20.6541	99.7324	810.179	166.305
912.485	735.878	912.478	43.5878	912.485	53.3457	103.274	810.096	168.133
912.404	730.603	912.397	20.5078	912.404	32.6892	89.0111	810.013	164.627
912.323	679.197	912.316	20.5037	912.323	39.5632	85.4335	809.929	165.47
912.242	753.373	912.235	10.2498	912.242	63.6324	88.9754	809.846	167.555
912.161	686.61	912.153	38.429	912.161	1.71945	81.841	809.763	166.535
912.079	763.317	912.072	17.9299	912.079	29.2248	110.285	809.68	163.963
911.998	683.774	911.991	12.8045	911.998	32.6564	96.0357	809.597	168.012
911.917	734.846	911.91	33.2851	911.917	54.9893	106.685	809.513	166.113
911.836	711.659	911.828	25.5988	911.836	36.0795	106.664	809.43	166.903
911.755	719.195	911.747	23.0343	911.755	25.7659	63.9853	809.347	171
911.673	672.991	911.666	43.5005	911.673	37.7824	113.729	809.264	167.656
911.592	718.907	911.585	43.4918	911.592	51.5111	71.0663	809.18	170.718
911.511	675.279	911.504	15.347	911.511	36.0506	85.2625	809.097	167.891
911.43	731.405	911.422	28.1304	911.43	24.0289	103.005	809.014	172.913
911.349	733.815	911.341	35.7952	911.349	39.4681	85.2283	808.931	169.468
911.267	733.668	911.26	28.1192	911.267	30.8819	92.3121	808.848	172.991
911.186	748.856	911.179	12.7789	911.186	46.3136	70.9951	808.764	171.25
911.105	728.263	911.098	48.55	911.105	37.7294	63.8827	808.681	172.45
911.024	730.672	911.016	38.3212	911.024	24.0048	78.0632	808.598	172.051
910.942	733.08	910.935	25.5424	910.942	48	70.9523	808.515	175.828
910.861	743.148	910.854	20.4298	910.861	17.1394	127.689	808.431	174.036
910.78	730.232	910.773	33.1918	910.78	46.2671	106.386	808.348	171.214
910.699	768.377	910.691	45.9486	910.699	35.9783	131.183	808.265	177.668
910.617	770.775	910.61	15.3131	910.617	34.2582	109.888	808.182	173.508
910.536	773.172	910.529	40.8268	910.536	44.5267	56.705	808.098	174.757
910.455	721.993	910.448	48.4721	910.455	51.3667	85.0404	808.015	173.379
910.374	760.108	910.367	40.8104	910.374	32.5257	77.938	807.932	181.989
910.293	772.707	910.285	53.5529	910.293	25.673	70.8385	807.849	208.713
910.211	701.161	910.204	25.4963	910.211	53.0469	99.154	807.765	222.869
910.13	695.922	910.123	28.0403	910.13	39.3495	113.296	807.682	215.463
910.049	667.747	910.042	40.7777	910.049	39.3416	130.972	807.599	218.089
909.968	738.96	909.96	-2.54809	909.968	56.4353	63.7035	807.516	177.261
909.886	687.86	909.879	38.2137	909.886	51.2945	67.2291	807.432	175.525
909.805	718.287	909.798	38.206	909.805	27.3516	99.0545	807.349	178.93
909.724	784.354	909.716	30.5587	909.724	35.8917	113.182	807.266	177.04
909.643	710.36	909.635	33.0986	909.643	32.467	70.7248	807.183	179.415
909.561	715.308	909.554	12.7277	909.561	47.8364	102.53	807.099	182.303
909.48	735.525	909.473	38.1753	909.48	30.7458	63.6268	807.016	180.157
909.399	755.734	909.391	27.9896	909.399	46.1095	155.501	806.933	175.701
909.318	745.406	909.31	30.528	909.318	39.2705	144.869	806.849	182.951
909.236	750.343	909.229	22.8914	909.236	59.7475	102.448	806.766	183.167
909.155	719.676	909.148	43.2306	909.155	61.4422	88.2995	806.683	182.921
909.074	739.872	909.066	27.9671	909.074	32.4213	81.2192	806.6	182.777
908.992	788.021	908.985	30.5035	908.992	37.5329	105.917	806.516	182.429
908.911	729.408	908.904	35.5802	908.911	47.7596	70.597	806.433	181.619
908.83	754.672	908.823	27.9503	908.83	42.6339	98.816	806.35	181.732
908.749	807.87	908.741	33.0255	908.749	34.1003	56.4549	806.267	180.256
908.667	741.668	908.66	12.6996	908.667	32.3888	126.998	806.183	183.444
908.586	754.216	908.579	22.8546	908.586	39.1996	81.1213	806.1	188.27
908.505	726.136	908.498	27.9278	908.505	52.8236	91.6839	806.017	184.592
908.423	769.144	908.416	25.3838	908.423	44.2947	109.293	805.933	181.58
908.342	781.679	908.335	40.6059	908.342	47.6924	98.6968	805.85	187.376
908.261	733.311	908.254	17.7615	908.261	37.4651	74.0077	805.767	188.614
908.18	755.995	908.172	30.4422	908.18	56.1863	91.6102	805.684	187.702
908.098	753.307	908.091	12.6817	908.098	32.3432	123.297	805.6	186.534
908.017	793.729	908.01	27.8941	908.017	42.5483	119.75	805.517	189.92
907.936	796.105	907.929	53.2417	907.936	30.6286	88.0336	805.434	189.008
907.854	742.713	907.847	43.0917	907.854	34.0249	109.14	805.35	189.324
907.773	729.892	907.766	32.9459	907.773	40.8217	119.677	805.267	190.508
907.692	795.625	907.685	20.2703	907.692	68.0225	112.615	805.184	192.458
907.611	762.531	907.603	58.2654	907.611	27.2035	91.4812	805.101	194.664
907.529	754.779	907.522	53.1882	907.529	28.8979	116.087	805.017	187.724
907.448	772.354	907.441	32.9194	907.448	52.6856	126.615	804.934	189.623
907.367	759.539	907.359	40.508	907.367	44.179	87.9096	804.851	188.968
907.285	789.762	907.278	20.2499	907.285	35.6759	119.533	804.767	193.775
907.204	728.864	907.197	20.2458	907.204	40.7642	91.3892	804.684	196.028
907.123	880.533	907.116	25.3022	907.123	32.2652	115.971	804.601	194.249
907.041	794.344	907.034	15.1783	907.041	47.5391	87.8388	804.517	192.012
906.96	758.775	906.953	12.646	906.96	37.3446	122.95	804.434	196.458
906.879	758.622	906.872	42.9878	906.879	69.5828	108.876	804.351	196.618
906.797	831.788	906.79	25.2818	906.797	61.0848	119.389	804.268	199.887
906.716	743.15	906.709	35.3874	906.716	59.376	119.365	804.184	193.574
906.635	780.909	906.628	37.9075	906.635	50.8835	108.811	804.101	198.014
906.554	836.339	906.546	37.8998	906.554	52.569	112.298	804.018	198.479
906.472	775.542	906.465	10.1046	906.472	54.2538	80.6979	803.934	195.837
906.391	805.694	906.384	32.8333	906.391	27.1214	133.3	803.851	200.835
906.31	858.56	906.302	35.3518	906.31	32.2002	105.216	803.768	198.397
906.228	772.548	906.221	42.9186	906.228	37.277	73.6361	803.684	198.658
906.147	757.248	906.14	17.6688	906.147	44.0457	115.691	803.601	202.277
906.065	835.328	906.058	45.4248	906.065	44.0369	52.576	803.518	196.788
905.984	857.868	905.977	52.985	905.984	54.1883	84.1047	803.434	200.305
905.903	814.81	905.896	47.9291	905.903	52.4843	105.11	803.351	198.226
905.822	814.646	905.814	60.5299	905.822	57.5518	140.118	803.268	198.944
905.74	817.004	905.733	15.1294	905.74	54.1555	91.0584	803.184	202.813
905.659	801.712	905.652	57.9844	905.659	25.3803	126.055	803.101	202.666
905.578	751.139	905.57	30.2466	905.578	57.517	157.537	803.018	198.963
905.496	806.429	905.489	12.6002	905.496	42.2834	101.504	802.934	203.642
905.415	808.786	905.408	40.3126	905.415	30.4379	59.4901	802.851	204.155
905.333	790.989	905.326	22.6713	905.333	40.5757	94.4653	802.768	204.465
905.252	798.386	905.245	42.8148	905.252	27.045	132.924	802.684	204.724
905.171	790.67	905.164	55.3963	905.171	27.0396	129.4	802.601	205.794
905.089	820.721	905.082	37.7625	905.089	47.3097	108.395	802.518	202.349
905.008	777.766	905.001	32.7209	905.008	42.2323	115.364	802.434	202.861
904.927	795.225	904.919	32.7143	904.927	43.9127	101.36	802.351	204.794
904.845	827.773	904.838	40.2557	904.845	50.6583	129.296	802.268	210.021
904.764	799.935	904.757	32.7011	904.764	32.0771	94.332	802.184	205.817
904.683	834.984	904.675	22.6347	904.683	48.9499	83.8337	802.101	206.531
904.601	779.496	904.594	30.1735	904.601	60.7531	132.71	802.018	207.296
904.52	844.703	904.513	47.7651	904.52	45.5556	129.191	801.934	207.249
904.438	771.641	904.431	40.2151	904.438	45.5465	104.729	801.851	206.342
904.357	753.895	904.35	12.5647	904.357	69.1492	146.591	801.768	209.536
904.276	876.854	904.268	35.174	904.276	48.9005	94.2178	801.684	207.464
904.194	786.246	904.187	37.6788	904.194	33.7177	104.665	801.601	206.861
904.113	846.362	904.106	20.0913	904.113	33.7109	66.2746	801.517	207.422
904.032	883.856	904.024	22.5982	904.032	38.7597	115.085	801.434	212.232
903.95	815.895	903.943	32.6352	903.95	37.067	90.655	801.351	207.076
903.869	818.24	903.862	10.0396	903.869	21.8988	83.6646	801.267	208.445
903.787	863.245	903.78	30.1126	903.787	15.1576	52.2798	801.184	211.634
903.706	878.124	903.699	17.5621	903.706	45.4637	111.508	801.101	209.817
903.625	832.795	903.617	10.0335	903.625	33.6701	104.517	801.017	211.135
903.543	852.69	903.536	17.5551	903.543	30.2969	139.328	800.934	210.733
903.462	870.07	903.455	25.0736	903.462	52.1675	87.0627	800.851	213.666
903.381	882.428	903.373	17.548	903.381	35.3321	107.936	800.767	213.113
903.299	847.161	903.292	45.1142	903.299	45.4179	73.1031	800.684	215.287
903.218	869.542	903.211	45.1051	903.218	25.227	139.216	800.6	213.421
903.136	851.829	903.129	40.0853	903.136	36.9922	114.83	800.517	217.36
903.055	816.589	903.048	30.0579	903.055	43.7092	121.765	800.434	214.032
902.974	886.546	902.966	22.5389	902.974	28.5733	118.262	800.35	218.524
902.892	926.428	902.885	37.5572	902.892	42.0111	104.328	800.267	210.456
902.811	831.114	902.804	42.5562	902.811	42.0026	121.691	800.184	219.787
902.729	828.443	902.722	20.0224	902.729	25.1965	121.666	800.1	217.318
902.648	880.824	902.641	25.023	902.648	41.9856	145.97	800.017	215.858
902.567	858.13	902.559	40.0286	902.567	52.0516	138.991	799.933	218.48
902.485	915.487	902.478	35.018	902.485	36.9324	132.015	799.85	221.604
902.404	822.771	902.396	37.5117	902.404	45.3169	83.3608	799.767	218.13
902.322	810.103	902.315	40.0044	902.322	60.4104	111.125	799.683	221.656
902.241	879.934	902.234	32.497	902.241	40.2654	86.7991	799.6	219.794
902.159	807.276	902.152	44.9867	902.159	31.8704	114.552	799.516	223.116
902.078	814.609	902.071	22.4888	902.078	53.6655	100.646	799.433	223.67
901.997	804.451	901.989	29.979	901.997	45.2711	76.3368	799.35	218.438
901.915	821.773	901.908	37.4662	901.915	48.6147	90.198	799.266	226.034
901.834	846.58	901.826	42.453	901.834	48.6049	76.3059	799.183	220.854
901.752	871.376	901.745	27.4641	901.752	26.8111	100.565	799.099	226.284
901.671	831.259	901.664	42.4359	901.671	33.507	117.88	799.016	224.072
901.589	843.57	901.582	29.9487	901.589	50.2504	114.389	798.933	223.569
901.508	798.485	901.501	39.9235	901.508	43.5415	159.42	798.849	226.935
901.427	848.218	901.419	42.4101	901.427	48.5557	90.0885	798.766	230.199
901.345	922.874	901.338	27.4363	901.345	55.2419	103.927	798.683	227.787
901.264	907.725	901.256	49.874	901.264	36.8205	86.5885	798.599	231.1
901.182	910.034	901.175	69.8095	901.182	36.813	128.125	798.516	227.935
901.101	884.923	901.094	29.9123	901.101	43.4975	138.486	798.432	229.791
901.019	892.22	901.012	27.4141	901.019	53.5245	117.689	798.349	230.291
900.938	892.039	900.931	34.8836	900.938	41.8075	89.9791	798.265	229.888
900.857	856.982	900.849	27.403	900.857	51.8309	96.881	798.182	229.887
900.775	871.752	900.768	29.8881	900.775	58.5069	96.8614	798.099	233.445
900.694	891.497	900.686	27.3919	900.694	26.7406	134.887	798.015	234.695
900.612	873.889	900.605	24.8967	900.612	35.0899	100.28	797.932	233.34
900.531	841.352	900.523	19.9133	900.531	51.7889	65.6874	797.848	238.949
900.449	861.091	900.442	57.2391	900.449	48.4378	100.239	797.765	232.984
900.368	826.082	900.361	49.763	900.368	38.4084	117.498	797.682	236.938
900.286	833.378	900.279	27.3641	900.286	48.4182	96.7437	797.598	236.033
900.205	915.286	900.198	29.8457	900.205	41.7314	124.36	797.515	234.078
900.123	862.88	900.116	24.8664	900.123	36.7162	107.066	797.431	236.327
900.042	865.191	900.035	19.8891	900.042	38.3773	89.7788	797.348	238.376
899.96	797.903	899.953	24.8563	899.96	40.0378	134.641	797.264	241.073
899.879	924.485	899.872	14.9108	899.879	48.3692	55.2261	797.181	239.068
899.798	872.119	899.79	34.7847	899.798	51.6945	110.43	797.098	239.864
899.716	904.237	899.709	37.2618	899.716	50.0168	141.46	797.014	239.81
899.635	923.923	899.627	12.4181	899.635	43.3391	96.5869	796.931	242.905
899.553	881.522	899.546	19.8649	899.553	29.9979	96.5673	796.847	240.052
899.472	896.239	899.464	47.1696	899.472	33.3242	137.925	796.764	239.848
899.39	883.646	899.383	54.6063	899.39	51.6421	117.213	796.68	241.092
899.309	898.357	899.301	24.816	899.309	39.9729	103.402	796.597	242.336
899.227	868.401	899.22	32.2543	899.227	34.9692	75.8128	796.514	242.831
899.146	808.689	899.138	44.6507	899.146	34.9621	141.259	796.43	241.678
899.064	925.092	899.057	29.7611	899.064	43.2776	117.118	796.347	248.16
898.983	828.198	898.975	59.5101	898.983	24.9628	144.645	796.263	244.063
898.901	907.363	898.894	57.019	898.901	33.2769	130.843	796.18	243.609
898.82	887.349	898.812	29.743	898.82	36.5972	137.702	796.096	244.95
898.738	906.994	898.731	34.6931	898.738	28.2739	79.1624	796.013	243.599
898.657	896.9	898.649	24.7758	898.657	34.9195	127.322	795.929	247.033
898.575	963.6	898.568	14.8625	898.575	63.1749	106.654	795.846	249.967
898.494	911.395	898.486	32.1954	898.494	39.8918	85.9937	795.763	244.779
898.412	876.545	898.405	29.7128	898.412	41.5456	85.9762	795.679	249.007
898.331	891.221	898.323	27.2312	898.331	43.1986	134.096	795.596	247.656
898.249	858.863	898.242	42.0761	898.249	43.1898	127.193	795.512	251.484
898.168	935.402	898.16	2.47456	898.168	44.8419	113.42	795.429	249.287
898.086	959.953	898.079	14.8444	898.086	56.4561	99.6514	795.345	249.628
898.005	942.443	897.997	34.6298	898.005	49.8041	127.116	795.262	250.07
897.923	882.897	897.916	44.515	897.923	41.495	116.785	795.178	251.107
897.842	937.115	897.834	46.9785	897.842	43.146	106.459	795.095	247.967
897.76	924.564	897.753	64.2733	897.76	36.5007	116.738	795.011	252.038
897.679	936.734	897.671	29.6586	897.679	33.1758	133.878	794.928	251.683
897.597	921.717	897.59	39.5367	897.597	33.169	126.987	794.845	252.073
897.516	901.765	897.508	12.3527	897.516	51.4015	102.941	794.761	251.37
897.434	918.872	897.427	37.0506	897.434	48.0755	126.935	794.678	256.231
897.353	908.807	897.345	39.5126	897.353	51.3806	188.649	794.594	254.038
897.271	923.437	897.264	44.4427	897.271	59.6557	123.454	794.511	250.207
897.19	888.689	897.182	46.9022	897.19	51.3597	109.715	794.427	256.901
897.108	868.764	897.101	46.8926	897.108	23.19	126.832	794.344	253.071
897.026	868.588	897.019	39.4805	897.026	52.995	85.6798	794.26	254.403
896.945	915.285	896.938	22.2033	896.945	44.7054	113.074	794.177	258.166
896.863	952.098	896.856	51.7971	896.863	44.6963	130.18	794.093	259.099
896.782	917.379	896.775	29.5923	896.782	51.3076	140.429	794.01	256.165
896.7	968.97	896.693	29.5863	896.7	34.7497	143.825	793.926	260.915
896.619	865.24	896.612	56.6956	896.619	57.9043	112.982	793.843	257.882
896.537	978.434	896.53	29.5743	896.537	36.3896	119.805	793.759	259.608
896.456	909.241	896.448	32.0323	896.456	41.3434	119.781	793.676	259.103
896.374	894.275	896.367	36.9528	896.374	57.869	157.395	793.592	263.552
896.293	931.039	896.285	29.5562	896.293	44.6327	140.258	793.509	261.858
896.211	903.761	896.204	46.7878	896.211	51.2346	112.868	793.425	261.155
896.13	942.97	896.122	41.8543	896.13	26.4383	126.523	793.342	263.224
896.048	942.779	896.041	39.3843	896.048	31.3891	82.0521	793.258	261.086
895.966	949.97	895.959	71.3695	895.966	41.293	102.544	793.175	262.363
895.885	898.105	895.878	41.8287	895.885	47.8901	153.785	793.091	262.452
895.803	949.583	895.796	27.0602	895.803	72.6461	119.586	793.008	265.854
895.722	917.416	895.714	19.6761	895.722	46.2199	116.146	792.924	267.87
895.64	944.279	895.633	29.5082	895.64	56.1128	85.384	792.841	266.574
895.559	877.705	895.551	56.5458	895.559	33.0008	157.075	792.758	259.496
895.477	958.643	895.47	29.4961	895.477	59.3893	71.6934	792.674	265.91
895.396	924.042	895.388	36.8627	895.396	44.5329	112.638	792.59	268.122
895.314	896.826	895.307	36.8552	895.314	47.8219	133.091	792.507	270.629
895.232	913.839	895.225	41.7607	895.232	52.7583	102.357	792.423	267.506
895.151	901.373	895.144	24.5601	895.151	54.3959	115.98	792.34	270.901
895.069	965.034	895.062	58.9322	895.069	57.6809	105.725	792.256	273.307
894.988	972.202	894.98	36.8252	894.988	34.6015	109.114	792.173	272.456
894.906	900.822	894.899	34.3631	894.906	41.1838	126.137	792.089	274.515
894.824	996.347	894.817	58.8962	894.824	29.6463	95.4355	792.006	268.239
894.743	900.455	894.736	31.8956	894.743	54.3405	92.0084	791.922	270.545
894.661	978.77	894.654	19.6241	894.661	29.6342	95.3966	791.839	272.11
894.58	882.92	894.572	36.7877	894.58	46.0883	122.628	791.755	274.217
894.498	975.919	894.491	17.1641	894.498	27.9765	139.631	791.672	273.514
894.417	951.204	894.409	17.1606	894.417	27.9708	112.363	791.588	274.043
894.335	973.07	894.328	34.3142	894.335	57.5752	112.34	791.505	272.208
894.253	950.817	894.246	56.3618	894.253	55.9188	102.107	791.421	278.252
894.172	908.972	894.165	26.9501	894.172	60.8404	129.309	791.338	276.712
894.09	957.778	894.083	31.8437	894.09	39.456	129.282	791.254	281.078
894.009	923.296	894.001	41.6332	894.009	50.9536	132.657	791.171	275.995
893.927	935.35	893.92	46.5218	893.927	46.0132	78.2179	791.087	281.885
893.845	986.569	893.838	29.3762	893.845	55.8618	34.0009	791.004	279.165
893.764	996.158	893.757	51.3978	893.764	45.9945	88.3842	790.92	280.626
893.682	998.402	893.675	24.4702	893.682	60.766	149.543	790.837	282.234
893.601	983.519	893.593	53.8234	893.601	47.6177	122.328	790.753	282.022
893.519	1015.12	893.512	12.2301	893.519	41.0414	98.5221	790.67	280.091
893.437	983.118	893.43	44.0194	893.437	52.5222	101.899	790.586	286.561
893.356	960.912	893.349	41.5654	893.356	47.5886	108.67	790.503	288.657
893.274	963.16	893.267	39.1124	893.274	44.2976	91.6713	790.419	287.511
893.193	980.072	893.185	61.1006	893.193	45.9288	115.414	790.335	284.304
893.111	952.993	893.104	43.9834	893.111	34.4396	115.391	790.252	279.969
893.029	884.392	893.022	46.4175	893.029	40.9911	142.513	790.168	287.463
892.948	977.03	892.94	21.9827	892.948	36.0648	108.559	790.085	290.292
892.866	945.083	892.859	31.7464	892.866	45.8914	169.589	790.001	288.852
892.784	935.124	892.777	36.623	892.784	39.3274	132.252	789.918	288.934
892.703	976.432	892.696	51.2617	892.703	32.7662	98.3212	789.834	287.446
892.621	939.623	892.614	21.9648	892.621	65.5189	159.316	789.751	290.224
892.54	934.552	892.532	36.6005	892.54	50.7668	142.338	789.667	288.884
892.458	966.075	892.451	21.9558	892.458	47.4818	142.309	789.584	292.836
892.376	992.708	892.369	36.5856	892.376	58.9309	125.342	789.5	291.251
892.295	1019.33	892.287	43.8937	892.295	42.5525	108.382	789.416	294.955
892.213	975.236	892.206	48.7609	892.213	21.2719	121.904	789.333	296.504
892.131	1014.04	892.124	24.3755	892.131	44.1711	142.193	789.249	295.751
892.05	1030.89	892.043	51.178	892.05	53.9759	155.703	789.166	295.732
891.968	989.258	891.961	58.4772	891.968	52.3296	108.293	789.082	297.671
891.887	945.206	891.879	56.0292	891.887	57.2238	162.407	788.999	290.021
891.805	996.161	891.798	34.0978	891.805	52.3082	108.249	788.915	293.917
891.723	983.782	891.716	24.3506	891.723	42.4917	138.666	788.831	294.73
891.642	947.062	891.634	31.6493	891.642	57.1887	111.586	788.748	292.414
891.56	951.736	891.553	24.3406	891.56	42.4744	111.563	788.664	299.874
891.478	1026.98	891.471	24.3357	891.478	42.4657	131.821	788.581	295.75
891.397	1009.74	891.389	53.5275	891.397	27.7604	141.932	788.497	299.591
891.315	985.21	891.308	31.6234	891.315	37.5504	111.495	788.414	295.273
891.233	1006.9	891.226	36.4811	891.233	37.5428	101.338	788.33	297.892
891.152	1043.17	891.144	26.7473	891.152	53.8547	124.958	788.247	300.265
891.07	1089.14	891.063	24.3108	891.07	37.5274	141.816	788.163	300.977
890.988	979.543	890.981	38.8893	890.988	48.9388	165.418	788.079	296.371
890.907	996.354	890.899	38.8813	890.907	42.405	151.883	787.996	301.133
890.825	971.853	890.818	34.0142	890.825	40.7657	138.354	787.912	300.527
890.743	957.08	890.736	21.8618	890.743	55.43	141.7	787.829	300.556
890.662	1000.6	890.654	36.4289	890.662	52.1587	131.551	787.745	307.8
890.58	963.973	890.573	31.5653	890.58	58.6666	101.173	787.662	307.828
890.498	917.65	890.491	55.8348	890.498	39.103	114.639	787.578	301.131
890.417	1029.11	890.409	43.6879	890.417	43.9819	84.276	787.494	304.91
890.335	1041.03	890.328	26.6927	890.335	32.5725	104.481	787.411	305.084
890.253	985.02	890.246	21.835	890.253	52.1054	101.09	787.327	307.303
890.172	1028.48	890.164	29.1074	890.172	42.327	111.176	787.244	304.848
890.09	1059.8	890.083	38.8019	890.09	53.7117	121.258	787.16	303.124
890.008	1003.81	890.001	29.0955	890.008	58.5826	114.498	787.076	304.417
889.927	979.365	889.919	16.9689	889.927	61.8245	84.1726	786.993	307.607
889.845	1037.33	889.838	36.3544	889.845	45.5456	138.015	786.909	308.753
889.763	966.849	889.756	53.3089	889.763	29.2733	97.6003	786.826	309.46
889.682	956.96	889.674	43.6075	889.682	48.7789	94.2155	786.742	308.271
889.6	1085.14	889.593	41.1764	889.6	50.3945	70.6471	786.658	312.284
889.518	990.472	889.511	36.3247	889.518	29.2553	151.356	786.575	307.499
889.437	999.954	889.429	46.0018	889.437	56.8737	124.423	786.491	309.615
889.355	1014.27	889.348	29.0478	889.355	42.2404	107.587	786.408	313.721
889.273	997.124	889.266	19.3613	889.273	50.3532	97.4804	786.324	305.249
889.191	955.785	889.184	43.5539	889.191	56.8388	188.2	786.24	307.509
889.11	974.943	889.102	70.1558	889.11	27.6017	114.241	786.157	309.769
889.028	1069.07	889.021	21.768	889.028	64.932	110.858	786.073	309.65
888.946	1022.91	888.939	50.7817	888.946	51.935	147.78	785.99	315.207
888.865	1119.41	888.857	41.1006	888.865	24.3395	114.17	785.906	317.124
888.783	1000.73	888.776	62.8468	888.783	51.9137	107.432	785.822	312.687
888.701	973.944	888.694	62.8339	888.701	53.525	77.2013	785.739	316.154
888.62	1029.32	888.612	26.5781	888.62	37.2977	100.677	785.655	312.641
888.538	1029.11	888.53	45.8983	888.538	51.8818	100.656	785.572	316.931
888.456	1065.13	888.449	45.8889	888.456	19.4517	147.599	785.488	317.294
888.374	973.146	888.367	28.9765	888.374	42.1367	120.738	785.404	313.201
888.293	1009.16	888.285	70.0122	888.293	40.5077	137.479	785.321	315.842
888.211	1066.88	888.204	16.896	888.211	30.7796	144.155	785.237	315.673
888.129	1069.08	888.122	53.0909	888.129	45.35	120.664	785.154	317.198
888.047	994.063	888.04	55.4928	888.047	56.6759	103.883	785.07	322.933
887.966	1017.98	887.958	45.8325	887.966	37.2365	130.665	784.986	322.665
887.884	1099.77	887.877	50.6465	887.884	30.7543	147.387	784.903	323.317
887.802	1039.27	887.795	24.1124	887.802	37.2213	130.612	784.819	324.5
887.721	1053.52	887.713	60.2688	887.721	55.0115	120.54	784.735	324.136
887.639	1048.48	887.632	24.1026	887.639	35.5884	107.125	784.652	327.252
887.557	1086.82	887.55	33.7367	887.557	30.7291	140.572	784.568	327.661
887.475	1050.46	887.468	53.0039	887.475	72.7645	147.236	784.485	324.977
887.394	1016.52	887.386	33.7228	887.394	38.7998	107.059	784.401	329.878
887.312	1112.65	887.305	55.3904	887.312	43.6408	110.382	784.317	328.112
887.23	1028.14	887.223	38.5246	887.23	45.2478	103.67	784.234	332.237
887.149	1042.38	887.141	40.9239	887.149	38.7759	123.71	784.15	328.589
887.067	1015.69	887.059	50.5427	887.067	43.6139	120.342	784.066	328.466
886.985	1080.45	886.978	36.0945	886.985	59.755	170.45	783.983	331.768
886.903	1070.61	886.896	28.8697	886.903	33.908	143.683	783.899	329.087
886.821	1070.39	886.814	60.1329	886.821	48.4301	163.698	783.815	330.893
886.74	1026.88	886.732	50.5012	886.74	51.6482	130.264	783.732	334.819
886.658	1084.37	886.651	33.6606	886.658	53.2512	156.952	783.648	330.5
886.576	1067.32	886.569	69.7112	886.576	30.6535	140.226	783.565	333.316
886.495	1043.07	886.487	31.2434	886.495	41.9383	136.859	783.481	337.094
886.413	1066.88	886.405	40.8484	886.413	48.3804	163.53	783.397	332.344
886.331	1054.65	886.324	43.2424	886.331	43.5334	103.437	783.314	337.614
886.249	1090.46	886.242	31.2242	886.249	43.5245	133.439	783.23	335.707
886.167	1035.01	886.16	50.4287	886.167	46.7389	140.082	783.146	332.212
886.086	1073.21	886.078	69.6253	886.086	40.2839	123.381	783.063	341.906
886.004	1065.79	885.997	45.6072	886.004	48.3307	123.355	782.979	340.481
885.922	1063.17	885.915	47.9977	885.922	35.4352	93.3307	782.895	337.324
885.84	1086.95	885.833	35.9909	885.84	53.1419	166.628	782.812	339.074
885.759	1089.12	885.751	38.3824	885.759	41.8608	119.947	782.728	340.247
885.677	1103.29	885.669	35.9761	885.677	27.3649	126.585	782.644	338.678
885.595	1069.49	885.588	62.3458	885.595	30.578	139.881	782.561	340.283
885.513	1045.3	885.506	40.7562	885.513	49.8802	153.172	782.477	340.589
885.431	1121.78	885.424	35.9539	885.431	45.0438	106.532	782.393	343.393
885.35	1078.42	885.342	31.1537	885.35	61.1183	113.167	782.31	344.323
885.268	1054.24	885.261	47.9189	885.268	40.2011	129.783	782.226	346.069
885.186	1008.5	885.179	45.5136	885.186	30.5466	143.064	782.142	351.75
885.104	1037.04	885.097	35.9244	885.104	30.5403	136.382	782.059	345.526
885.023	1058.37	885.015	28.7336	885.023	53.0328	129.703	781.975	343.048
884.941	1115.61	884.933	40.6975	884.941	38.5614	113.051	781.891	345.272
884.859	1074.69	884.852	28.7218	884.859	43.3726	126.325	781.808	346.2
884.777	1093.62	884.77	50.2527	884.777	46.5758	132.946	781.724	350.148
884.695	1148.42	884.688	50.2424	884.695	51.3834	119.627	781.64	347.623
884.614	1028.58	884.606	21.528	884.614	44.9513	136.214	781.557	350.179
884.532	1083.38	884.525	28.6981	884.532	52.9674	122.899	781.473	344.684
884.45	1064.02	884.443	35.8653	884.45	38.5138	129.516	781.389	349.396
884.368	1056.63	884.361	54.9821	884.368	54.55	142.77	781.306	355.638
884.286	1089.88	884.279	45.4107	884.286	44.9143	142.741	781.222	354.79
884.205	1082.48	884.197	19.1164	884.205	60.9425	136.074	781.138	349.681
884.123	1108.54	884.116	26.2796	884.123	56.1197	96.2275	781.055	351.181
884.041	1024.71	884.034	64.4911	884.041	41.6804	139.335	780.971	354.737
883.959	1163.01	883.952	40.5972	883.959	60.9049	112.772	780.887	348.436
883.877	1083.98	883.87	52.5267	883.877	51.2778	112.749	780.803	354.43
883.796	1093.31	883.788	50.1288	883.796	51.2672	109.41	780.72	351.336
883.714	1083.53	883.706	38.1855	883.714	35.239	109.388	780.636	355.606
883.632	1047.52	883.625	33.4054	883.632	75.2678	162.391	780.552	355.811
883.55	1073.55	883.543	50.0978	883.55	57.64	165.671	780.469	358.023
883.468	1094.79	883.461	28.6214	883.468	54.4266	139.135	780.385	356.746
883.387	1068.33	883.379	57.2311	883.387	48.0136	135.794	780.301	354.61
883.305	1032.35	883.297	42.9145	883.305	73.6056	152.323	780.218	358.397
883.223	1058.36	883.216	47.6729	883.223	57.5926	115.874	780.134	363.089
883.141	1077.21	883.134	45.2799	883.141	47.9839	162.19	780.05	363.292
883.059	1105.58	883.052	30.9746	883.059	46.3749	109.208	779.966	360.154
882.977	1160.14	882.97	45.2613	882.977	62.3534	112.494	779.883	363.888
882.896	1155.14	882.888	23.8168	882.896	47.9543	142.242	779.799	363.566
882.814	1109.66	882.807	50.005	882.814	60.7295	99.2182	779.715	362.433
882.732	1085.62	882.725	38.0912	882.732	38.3476	135.57	779.632	366.736
882.65	1063.97	882.643	30.9427	882.65	43.1321	109.095	779.548	367.271
882.568	1080.41	882.561	28.5566	882.568	55.9005	115.683	779.464	369.617
882.486	1103.98	882.479	59.4807	882.486	43.1144	132.182	779.381	367.912
882.405	1141.82	882.397	45.196	882.405	36.7195	142.066	779.297	372.781
882.323	1096.39	882.315	40.4302	882.323	31.9234	161.856	779.213	371.553
882.241	1131.83	882.234	57.0662	882.241	54.2586	128.798	779.129	374.419
882.159	1126.85	882.152	59.4317	882.159	46.2698	89.1492	779.046	372.572
882.077	1143.25	882.07	42.782	882.077	39.8796	108.938	778.962	375.341
881.995	1124	881.988	40.3969	881.995	38.2765	141.92	778.878	374.779
881.914	1173.67	881.906	42.7643	881.914	62.1865	122.092	778.795	379.307
881.832	1161.55	881.824	35.6296	881.832	36.6665	98.973	778.711	373.084
881.75	1101.94	881.742	14.2489	881.75	38.2528	112.146	778.627	371.287
881.668	1146.82	881.661	56.9838	881.668	43.0255	145.1	778.543	374.243
881.586	1075.37	881.579	45.1029	881.586	46.2031	135.179	778.46	374.442
881.504	1160.59	881.497	61.707	881.504	50.9722	148.337	778.376	377.254
881.422	1077.3	881.415	35.5928	881.422	62.1095	138.419	778.292	379.115
881.341	1143.5	881.333	37.9579	881.341	42.99	118.621	778.208	382.969
881.259	1181.22	881.251	33.2063	881.259	63.6758	141.656	778.125	387.344
881.177	1083.74	881.169	40.3136	881.177	62.0711	125.159	778.041	385.783
881.095	1138.05	881.088	40.3053	881.095	36.5984	138.305	777.957	383.891
881.013	1097.52	881.006	42.6673	881.013	47.7273	134.984	777.874	390.018
880.931	1113.88	880.924	49.7683	880.931	38.1739	121.79	777.79	388.6
880.849	1168.15	880.842	45.0192	880.849	60.4296	134.928	777.706	394.059
880.767	1167.91	880.76	11.8447	880.767	42.9279	207.286	777.622	396.055
880.686	1162.93	880.678	35.5268	880.686	47.6878	118.425	777.539	394.968
880.604	1131.91	880.596	42.6233	880.604	41.3209	161.156	777.455	400.374
880.522	1152.98	880.515	52.0844	880.522	60.3797	121.664	777.371	405.067
880.44	1136.17	880.433	30.7708	880.44	58.7786	134.789	777.287	407.011
880.358	1143.04	880.351	44.9634	880.358	36.5305	121.614	777.204	403.412
880.276	1183.03	880.269	54.4181	880.276	47.6386	118.303	777.12	409.096
880.194	1092.89	880.187	30.7517	880.194	63.505	137.991	777.036	409.049
880.112	1092.66	880.105	30.7454	880.112	55.5554	128.108	776.952	410.611
880.031	1120.81	880.023	21.2809	880.031	50.783	144.502	776.869	415.91
879.949	1167.86	879.941	37.8248	879.949	58.7057	118.205	776.785	415.057
879.867	1139.26	879.859	49.6348	879.867	53.9347	114.898	776.701	411.509
879.785	1176.83	879.778	63.803	879.785	61.8535	118.156	776.617	416.189
879.703	1150.6	879.696	66.1524	879.703	66.5976	134.539	776.534	415.621
879.621	1192.88	879.614	42.5177	879.621	50.7306	121.388	776.45	409.333
879.539	1140.68	879.532	37.7857	879.539	50.7201	124.643	776.366	410.136
879.457	1142.8	879.45	33.0557	879.457	58.633	167.249	776.282	408.341
879.375	1159.09	879.368	40.1307	879.375	49.1148	157.378	776.199	403.524
879.293	1156.49	879.286	33.042	879.293	45.9366	147.512	776.115	402.722
879.212	1168.05	879.204	35.3948	879.212	60.1803	134.372	776.031	403.762
879.13	1172.53	879.122	21.2325	879.13	50.6677	131.067	775.947	398.619
879.048	1158.13	879.04	16.5108	879.048	44.325	157.248	775.864	397.63
878.966	1094.22	878.958	30.6565	878.966	41.1504	186.694	775.78	400.51
878.884	1207.17	878.877	40.081	878.884	60.1305	124.437	775.696	394.947
878.802	1112.63	878.795	42.4299	878.802	49.0437	124.411	775.612	393.724
878.72	1133.61	878.713	28.2807	878.72	45.8701	127.659	775.529	393.35
878.638	1187.57	878.631	32.9874	878.638	74.3258	163.631	775.445	392.741
878.556	1144.92	878.549	23.5575	878.556	42.689	127.606	775.361	395.854
878.474	1198.85	878.467	37.6842	878.474	41.0994	143.936	775.277	390.58
878.392	1139.73	878.385	42.386	878.392	50.5734	156.988	775.193	393.41
878.31	1177.17	878.303	47.0858	878.31	53.7231	170.035	775.11	396.992
878.229	1181.63	878.221	35.307	878.229	55.2917	150.385	775.026	394.546
878.147	1237.87	878.139	42.3597	878.147	50.542	156.891	774.942	393.89
878.065	1232.91	878.057	16.4698	878.065	42.636	140.519	774.858	395.164
877.983	1213.83	877.975	87.0366	877.983	48.9423	127.421	774.775	396.719
877.901	1131.26	877.893	63.5001	877.901	55.246	137.194	774.691	396.956
877.819	1192.17	877.812	58.7842	877.819	36.297	140.432	774.607	401.143
877.737	1238.94	877.73	63.4738	877.737	56.8009	140.402	774.523	395.174
877.655	1205.77	877.648	21.1535	877.655	64.6765	182.812	774.439	401.004
877.573	1191.43	877.566	30.5488	877.573	52.0459	104.442	774.356	393.581
877.491	1106.6	877.484	46.9884	877.491	40.9974	153.368	774.272	400.678
877.409	1162.74	877.402	28.1872	877.409	74.0953	123.974	774.188	399.035
877.327	1195.38	877.32	54.0142	877.327	74.0799	150.042	774.104	396.877
877.245	1155.22	877.238	58.699	877.245	58.3061	159.795	774.021	396.268
877.163	1262.96	877.156	32.8646	877.163	39.3879	136.939	773.937	402.09
877.081	1260.36	877.074	70.4096	877.081	36.2293	169.508	773.853	406.643
876.999	1175.62	876.992	42.237	876.999	48.8207	117.327	773.769	400.966
876.918	1250.45	876.91	23.4601	876.918	51.9597	185.73	773.685	399.231
876.836	1252.54	876.828	58.6382	876.836	48.8005	133.567	773.601	400.03
876.754	1186.61	876.746	42.2107	876.754	56.6598	162.853	773.518	403.547
876.672	1200.43	876.664	28.1347	876.672	70.81	113.974	773.434	398.673
876.59	1251.76	876.582	46.8814	876.59	50.3434	117.206	773.35	398.486
876.508	1225.72	876.5	28.123	876.508	40.8955	156.242	773.266	403.688
876.426	1239.52	876.419	35.1464	876.426	67.6208	133.429	773.183	397.459
876.344	1225.21	876.336	58.5652	876.344	56.6011	149.67	773.099	393.948
876.262	1224.95	876.255	58.5531	876.262	48.7297	172.41	773.015	399.615
876.18	1220.02	876.173	51.516	876.18	66.0072	130.094	772.931	393.063
876.098	1247.86	876.091	58.5288	876.098	78.5637	169.086	772.847	397.932
876.016	1214.83	876.009	72.5607	876.016	62.8379	104.032	772.763	399.243
875.934	1221.6	875.927	44.4634	875.934	42.4068	159.265	772.68	397.046
875.852	1223.68	875.845	44.4542	875.852	37.6871	165.732	772.596	395.738
875.77	1223.43	875.763	30.4097	875.77	62.7988	129.959	772.512	394.524
875.688	1342.45	875.681	30.4034	875.688	64.3554	142.925	772.428	390.881
875.606	1274.36	875.599	39.7501	875.606	47.0795	162.381	772.344	395.883
875.524	1217.99	875.517	56.1061	875.524	59.6217	159.1	772.261	390.372
875.442	1187.36	875.435	39.7336	875.442	34.5107	149.328	772.177	395.046
875.36	1212.81	875.353	39.7253	875.36	61.1653	142.806	772.093	391.312
875.278	1233.59	875.271	0	875.278	58.0166	178.471	772.009	393.508
875.196	1242.68	875.189	53.7237	875.196	65.843	116.793	771.925	391.643
875.114	1186.37	875.107	25.6886	875.114	70.5314	181.64	771.841	390.993
875.032	1193.13	875.025	39.6923	875.032	43.8771	139.445	771.758	391.555
874.95	1311.93	874.943	60.6933	874.95	75.2022	145.9	771.674	390.251
874.868	1199.63	874.861	51.3452	874.868	48.558	171.802	771.59	390.907
874.786	1183.05	874.779	32.6674	874.786	42.2837	168.526	771.506	392.821
874.704	1250.46	874.697	53.6568	874.704	43.8406	145.809	771.422	390.725
874.622	1226.88	874.615	62.9753	874.622	57.9202	119.863	771.338	391.52
874.54	1219.62	874.533	39.6429	874.54	57.9082	136.032	771.255	388.447
874.458	1270.66	874.451	48.9604	874.458	45.3781	106.86	771.171	392.223
874.376	1247.09	874.369	41.9574	874.376	59.4486	123.026	771.087	390.409
874.294	1256.15	874.287	37.2877	874.294	75.0773	158.605	771.003	388.735
874.212	1227.93	874.205	32.62	874.212	50.0412	158.572	770.919	391.111
874.13	1218.36	874.123	25.6246	874.13	57.8481	158.539	770.836	392.556
874.048	1211.12	874.041	34.9354	874.048	54.7098	139.097	770.752	385.161
873.966	1154.98	873.959	27.9425	873.966	56.2612	181.112	770.668	390.885
873.884	1268.82	873.877	69.8418	873.884	39.0622	171.374	770.584	389.446
873.802	1263.9	873.795	44.2239	873.802	51.5513	135.778	770.5	393.958
873.72	1286.91	873.713	46.5418	873.72	40.6077	142.214	770.416	397.863
873.638	1226.15	873.631	51.1854	873.638	54.6529	151.879	770.332	395.261
873.556	1274.74	873.549	18.609	873.556	56.2027	187.386	770.249	393.729
873.474	1267.5	873.467	41.8615	873.474	37.4607	161.506	770.165	394.938
873.392	1183.53	873.385	20.9264	873.392	59.3004	155.013	770.081	399.351
873.31	1173.98	873.303	53.4674	873.31	53.0472	125.922	769.997	402.043
873.228	1271.36	873.221	55.7805	873.228	59.2758	151.721	769.913	392.481
873.146	1229.26	873.139	18.5896	873.146	63.9421	116.187	769.829	396.056
873.064	1245.27	873.057	55.7573	873.064	62.3696	145.204	769.745	395.407
872.982	1305.4	872.975	34.8411	872.982	45.2085	164.53	769.662	396.057
872.9	1186.69	872.893	51.0896	872.9	46.7577	129.017	769.578	393.368
872.818	1270.03	872.81	67.3314	872.818	70.1219	161.237	769.494	395.362
872.736	1297.62	872.728	44.1045	872.736	66.9915	154.756	769.41	393.833
872.654	1271.83	872.646	41.7745	872.654	77.8808	151.5	769.326	391.61
872.572	1211.23	872.564	4.64064	872.572	57.6198	174.027	769.242	393.928
872.49	1194.74	872.482	48.7166	872.49	40.4812	180.435	769.158	394.114
872.408	1222.32	872.4	41.7484	872.408	62.2658	180.398	769.075	389.114
872.326	1317.14	872.318	41.7397	872.326	62.2528	157.815	768.991	393.005
872.243	1268.18	872.236	9.27356	872.243	57.5719	170.663	768.907	388.192
872.162	1242.42	872.154	34.7686	872.162	46.6702	164.188	768.823	390.739
872.079	1283.88	872.072	67.2053	872.079	59.1032	173.81	768.739	395.321
871.997	1283.61	871.99	62.5574	871.997	59.0909	148.03	768.655	481.582
871.915	1267.13	871.908	46.3292	871.915	71.5162	138.347	768.571	418.026
871.833	1308.55	871.826	60.2154	871.833	59.0663	147.968	768.487	392.733
871.751	1268.91	871.744	50.9408	871.751	54.3918	135.073	768.404	392.826
871.669	1266.34	871.662	46.3002	871.669	60.5954	138.26	768.32	391.302
871.587	1256.81	871.58	67.1213	871.587	63.6896	144.661	768.236	392.597
871.505	1226.47	871.498	60.1652	871.505	35.7209	70.7083	768.152	392.413
871.423	1286.37	871.416	39.3306	871.423	34.1607	154.241	768.068	389.32
871.341	1267.59	871.334	50.8878	871.341	66.7546	179.91	767.984	390.798
871.259	1350.58	871.251	62.4402	871.259	72.9492	128.48	767.9	391.4
871.177	1248.57	871.169	41.6181	871.177	57.4161	183.046	767.816	388.217
871.095	1264.49	871.087	57.7909	871.095	46.5439	138.059	767.733	386.373
871.013	1375.16	871.005	32.3561	871.013	32.5739	160.5	767.649	389.88
870.931	1233.92	870.923	43.9027	870.931	57.3802	125.164	767.565	386.285
870.849	1282.18	870.841	55.4445	870.849	54.2672	134.764	767.481	387.485
870.766	1371.99	870.759	36.9553	870.766	65.1071	134.736	767.397	388.363
870.684	1272.41	870.677	57.7306	870.684	75.9424	150.744	767.313	386.844
870.602	1274.45	870.595	43.8661	870.602	49.5847	166.746	767.229	390.024
870.52	1352.67	870.513	25.3909	870.52	29.4348	153.887	767.145	388.137
870.438	1278.54	870.431	41.5401	870.438	48.0152	169.882	767.061	393.434
870.356	1352.1	870.349	36.9168	870.356	58.845	121.776	766.978	389.337
870.274	1349.51	870.267	43.8295	870.274	49.5433	115.343	766.894	390.443
870.192	1367.68	870.184	39.2077	870.192	55.7246	179.385	766.81	386.624
870.11	1325.89	870.102	39.1995	870.11	61.9034	128.106	766.726	390.996
870.028	1316.39	870.02	48.4128	870.028	69.6267	137.685	766.642	386.536
869.946	1313.81	869.938	55.3174	869.946	38.6734	163.266	766.558	391.733
869.863	1292.8	869.856	43.7838	869.863	58.7714	140.828	766.474	388.975
869.781	1313.27	869.774	46.0786	869.781	54.1202	150.398	766.39	384.84
869.699	1296.87	869.692	46.069	869.699	68.0226	115.175	766.306	390.769
869.617	1365.69	869.61	50.6653	869.617	69.5541	124.747	766.222	386.497
869.535	1294.02	869.528	57.5622	869.535	54.0863	185.482	766.138	387.418
869.453	1441.08	869.446	55.2482	869.453	83.43	140.681	766.055	384.526
869.371	1238.24	869.364	32.2214	869.371	61.7871	127.865	765.971	388.66
869.289	1343.84	869.281	41.4188	869.289	72.5847	124.642	765.887	387.88
869.207	1304.45	869.199	52.913	869.207	60.2173	131.007	765.803	387.285
869.125	1343.28	869.117	39.1014	869.125	66.3795	121.396	765.719	389.763
869.042	1303.9	869.035	36.7936	869.042	57.1054	162.892	765.635	386.645
868.96	1368	868.953	43.6833	868.96	57.0934	162.858	765.551	385.683
868.878	1287.26	868.871	55.1674	868.878	52.4533	169.209	765.467	388.39
868.796	1287	868.789	64.3485	868.796	44.7302	127.678	765.383	385.594
868.714	1394.72	868.707	73.5258	868.714	49.3471	124.46	765.299	387.291
868.632	1396.73	868.624	62.0244	868.632	44.7115	156.34	765.215	386.88
868.55	1417.1	868.542	71.1984	868.55	52.4094	169.067	765.131	389.858
868.468	1363.99	868.46	59.7023	868.468	36.9871	137.139	765.048	389.767
868.385	1310.91	868.378	66.5771	868.385	60.0916	140.299	764.964	392.605
868.303	1400.15	868.296	71.1537	868.303	55.4575	159.398	764.88	388.623
868.221	1347.07	868.214	18.3584	868.221	40.0443	210.361	764.796	396.906
868.139	1376.62	868.132	68.8296	868.139	67.7531	127.465	764.712	393.885
868.057	1351.1	868.05	48.1707	868.057	52.3437	140.182	764.628	388.03
867.975	1369.16	867.967	43.5739	867.975	58.4896	184.747	764.544	392.512
867.893	1378.05	867.885	55.0292	867.893	50.7829	143.308	764.46	394.98
867.81	1377.76	867.803	50.4329	867.81	52.3109	168.75	764.376	394.065
867.728	1322.47	867.721	71.0496	867.728	63.0676	143.248	764.292	394.978
867.646	1356.56	867.639	61.869	867.646	72.2818	127.305	764.208	393.012
867.564	1363.15	867.557	48.1103	867.564	46.1277	140.006	764.124	391.915
867.482	1413.26	867.475	45.8097	867.482	47.6553	152.702	764.04	389.951
867.4	1364.87	867.392	73.2802	867.4	66.0887	133.586	763.956	388.627
867.318	1449.3	867.31	68.6858	867.318	61.465	149.458	763.872	394.88
867.236	1462.73	867.228	57.2262	867.236	44.5528	190.758	763.789	393.373
867.153	1430.38	867.146	48.0599	867.153	52.2234	136.681	763.705	391.228
867.071	1329.41	867.064	45.7618	867.071	62.962	168.432	763.621	390.133
866.989	1345.14	866.982	54.9026	866.989	47.5955	162.042	763.537	393.78
866.907	1363.16	866.9	64.0397	866.907	69.0758	139.772	763.453	396.286
866.825	1413.18	866.817	48.0197	866.825	62.9225	130.215	763.369	392.228
866.743	1403.74	866.735	77.7299	866.743	69.0468	152.414	763.285	395.053
866.66	1371.44	866.653	36.5711	866.66	47.5556	165.081	763.201	397.648
866.578	1394.01	866.571	66.2712	866.578	59.8155	199.96	763.117	390.222
866.496	1325.17	866.489	41.1253	866.496	52.136	174.532	763.033	394.092
866.414	1441.4	866.407	50.2537	866.414	75.1214	126.906	762.949	392.36
866.332	1452.51	866.324	45.6756	866.332	65.909	139.567	762.865	396.546
866.25	1349.46	866.242	47.9493	866.25	73.5575	142.709	762.781	391.312
866.167	1392.55	866.16	45.6565	866.167	58.2208	158.532	762.697	398.544
866.085	1426.49	866.078	43.3645	866.085	47.486	171.179	762.613	391.492
866.003	1455.86	865.996	84.4291	866.003	65.8538	177.482	762.529	390.036
865.921	1446.43	865.914	59.3161	865.921	52.0595	101.397	762.445	392.217
865.839	1366.29	865.831	59.3036	865.839	41.3327	120.384	762.361	393.125
865.757	1393.37	865.749	36.4869	865.757	45.9156	155.199	762.277	389.716
865.674	1427.28	865.667	59.2788	865.674	47.4362	145.667	762.193	392.668
865.592	1358.59	865.585	31.9127	865.592	33.6573	161.466	762.109	391.985
865.51	1438.08	865.503	59.2539	865.51	59.6528	113.952	762.025	387.534
865.428	1399.04	865.421	66.0771	865.428	48.9356	177.222	761.941	394.025
865.346	1469.37	865.338	52.395	865.346	56.5699	136.052	761.857	390.892
865.263	1403.01	865.256	20.4981	865.263	41.2721	177.147	761.774	394.203
865.181	1395.88	865.174	43.2647	865.181	64.1876	142.321	761.69	385.174
865.099	1375.1	865.092	52.362	865.099	44.3107	110.671	761.606	393.02
865.017	1367.98	865.01	27.3136	865.017	58.0501	132.777	761.522	389.3
864.935	1404.11	864.927	59.167	864.935	65.6745	164.356	761.438	389.163
864.853	1424.29	864.845	45.5035	864.853	56.4988	148.521	761.354	389.298
864.77	1348.92	864.763	50.0434	864.77	54.9602	173.765	761.27	385.446
864.688	1385.03	864.681	75.0493	864.688	45.7906	129.507	761.186	388.844
864.606	1405.2	864.599	36.3799	864.606	54.9372	189.482	761.102	391.152
864.524	1429.91	864.516	70.4713	864.524	45.7714	151.554	761.018	388.615
864.442	1418.25	864.434	50.0014	864.442	67.1173	195.716	760.934	387.438
864.359	1417.95	864.352	54.5355	864.359	59.4778	160.959	760.85	387.89
864.277	1390.39	864.27	52.2522	864.277	71.6633	160.925	760.766	389.02
864.195	1408.27	864.188	70.4121	864.195	77.746	173.51	760.682	385.671
864.113	1407.97	864.105	47.6885	864.113	68.585	160.857	760.598	393.54
864.031	1432.65	864.023	59.0305	864.031	35.0472	179.744	760.514	384.179
863.948	1493.64	863.941	79.4475	863.948	51.798	154.484	760.43	379.568
863.866	1395.74	863.859	54.4668	863.866	51.7872	163.908	760.346	389.014
863.784	1397.72	863.777	61.2623	863.784	47.2078	132.359	760.262	388.968
863.702	1451.87	863.694	24.9535	863.702	65.468	198.498	760.178	386.708
863.619	1442.49	863.612	72.5767	863.619	71.543	141.754	760.094	387.114
863.537	1446.72	863.53	31.7456	863.537	38.0468	132.276	760.01	387.248
863.455	1353.47	863.448	72.5462	863.455	59.3406	173.182	759.926	384.223
863.373	1421.18	863.365	43.0653	863.373	66.9343	210.923	759.842	382.508
863.291	1445.81	863.283	20.3951	863.291	62.3574	147.93	759.758	389.005
863.208	1377.54	863.201	33.9846	863.208	57.7826	188.807	759.674	386.478
863.126	1393.1	863.119	20.3865	863.126	60.811	163.598	759.59	388.732
863.044	1510.58	863.037	63.4113	863.044	63.8381	128.964	759.506	387.107
862.962	1494.41	862.954	27.1705	862.962	68.3836	204.412	759.422	388.548
862.879	1410.34	862.872	52.0659	862.879	72.9271	132.054	759.338	392.242
862.797	1455.3	862.79	52.055	862.797	65.3168	147.743	759.254	391.97
862.715	1455	862.708	63.358	862.715	39.4856	153.998	759.17	390.931
862.633	1413.97	862.625	52.0331	862.633	47.0691	153.966	759.086	390.794
862.55	1470.22	862.543	45.2366	862.55	44.0231	172.782	759.002	390.162
862.468	1445.04	862.461	63.318	862.468	77.4037	122.493	758.918	390.16
862.386	1476.38	862.379	54.2612	862.386	60.696	185.27	758.834	387.458
862.304	1498.68	862.296	49.7289	862.304	60.6832	156.976	758.75	389.481
862.221	1509.66	862.214	70.0578	862.221	62.1872	197.748	758.666	390.828
862.139	1475.45	862.132	54.2269	862.139	57.6248	172.601	758.582	389.657
862.057	1384.78	862.05	45.1796	862.057	57.6127	138.051	758.498	392.892
861.975	1497.42	861.967	56.4626	861.975	56.0847	178.802	758.414	393.563
861.893	1483.55	861.885	51.9347	861.893	51.5265	206.99	758.329	390.684
861.81	1503.56	861.803	76.7568	861.81	63.637	169.32	758.245	392.209
861.728	1401.67	861.721	38.3703	861.728	57.5642	134.8	758.161	389.377
861.646	1484.87	861.638	40.6189	861.646	42.4068	153.577	758.077	394
861.563	1360.47	861.556	40.6103	861.563	57.54	153.545	757.993	394.132
861.481	1497.78	861.474	72.1809	861.481	59.0418	137.848	757.909	390.313
861.399	1483.94	861.392	60.8898	861.399	54.4886	178.538	757.825	392.375
861.317	1438.53	861.309	51.8582	861.317	63.5566	156.58	757.741	399.191
861.234	1496.84	861.227	67.6269	861.234	52.9527	118.976	757.657	396.451
861.152	1473.98	861.145	69.8664	861.152	72.6056	206.598	757.573	392.366
861.07	1462.41	861.062	47.3189	861.07	48.3935	159.61	757.489	392.184
860.988	1516.17	860.98	63.0785	860.988	74.087	168.964	757.405	398.814
860.905	1425.75	860.898	47.2989	860.905	77.0947	159.543	757.321	394.194
860.823	1452.48	860.816	47.289	860.823	49.8743	159.51	757.237	392.488
860.741	1463.43	860.733	60.7873	860.741	52.8858	140.714	757.153	396.113
860.659	1438.36	860.651	24.76	860.659	64.9603	115.674	757.069	393.96
860.576	1456.06	860.569	49.5095	860.576	37.7597	162.534	756.985	396.642
860.494	1518.75	860.487	49.4991	860.494	60.4028	175	756.901	393.729
860.412	1561.17	860.404	49.4887	860.412	69.4485	171.839	756.817	396.812
860.329	1425.9	860.322	51.7272	860.329	67.9245	140.566	756.733	394.527
860.247	1486.31	860.24	44.9707	860.247	54.3281	153.028	756.649	401.41
860.165	1521.97	860.157	49.4574	860.165	54.3167	143.629	756.565	393.088
860.083	1458.71	860.075	33.7138	860.083	61.8476	140.477	756.481	393.576
860	1505.6	859.993	47.1894	860	54.2938	177.9	756.397	392.142
859.918	1478.32	859.911	47.1795	859.918	75.3921	127.936	756.313	394.999
859.836	1482.5	859.828	47.1695	859.836	72.3612	149.747	756.229	394.235
859.753	1524.86	859.746	56.1423	859.753	51.245	174.668	756.145	392.891
859.671	1497.59	859.664	29.1879	859.671	57.2618	155.921	756.06	388.914
859.589	1508.5	859.581	40.4054	859.589	75.3285	152.77	755.976	394.625
859.506	1539.6	859.499	40.3969	859.506	60.2501	155.855	755.892	393.951
859.424	1552.74	859.417	60.5826	859.424	57.2255	146.473	755.808	398.097
859.342	1500.81	859.334	53.8398	859.342	52.6966	155.79	755.724	390.999
859.26	1538.63	859.252	71.7713	859.26	57.2014	168.217	755.64	395.054
859.177	1533.82	859.17	67.2714	859.177	43.6445	161.953	755.556	395.54
859.095	1542.46	859.088	49.3219	859.095	48.1493	161.919	755.472	394.199
859.013	1486.1	859.005	47.0701	859.013	48.1391	177.45	755.388	393.526
858.93	1510.44	858.923	35.8554	858.93	40.6088	168.075	755.304	391.695
858.848	1534.76	858.841	64.9741	858.848	70.6744	152.481	755.22	391.424
858.766	1494.12	858.758	53.7603	858.766	49.612	189.783	755.136	394.181
858.683	1520.68	858.676	38.0722	858.683	37.5769	180.411	755.052	384.471
858.601	1509.16	858.594	60.4548	858.601	64.6187	164.823	754.968	388.03
858.519	1542.42	858.511	69.3964	858.519	64.605	164.789	754.883	393.367
858.436	1557.76	858.429	69.3818	858.436	64.5914	155.428	754.799	392.117
858.354	1535.06	858.347	76.0801	858.354	40.5488	167.827	754.715	389.133
858.272	1514.6	858.264	60.4038	858.272	49.5492	170.899	754.631	392.776
858.189	1630.59	858.182	42.4974	858.189	55.5434	183.289	754.547	396.462
858.107	1487.12	858.1	53.6696	858.107	45.0257	173.933	754.463	388.945
858.025	1603.07	858.017	78.2516	858.025	69.0248	167.685	754.379	387.786
857.943	1604.97	857.935	51.4116	857.943	63.0093	155.231	754.295	387.206
857.86	1539.82	857.853	73.7489	857.86	83.9947	164.51	754.211	393.644
857.778	1586.41	857.77	53.6242	857.778	70.4806	170.682	754.127	391.507
857.696	1588.31	857.688	44.6774	857.696	71.965	198.57	754.043	385.421
857.613	1550.01	857.606	64.7685	857.613	35.9749	179.916	753.959	394.296
857.531	1585.41	857.523	71.4536	857.531	56.9482	155.067	753.875	388.966
857.448	1538.19	857.441	40.1842	857.448	53.9395	176.739	753.79	391.269
857.366	1511.08	857.359	53.5676	857.366	73.4022	182.902	753.706	391.842
857.284	1620.11	857.276	71.4083	857.284	56.9121	216.957	753.622	395.873
857.201	1575.14	857.194	42.3897	857.201	50.9106	182.825	753.538	392.941
857.119	1614.96	857.112	64.6864	857.119	74.8527	145.609	753.454	398.123
857.037	1614.62	857.029	53.5223	857.037	52.3858	123.897	753.37	389.52
856.954	1576.37	856.947	51.2813	856.954	65.8425	185.806	753.286	397.624
856.872	1455.66	856.865	51.2705	856.872	64.3325	173.382	753.202	394.34
856.79	1533.36	856.782	44.5736	856.79	64.3189	154.772	753.118	391.855
856.707	1533.04	856.7	49.0206	856.707	56.8279	204.256	753.034	389.062
856.625	1550.54	856.618	46.7825	856.625	77.7481	145.425	752.95	392.112
856.543	1530.16	856.535	55.6816	856.543	64.2781	163.955	752.865	401.356
856.46	1583.28	856.453	62.3502	856.46	62.7699	173.199	752.781	396.394
856.378	1594.08	856.371	66.7897	856.378	61.2625	213.36	752.697	392.673
856.296	1529.19	856.288	46.7429	856.296	68.7189	160.759	752.613	395.586
856.213	1551.12	856.206	64.5361	856.213	50.7815	194.725	752.529	396.686
856.131	1577.49	856.123	48.948	856.131	53.7573	194.683	752.445	400.525
856.048	1514.87	856.041	66.7332	856.048	68.6753	157.568	752.361	395.923
855.966	1592.39	855.959	71.167	855.966	65.6755	191.512	752.277	399.761
855.884	1623.18	855.876	82.2694	855.884	59.6924	169.854	752.193	394.675
855.801	1531.7	855.794	37.7914	855.801	56.6957	157.467	752.108	400.895
855.719	1584.71	855.712	64.4541	855.719	62.6504	188.304	752.024	395.944
855.637	1468.83	855.629	82.2171	855.637	65.6199	212.954	751.94	399.557
855.554	1572.93	855.547	31.1026	855.554	59.6418	172.796	751.856	396.197
855.472	1594.81	855.464	62.192	855.472	62.6106	182.014	751.772	397.205
855.389	1587.81	855.382	84.3856	855.389	44.7124	144.963	751.688	400.331
855.307	1596.36	855.3	64.3859	855.307	41.7227	135.682	751.604	402.705
855.225	1580.48	855.217	51.0538	855.225	70.0198	151.068	751.52	398.906
855.142	1531.32	855.135	53.2623	855.142	55.1103	178.777	751.435	394.933
855.06	1619.75	855.053	53.251	855.06	65.5226	209.557	751.351	400.787
854.978	1577.26	854.97	53.2397	854.978	59.5534	169.458	751.267	397.52
854.895	1572.49	854.888	39.9213	854.895	59.5408	203.307	751.183	401.125
854.813	1629.81	854.805	53.2171	854.813	71.4338	160.147	751.099	403.979
854.73	1549.65	854.723	48.772	854.73	63.9792	218.616	751.015	401.946
854.648	1560.41	854.641	82.0083	854.648	66.9408	135.452	750.931	402.07
854.566	1586.67	854.558	53.1833	854.566	59.4903	215.446	750.847	402.327
854.483	1581.9	854.476	48.741	854.483	49.0691	175.397	750.762	403.419
854.401	1572.7	854.393	46.5157	854.401	60.9517	163.054	750.678	407.237
854.318	1607.8	854.311	39.8621	854.318	60.9388	144.565	750.594	399.094
854.236	1684.96	854.229	37.6396	854.236	74.2999	196.812	750.51	412.054
854.154	1713.38	854.146	48.6997	854.154	54.9702	129.131	750.426	404.88
854.071	1646.62	854.064	53.1157	854.071	49.0171	184.433	750.342	401.005
853.989	1641.84	853.981	39.8283	853.989	71.2825	199.76	750.258	399.548
853.906	1555.22	853.899	53.0931	853.906	57.9047	221.226	750.174	403.054
853.824	1643.36	853.817	61.9288	853.824	46.0171	202.747	750.089	405.372
853.742	1625.32	853.734	61.9157	853.742	57.8802	178.134	750.005	403.037
853.659	1605.08	853.652	50.8485	853.659	66.7706	211.873	749.921	399.299
853.577	1635.68	853.569	68.5204	853.577	77.1408	184.198	749.837	404.819
853.494	1659.64	853.487	41.9875	853.494	57.8433	178.021	749.753	408.758
853.412	1650.45	853.405	68.4914	853.412	56.3482	138.09	749.669	402.302
853.329	1709.75	853.322	41.9697	853.329	57.8188	153.401	749.585	405.67
853.247	1610	853.24	68.4623	853.247	57.8065	180.975	749.5	406.187
853.165	1563.29	853.157	37.5359	853.165	48.9028	187.07	749.416	401.532
853.082	1538.67	853.075	68.4332	853.082	45.9292	220.757	749.332	407.132
853	1628.84	852.992	59.5905	853	51.8446	196.186	749.248	401.472
852.917	1571.12	852.91	61.7844	852.917	59.2384	162.432	749.164	405.887
852.835	1667.86	852.828	70.5957	852.835	53.3032	205.295	749.08	402.375
852.753	1601.33	852.745	46.3186	852.753	59.2132	162.363	748.995	405.212
852.67	1620.84	852.663	79.3865	852.67	53.2806	245.025	748.911	407.303
852.588	1589.63	852.58	97.0073	852.588	63.6272	165.357	748.827	407.249
852.505	1686.28	852.498	46.2891	852.505	54.7373	198.998	748.743	402.953
852.423	1593.36	852.415	59.5019	852.423	54.7257	171.408	748.659	407.186
852.34	1742.85	852.333	57.286	852.34	78.3742	177.492	748.575	405.559
852.258	1586.07	852.25	92.5192	852.258	48.7886	143.799	748.491	404.588
852.175	1625.38	852.168	55.0592	852.175	75.3846	140.71	748.406	402.306
852.093	1629.44	852.086	63.8551	852.093	69.4573	211.02	748.322	402.298
852.011	1717.15	852.003	48.4315	852.011	60.5776	155.938	748.238	408.185
851.928	1641.95	851.921	88.0386	851.928	48.7472	143.677	748.154	409.266
851.846	1639.4	851.838	77.0174	851.846	66.4593	201.716	748.07	401.049
851.763	1619.25	851.756	55.0007	851.763	42.8202	180.284	747.985	408.285
851.681	1682.7	851.673	28.5943	851.681	57.5736	183.3	747.901	406.268
851.598	1618.57	851.591	43.9819	851.598	60.5132	177.153	747.817	407.523
851.516	1756.74	851.508	65.9588	851.516	50.171	167.954	747.733	406.597
851.433	1672.83	851.426	43.9632	851.433	59.0121	174.024	747.649	410.686
851.351	1725.22	851.344	57.14	851.351	50.1497	161.778	747.565	407.492
851.268	1685.3	851.261	57.1278	851.268	60.4617	170.899	747.48	409.966
851.186	1709.11	851.179	57.1157	851.186	50.1283	173.913	747.396	407.167
851.104	1697.76	851.096	26.3555	851.104	39.7993	198.28	747.312	407.287
851.021	1684.23	851.014	54.8955	851.021	53.0545	179.939	747.228	414.55
850.939	1705.82	850.931	37.321	850.939	48.6229	207.343	747.144	412.012
850.856	1696.68	850.849	68.0415	850.856	66.2898	170.717	747.06	408.954
850.774	1669.99	850.766	52.6661	850.774	45.6566	185.92	746.975	410.118
850.691	1744.23	850.684	68.0125	850.691	80.9864	182.833	746.891	412.108
850.609	1695.6	850.601	59.2241	850.609	54.4702	176.701	746.807	414.707
850.526	1629.45	850.519	61.4045	850.526	47.0993	176.663	746.723	411.433
850.444	1716.8	850.436	52.6212	850.444	58.8616	170.535	746.639	411.421
850.361	1604.64	850.354	48.2259	850.361	64.734	152.231	746.554	411.453
850.279	1727.03	850.271	74.515	850.279	64.7202	161.331	746.47	409.486
850.196	1636.82	850.189	46.0142	850.196	50.0004	170.426	746.386	412.777
850.114	1702.2	850.107	67.9112	850.114	55.8709	167.347	746.302	417.977
850.031	1752.21	850.024	67.8967	850.031	64.6788	149.059	746.218	419.006
849.949	1675.19	849.942	67.8823	849.949	64.6651	155.11	746.133	413.218
849.867	1674.84	849.859	50.3535	849.867	63.182	148.996	746.049	415.637
849.784	1727.01	849.777	63.4757	849.784	61.6995	212.806	745.965	418.575
849.701	1702.57	849.694	56.8972	849.701	63.155	139.814	745.881	422.249
849.619	1713.15	849.612	63.4487	849.619	54.3311	176.25	745.797	417.42
849.537	1743.41	849.529	50.3106	849.537	55.7876	215.708	745.712	412.984
849.454	1745.22	849.447	61.2347	849.454	86.5992	185.287	745.628	421.252
849.372	1768.9	849.364	56.8487	849.372	68.9711	170.063	745.544	420.804
849.289	1724.8	849.282	63.3946	849.289	74.825	179.136	745.46	420.14
849.207	1730.99	849.199	74.3089	849.207	58.6738	163.92	745.376	426.754
849.124	1743.74	849.117	76.4781	849.124	70.3935	160.85	745.291	428.731
849.042	1747.73	849.034	58.9848	849.042	71.8447	185.09	745.207	420.531
848.959	1644.7	848.952	67.7089	848.959	65.9658	178.983	745.123	422.335
848.877	1755.72	848.869	63.327	848.877	68.8829	148.615	745.039	420.156
848.794	1783.73	848.787	56.7639	848.794	70.3335	169.81	744.955	426.632
848.712	1722.23	848.704	74.2138	848.712	62.9937	197.059	744.87	424.367
848.629	1737.14	848.622	78.5626	848.629	54.1923	184.892	744.786	423.573
848.547	1776.04	848.539	80.7277	848.547	68.8242	166.671	744.702	425.72
848.464	1705.86	848.457	47.99	848.464	45.385	157.546	744.618	433.182
848.381	1766.56	848.374	71.9696	848.381	54.1576	218.094	744.534	430.658
848.299	1761.82	848.292	78.4956	848.299	55.6094	157.479	744.449	429.388
848.216	1676.43	848.209	65.399	848.216	70.2285	202.862	744.365	424.491
848.134	1819.92	848.127	63.2056	848.134	42.4207	169.52	744.281	428.621
848.051	1767.23	848.044	76.2663	848.051	64.3487	154.351	744.197	428.302
847.969	1797.36	847.961	61	847.969	43.8647	181.551	744.112	430.919
847.886	1766.48	847.879	58.8089	847.886	61.3975	166.386	744.028	425.291
847.804	1718.19	847.796	84.928	847.804	54.0767	208.695	743.944	433.646
847.721	1741.78	847.714	56.6066	847.721	61.3713	181.435	743.86	432.463
847.639	1693.52	847.631	89.2452	847.639	77.4282	199.536	743.776	431.885
847.556	1782.38	847.549	67.4636	847.556	68.6481	169.267	743.691	428.72
847.474	1775.47	847.466	71.8008	847.474	49.6497	160.165	743.607	431.16
847.391	1764.22	847.384	36.9804	847.391	74.4586	172.216	743.523	435.538
847.309	1722.52	847.301	52.1965	847.309	67.1444	187.283	743.439	427.463
847.226	1796.08	847.219	73.9292	847.226	58.374	163.082	743.354	430.031
847.144	1839.18	847.136	56.522	847.144	80.2471	190.222	743.27	436.344
847.061	1769.23	847.054	43.4692	847.061	64.1839	217.35	743.186	430.083
846.979	1764.51	846.971	73.8818	846.979	55.4198	184.105	743.102	434.37
846.896	1777.16	846.889	45.6231	846.896	68.5308	178.03	743.017	436.115
846.813	1774.61	846.806	49.9575	846.813	74.3474	229.278	742.933	433.214
846.731	1785.09	846.724	73.8344	846.731	64.1291	202.084	742.849	437.067
846.648	1752.14	846.641	52.1073	846.648	55.3724	202.04	742.765	436.36
846.566	1745.26	846.558	71.6322	846.566	59.7311	168.833	742.68	433.375
846.483	1779.61	846.476	78.1275	846.483	61.1749	171.812	742.596	438.772
846.401	1798.75	846.393	80.2806	846.401	69.8992	210.952	742.512	434.971
846.318	1796.2	846.311	71.5863	846.318	61.1487	228.984	742.428	436.67
846.236	1663.52	846.228	62.8957	846.236	58.2244	192.788	742.343	430.08
846.153	1795.43	846.146	80.2291	846.153	71.3097	201.781	742.259	434.528
846.071	1779.87	846.063	58.533	846.071	64.0195	174.639	742.175	440.004
845.988	1859.69	845.981	58.5205	845.988	71.2792	174.602	742.091	436.293
845.905	1763.94	845.898	62.8419	845.905	46.5397	180.584	742.006	438.334
845.823	1787.4	845.815	82.3269	845.823	53.8	207.627	741.922	438.056
845.74	1849.83	845.733	82.3093	845.74	74.1409	162.456	741.838	437.393
845.658	1810.45	845.65	56.3049	845.658	85.7525	135.351	741.754	441.361
845.575	1838.21	845.568	69.2835	845.575	75.5623	156.372	741.669	439.755
845.493	1865.96	845.485	62.7747	845.493	76.999	222.482	741.585	444.234
845.41	1781.16	845.403	60.5971	845.41	71.1725	231.452	741.501	439.2
845.327	1826.21	845.32	106.022	845.327	59.5397	234.407	741.417	440.893
845.245	1834.48	845.237	56.2446	845.245	59.527	189.289	741.332	443.571
845.162	1805.97	845.155	84.3489	845.162	53.708	210.276	741.248	442.779
845.08	1850.99	845.072	73.5192	845.08	71.1115	171.188	741.164	440.446
844.997	1865.73	844.99	69.1797	844.997	82.7039	192.17	741.08	445.262
844.915	1876.14	844.907	67.0035	844.915	82.6862	204.137	740.995	449.989
844.832	1847.64	844.825	64.8282	844.832	68.1652	186.085	740.911	447.057
844.749	1827.8	844.742	51.8514	844.749	60.9006	204.049	740.827	452.295
844.667	1807.97	844.659	73.4405	844.667	55.0887	192.005	740.742	450.091
844.584	1857.25	844.577	45.3506	844.584	66.672	176.967	740.658	449.213
844.502	1887.08	844.494	79.8863	844.502	78.2504	176.929	740.574	450.643
844.419	1893.15	844.412	69.076	844.419	31.873	203.874	740.49	455.063
844.336	1810.74	844.329	49.6378	844.336	62.2838	200.833	740.405	453.458
844.254	1853.5	844.247	62.5733	844.254	68.0631	182.809	740.321	456.338
844.171	1866.05	844.164	69.0316	844.171	65.1528	203.743	740.237	454.691
844.089	1891.53	844.081	81.9575	844.089	68.0339	200.704	740.153	454.794
844.006	1802.71	843.999	73.3147	844.006	60.7832	197.666	740.068	462.28
843.924	1888.56	843.916	62.5197	843.924	47.748	215.589	739.984	456.58
843.841	1911.87	843.833	71.1279	843.841	65.097	191.594	739.9	458.048
843.758	1917.92	843.751	73.2675	843.758	65.083	212.504	739.815	463.438
843.676	1878.73	843.668	30.1625	843.676	60.7311	200.489	739.731	455.781
843.593	1878.33	843.586	60.3121	843.593	76.6205	185.487	739.647	464.578
843.51	1798.24	843.503	51.685	843.51	62.1504	188.439	739.563	464.082
843.428	1877.52	843.42	81.817	843.428	60.6921	197.37	739.478	466.313
843.345	1816.85	843.338	53.8154	843.345	44.7869	149.49	739.394	466.967
843.263	1846.59	843.255	71.0212	843.263	70.777	182.339	739.31	469.834
843.18	1906.44	843.173	96.8263	843.18	54.8765	191.266	739.225	469.338
843.097	1884.52	843.09	58.0833	843.097	69.3028	182.261	739.141	464.373
843.015	1841.1	843.007	58.0708	843.015	59.1835	212.094	739.057	472.217
842.932	1855.75	842.925	73.1105	842.932	79.3754	167.25	738.973	463.511
842.85	1924.15	842.842	49.4465	842.85	66.3725	170.2	738.888	467.609
842.767	1891.5	842.76	64.4816	842.767	50.49	214.943	738.804	472.98
842.684	1936.22	842.677	81.6592	842.684	62.0172	199.973	738.72	472.993
842.602	1864.9	842.594	94.5324	842.602	70.6556	211.867	738.635	475.514
842.519	1879.54	842.512	79.4761	842.519	61.9906	187.954	738.551	475.356
842.436	1924.24	842.429	111.672	842.436	59.0946	190.896	738.467	476.006
842.354	1953.88	842.346	81.5891	842.354	70.6101	169.981	738.383	474.15
842.271	1895.5	842.264	77.2783	842.271	67.7135	181.87	738.298	471.955
842.189	1903.68	842.181	85.8463	842.189	66.2586	208.658	738.214	473.963
842.106	1875.38	842.099	57.9338	842.106	48.9632	208.614	738.13	475.927
842.023	1905.01	842.016	45.05	842.023	82.0678	184.732	738.045	474.412
841.941	1889.59	841.933	70.7776	841.941	60.458	226.398	737.961	476.037
841.858	1899.9	841.851	83.6283	841.858	86.35	217.414	737.877	481.688
841.775	1963.81	841.768	60.0279	841.775	87.7703	172.703	737.792	473.983
841.693	1856.22	841.685	75.0188	841.693	64.7347	187.551	737.708	478.446
841.61	1902.96	841.603	60.0021	841.61	60.406	205.369	737.624	480.025
841.528	1936.83	841.52	57.8468	841.528	60.3931	172.592	737.539	482.239
841.445	1891.43	841.438	92.1065	841.445	64.6929	160.654	737.455	479.75
841.362	1970.27	841.355	72.8128	841.362	63.2417	243.904	737.371	477.051
841.28	1882.06	841.272	68.5149	841.28	56.0431	181.402	737.287	481.169
841.197	1911.62	841.19	64.2189	841.197	81.8916	181.363	737.202	482.068
841.114	1962.58	841.107	49.2239	841.114	67.5101	178.351	737.118	482.798
841.032	1891.54	841.024	66.331	841.032	58.8791	184.257	737.034	482.088
840.949	1978.85	840.942	85.57	840.949	73.2241	196.102	736.949	483.113
840.866	1959.17	840.859	68.4413	840.866	55.9829	181.207	736.865	482.616
840.784	1901.01	840.776	70.5649	840.784	47.3599	198.988	736.781	486.05
840.701	1868.54	840.694	104.756	840.701	74.6118	204.883	736.696	484.072
840.618	1870.27	840.611	59.8475	840.618	51.6432	189.996	736.612	487.673
840.536	1974.58	840.528	68.3824	840.536	60.2374	189.955	736.528	486.626
840.453	1856.65	840.446	81.1867	840.453	57.3566	189.914	736.443	485.367
840.37	1913.92	840.363	81.1692	840.37	54.4771	186.907	736.359	486.094
840.288	1883.61	840.28	85.4229	840.288	65.9317	207.629	736.275	485.723
840.205	1955.8	840.198	61.9183	840.205	58.7526	195.723	736.19	490.753
840.122	2055.71	840.115	38.4237	840.122	71.6341	246.083	736.106	493.503
840.04	1976.3	840.032	89.6361	840.04	44.4036	148.211	736.022	491.612
839.957	1950.27	839.95	70.4132	839.957	73.0353	165.96	735.937	491.324
839.874	1975.45	839.867	81.0644	839.874	52.975	222.221	735.853	494.114
839.792	1874.78	839.784	55.4532	839.792	84.4555	189.587	735.769	495.89
839.709	1970.34	839.702	87.4266	839.709	58.6767	204.355	735.684	497.371
839.626	1972.04	839.619	61.825	839.626	52.9408	177.662	735.6	498.009
839.544	1865.05	839.536	53.2859	839.544	58.6515	195.386	735.515	496.288
839.461	1983.98	839.454	55.4055	839.461	65.7899	204.223	735.431	501.178
839.378	1979.29	839.371	53.263	839.378	55.7664	136.119	735.347	500.635
839.296	1923.48	839.288	57.5116	839.296	58.6136	201.176	735.263	498.325
839.213	1912.42	839.206	51.1105	839.213	65.7474	207.049	735.178	504.936
839.13	1897.1	839.123	61.7452	839.13	58.5883	168.561	735.094	503.089
839.048	1973.33	839.04	65.9892	839.048	68.5764	224.699	735.009	510.242
838.965	2009.09	838.958	68.1032	838.965	71.4184	159.62	734.925	508.226
838.882	1942.69	838.875	70.2163	838.882	57.1224	177.317	734.841	506.169
838.799	1935.89	838.792	63.8193	838.799	57.1101	224.554	734.756	509.492
838.717	2022.68	838.709	68.0592	838.717	68.5173	245.183	734.672	503.319
838.634	1983.96	838.627	93.5612	838.634	88.4825	242.177	734.588	509.707
838.551	2077.08	838.544	85.0373	838.551	62.7805	233.267	734.503	515.294
838.469	2031.99	838.461	87.1445	838.469	45.6487	168.27	734.419	515.547
838.386	1961.43	838.379	44.6253	838.386	84.1466	227.263	734.335	515.379
838.303	1967.38	838.296	106.228	838.303	54.1845	174.099	734.25	514.709
[truncated: 2,393 more rows]
