# Supplementary material for: Lanthanide-doped nanocrystals enable organic room-temperature phosphorescence in solution through direct triplet excitation
Source: Nat Chem. 2026 May 25;18(7):1242–8. doi: 10.1038/s41557-026-02159-w (PMC13323090; doi:10.1038/s41557-026-02159-w)
Supplement: Supplementary file 4 — Unprocessed photoluminescence and decay profile. [file 41557_2026_2159_MOESM4_ESM.xlsx]

## Sheet: Fig. 3c
Fig. 3c
Wavelength (nm)	PL intensity for Nd-ACA in N2	PL intensity for Nd-ACA in Air
999.988	231.049	196.388
999.909	229.491	195.322
999.83	228.838	194.837
999.751	229.091	194.931
999.672	230.248	195.606
999.593	232.311	196.861
999.514	241.933	195.323
999.435	245.846	200.996
999.356	246.921	207.199
999.277	247.411	210.093
999.198	245.741	213.561
999.119	241.721	210.726
999.04	237.876	214.914
998.961	237.595	214.794
998.882	236.898	217.795
998.803	237.915	213.01
998.724	234.454	209.135
998.645	224.765	205.518
998.566	224.347	205.904
998.487	222.36	208.833
998.408	221.97	213.493
998.329	222.212	220.087
998.25	222.024	227.373
998.171	230.677	230.588
998.092	239.252	237.194
998.012	241.121	235.562
997.933	238.86	228.094
997.854	239.298	222.785
997.775	241.229	220.557
997.696	238.837	217.095
997.617	234.373	213.979
997.538	230.809	215.235
997.459	226.917	213.204
997.38	231.658	204.701
997.301	238.182	204.29
997.222	232.275	201.99
997.143	231.801	203.562
997.064	237.758	203.556
996.985	243.458	207.246
996.906	256.558	210.212
996.826	256.958	217.596
996.747	265.061	224.195
996.668	265.383	232.9
996.589	261.135	234.139
996.51	260.379	235.932
996.431	255.77	234.869
996.352	252.129	233.392
996.273	252.184	231.208
996.194	255.136	228.249
996.115	256.006	227.727
996.035	256.072	232.385
995.956	257.665	243.013
995.877	253.761	254.205
995.798	246.892	258.566
995.719	248.264	251.014
995.64	249.592	243.633
995.561	242.1	243.257
995.482	236.531	237.819
995.402	231.278	235.904
995.323	233.825	234.889
995.244	236.759	237.069
995.165	231.91	249.178
995.086	232.252	254.613
995.007	235.142	250.392
994.928	239.83	246.311
994.848	246.757	243.96
994.769	242.056	250.318
994.69	244.063	247.078
994.611	249.106	248.726
994.532	248.264	242.177
994.453	251.263	250.26
994.374	244.577	246.656
994.294	248.706	248.09
994.215	249.991	251.71
994.136	259.029	253.427
994.057	267.77	252.859
993.978	259.52	258.685
993.899	266.447	256.671
993.819	268.645	250.857
993.74	263.26	239.255
993.661	267.075	234.027
993.582	259.407	218.28
993.503	261.649	222.251
993.424	265.881	223.803
993.344	273.409	235.018
993.265	274.382	244.369
993.186	268.866	265.674
993.107	271.429	273.719
993.028	264.17	275.024
992.948	268.578	264.211
992.869	264.341	258.254
992.79	261.026	252.781
992.711	268.731	241.719
992.632	277.296	237.685
992.552	284.276	244.845
992.473	289.232	245.927
992.394	283.296	253.831
992.315	279.589	259.13
992.236	269.953	261.148
992.156	276.087	261.155
992.077	265.73	270.766
991.998	271.347	269.462
991.919	274.69	262.62
991.839	276.247	266.031
991.76	284.242	263.721
991.681	291.978	264.189
991.602	287.494	256.795
991.523	287.309	261.854
991.443	284.022	258.693
991.364	288.263	255.468
991.285	281.745	254.968
991.206	285.179	250.911
991.126	272.748	256.169
991.047	268.313	260.61
990.968	270.813	265.161
990.889	272.05	264.163
990.809	274.735	256.043
990.73	274.581	262.304
990.651	278.985	257.508
990.572	290.751	252.629
990.492	292.402	250.771
990.413	300.993	262.293
990.334	297.294	270.548
990.255	294.495	279.558
990.175	293.323	285.342
990.096	283.586	286.578
990.017	289.805	285.921
989.937	281.012	292.195
989.858	284.369	286.124
989.779	300.241	285.362
989.7	305.929	284.096
989.62	309.629	291.669
989.541	320.928	288.433
989.462	322.468	293.885
989.382	318.139	286.444
989.303	310.939	292.313
989.224	312.53	290.467
989.145	300.256	287.73
989.065	299.024	292.19
988.986	302.693	298.653
988.907	293.221	298.349
988.827	289.594	296.387
988.748	297.964	293.378
988.669	299.769	295.7
988.589	297.824	290.908
988.51	307.339	299.135
988.431	320.981	298.469
988.351	322.61	291.776
988.272	326.793	304.205
988.193	332.695	305.184
988.114	324.556	304.799
988.034	314.013	303.978
987.955	310.911	303.505
987.875	309.154	292.79
987.796	302.559	284.136
987.717	307.885	282.564
987.637	313.421	284.955
987.558	311.676	289.494
987.479	319.119	296.965
987.399	320.555	305.449
987.32	319.751	307.824
987.241	315.384	304.864
987.161	325.307	300.271
987.082	326.151	289.585
987.003	321.566	293.134
986.923	319.805	304.55
986.844	313.11	310.365
986.765	315.198	317.188
986.685	315.218	318.067
986.606	312.974	324.095
986.526	321.84	319.117
986.447	316.319	314.237
986.368	315.067	311.397
986.288	322.039	304.58
986.209	319.56	316.445
986.13	319.058	318.769
986.05	322.105	304.689
985.971	331.353	298.786
985.892	327.442	302.797
985.812	328.946	296.469
985.733	326.593	293.179
985.653	316.746	296.128
985.574	313.988	295.906
985.495	318.206	298.327
985.415	325.293	311.659
985.336	331.85	319.967
985.256	345.52	325.125
985.177	352.854	333.311
985.098	353.222	339.005
985.018	357.431	332.739
984.939	354.365	326.272
984.859	350.464	325.224
984.78	343.877	318.589
984.701	338.919	309.9
984.621	336.998	308.249
984.542	334.925	314.012
984.462	339.226	313.356
984.383	335.68	311.934
984.303	337.095	313.042
984.224	337.383	325.182
984.145	336.91	326.129
984.065	341.595	332.242
983.986	351.264	334.646
983.906	352.7	330.882
983.827	351.462	334.281
983.747	362.179	320.773
983.668	360.842	308.347
983.588	356.846	300.93
983.509	353.452	304.796
983.429	339.135	311.949
983.35	336.469	314.249
983.271	339.796	318.422
983.191	339.594	328.316
983.112	341.688	334.431
983.032	335.339	337.759
982.953	342.783	327.833
982.873	337.736	318.659
982.794	342.378	319.858
982.714	346.119	323.964
982.635	346.154	326.468
982.555	353.825	333.22
982.476	359.43	341.263
982.396	369.52	353.496
982.317	376.266	349.203
982.237	377.589	354.244
982.158	376.028	345.658
982.078	367.917	339.727
981.999	359.756	338.088
981.92	355.715	329.6
981.84	345.588	334.736
981.761	328.311	344.683
981.681	321.049	353.12
981.601	324.371	357.008
981.522	325.301	351.571
981.443	342.83	356.871
981.363	345.513	341.539
981.284	352.871	337.513
981.204	359.73	328.346
981.124	371.316	325.054
981.045	378.946	330.919
980.965	377.903	330.645
980.886	383.471	341.854
980.806	386.975	351.641
980.727	384.735	358.49
980.647	388.852	355.879
980.568	383.311	356.645
980.488	373.839	351.386
980.409	372.593	351.82
980.329	362.756	348.421
980.25	370.28	343.24
980.17	381.414	345.352
980.091	383.889	356.531
980.011	386.406	355.989
979.932	376.997	363.054
979.852	374.421	360.839
979.772	370.808	357.623
979.693	361.969	351.766
979.613	360.203	356.862
979.534	347.946	348.617
979.454	369.165	353.552
979.375	380.927	357.217
979.295	375.851	357.255
979.216	377.795	357.642
979.136	379.568	359.998
979.056	392.059	359.285
978.977	394.364	357.381
978.897	395.548	360.301
978.818	399.606	371.142
978.738	395.478	367.788
978.659	399.814	378.786
978.579	391.011	370.793
978.499	381.693	372.077
978.42	379.184	370.766
978.34	381.41	363.561
978.261	386.896	368.054
978.181	377.624	372.473
978.101	387.29	370.903
978.022	397.173	377.517
977.942	399.777	386.015
977.863	405.811	393.085
977.783	406.83	388.814
977.703	405.933	388.753
977.624	400.675	384.193
977.544	387.296	375.444
977.465	381.107	371.991
977.385	371.381	375.279
977.305	379.215	373.108
977.226	383.48	370.317
977.146	386.652	382.488
977.067	396.273	382.447
976.987	397.582	377.786
976.907	392.792	370.076
976.828	393.371	365.669
976.748	390.428	364.126
976.668	391.348	361.291
976.589	402.546	367.555
976.509	413.998	372.748
976.429	406.538	372.258
976.35	406.514	386.715
976.27	409.622	397.645
976.191	409.931	400.271
976.111	413.063	405.095
976.031	420.646	407.211
975.952	421.563	407.962
975.872	421.661	403.264
975.792	435.549	399.532
975.713	436.172	394.4
975.633	421.18	386.16
975.553	417.04	391.282
975.474	408.95	398.245
975.394	409.927	402.075
975.314	407.254	404.18
975.235	405.35	398.429
975.155	396.239	396.392
975.075	401.199	392.812
974.996	410.61	381.419
974.916	414.724	374.309
974.836	411.681	377.806
974.757	417.546	381.296
974.677	423.063	386.39
974.597	434.981	393.422
974.518	440.053	396.441
974.438	445.472	397.026
974.358	433.97	401.476
974.279	434.849	406.226
974.199	432.988	398.16
974.119	432.351	399.59
974.039	421.705	405.095
973.96	426.976	407.003
973.88	433.718	420.523
973.8	433.833	432.259
973.721	438.428	444.247
973.641	434.95	437.494
973.561	427.66	440.129
973.481	432.52	434.554
973.402	444.091	424.89
973.322	441.287	416.505
973.242	433.185	412.547
973.163	433.298	409.724
973.083	426.594	428.1
973.003	416.027	433.966
972.923	407.55	441.793
972.844	406.426	431.168
972.764	410.152	431.075
972.684	419.658	427.907
972.604	432.865	421.533
972.525	443.478	409.03
972.445	457.326	413.079
972.365	463.104	415.158
972.286	463.968	429.673
972.206	467.961	425.805
972.126	451.226	433.113
972.046	439.25	435.702
971.967	421.409	437.209
971.887	417.291	445.26
971.807	415.746	444.233
971.727	425.26	441.092
971.647	436.93	448.29
971.568	440.228	441.727
971.488	452.875	432.693
971.408	457.132	422.915
971.328	447.97	423.256
971.249	439.429	420.855
971.169	438.554	424.641
971.089	448.989	429.504
971.009	447.04	436.226
970.929	453.339	443.811
970.85	466.17	449.213
970.77	466.765	440.937
970.69	468.772	445.029
970.61	465.422	446.635
970.531	456.126	445.896
970.451	460.567	446.995
970.371	466.179	452.872
970.291	462.062	449.181
970.211	457.175	451.241
970.132	458.704	462.976
970.052	459.543	459.453
969.972	459.847	459.204
969.892	456.028	459.211
969.812	460.577	462.052
969.733	458.164	451.981
969.653	478.138	448.723
969.573	483.626	450.223
969.493	479.853	455.233
969.413	478.86	465.238
969.333	476.94	479.312
969.254	475.585	481.209
969.174	479.492	484.313
969.094	473.233	480.113
969.014	469.258	476.334
968.934	462.974	464.76
968.855	476.889	452.894
968.775	474.794	439.306
968.695	471.93	438.086
968.615	473.669	436.138
968.535	469.297	448.447
968.455	474.315	445.164
968.375	471.11	455.745
968.296	475.419	461.443
968.216	473.819	463.155
968.136	467.958	471.773
968.056	475.858	466.705
967.976	461.089	460.753
967.896	471.07	457.716
967.817	480.433	466.008
967.737	483.334	475.684
967.657	493.372	484.248
967.577	498.303	499.188
967.497	514.773	507.198
967.417	512.692	503.819
967.337	502.108	493.852
967.257	493.557	497.055
967.178	487.667	482.64
967.098	493.783	469.803
967.018	497.645	471.827
966.938	495.104	467.504
966.858	487.222	471.75
966.778	489.782	481.687
966.698	486.463	485.931
966.618	488.37	482.692
966.538	483.136	489.259
966.458	486.738	501.611
966.379	488.394	500.733
966.299	494.767	501.92
966.219	501.796	509.149
966.139	503.149	498.817
966.059	496.722	493.254
965.979	499.971	495.946
965.899	495.534	494.708
965.819	502.963	495.505
965.739	505.416	512.386
965.659	506.78	504.966
965.58	509.391	512.411
965.5	517.424	512.731
965.42	518.17	514.419
965.34	529.644	506.076
965.26	531.228	496.662
965.18	523.364	489.928
965.1	516.899	500.282
965.02	512.164	493.604
964.94	510.097	506.128
964.86	496.784	498.37
964.78	492.27	506.039
964.7	489.873	511.49
964.62	497.173	522.811
964.54	507.13	521.166
964.46	523.696	509.303
964.381	521.385	512.812
964.301	523.465	523.361
964.221	522.179	512.774
964.141	530.983	525.282
964.061	528.955	525.174
963.981	524.735	528.851
963.901	535.974	531.197
963.821	532.244	526.624
963.741	521.163	511.064
963.661	531.015	505.639
963.581	517.924	512.934
963.501	515.189	518.808
963.421	520.162	513.479
963.341	530.005	530.257
963.261	526.178	529.342
963.181	523.316	535.438
963.101	528.117	528.537
963.021	527.188	529.123
962.941	522.671	533.934
962.861	526.577	539.737
962.781	522.972	538.812
962.701	523.221	537.954
962.621	527.822	538.628
962.541	525.666	543.618
962.461	523.046	531.191
962.381	524.947	530.548
962.301	527.885	527.047
962.221	540.228	529.044
962.141	537.011	531.775
962.061	549.473	525.721
961.981	554.45	519.272
961.901	548.069	519.055
961.821	545.561	524.489
961.741	542.595	530.303
961.661	545.11	528.541
961.581	544.632	530.562
961.501	545.524	527.832
961.421	550.857	525.212
961.341	555.002	529.944
961.261	572.591	525.015
961.181	577.874	528.247
961.101	570.125	530.954
961.021	560.97	540
960.941	550.115	543.936
960.861	545.875	547.903
960.781	541.659	553.807
960.701	543.091	555.91
960.621	549.922	563.402
960.541	562.429	569.751
960.461	577.214	560.648
960.38	585.609	561.922
960.3	595.435	569.467
960.22	601.089	570.892
960.14	610.398	561.539
960.06	606.639	567.988
959.98	608.758	572.062
959.9	593.171	568.529
959.82	581.857	581.197
959.74	568.875	580.771
959.66	560.934	577.319
959.58	559.068	585.346
959.5	561.084	596.732
959.42	569.158	600.862
959.34	584.578	590.455
959.26	584.23	584.851
959.179	592.064	576.58
959.099	580.677	569.884
959.019	577.405	579.366
958.939	575.709	582.502
958.859	574.454	589.997
958.779	577.777	591.015
958.699	572.084	593.557
958.619	593.203	594.326
958.539	599.769	585.81
958.459	596.12	585.75
958.379	600.475	590.169
958.298	603.672	597.173
958.218	603.238	606.803
958.138	595.361	613.854
958.058	592.971	609.322
957.978	586.37	601.272
957.898	586.048	598.33
957.818	604.552	591.331
957.738	594.044	588.265
957.658	597.448	594.333
957.577	611.237	599.309
957.497	620.951	604.113
957.417	632.966	607.312
957.337	634.05	607.756
957.257	639.159	603.879
957.177	629.572	607.732
957.097	623.715	610.567
957.017	626.442	606.228
956.936	607.653	608.734
956.856	616.03	620.273
956.776	614.865	626.017
956.696	622.218	630.429
956.616	629.746	632.414
956.536	623.887	631.589
956.456	622.2	627.332
956.375	609.484	627.686
956.295	604.075	625.366
956.215	606.401	621.151
956.135	601.503	624.792
956.055	618.024	632.491
955.975	619.383	637.365
955.894	636.37	633.225
955.814	640.847	639.574
955.734	644.657	645.343
955.654	650.233	644.276
955.574	648.722	644.779
955.494	642.474	651.886
955.413	641.071	651.948
955.333	633.652	650.076
955.253	628.721	653.151
955.173	613.078	654.872
955.093	611.372	645.05
955.013	604.506	654.727
954.932	606.488	653.391
954.852	614.613	644.804
954.772	631.089	647.463
954.692	635.381	652.759
954.612	639.628	645.574
954.531	648.907	646.385
954.451	655.439	651.793
954.371	653.785	659.593
954.291	659.406	654.366
954.211	658.082	662.637
954.13	656.813	662.79
954.05	661.468	660.526
953.97	665.801	671.205
953.89	662.088	667.277
953.81	656.577	661.422
953.729	675.412	661.753
953.649	684.58	668.317
953.569	681.65	675.072
953.489	676.796	668.096
953.408	660.043	665.79
953.328	661.35	652.894
953.248	650.97	648.836
953.168	645.781	651.242
953.088	639.043	636.121
953.007	646.911	625.194
952.927	667.499	625.194
952.847	684.036	631.333
952.766	682.182	635.142
952.686	687.725	636.185
952.606	689.26	650.436
952.526	695.078	649.706
952.446	675.495	670.121
952.365	679.388	684.151
952.285	668.906	681.03
952.205	666.437	683.853
952.125	674.619	686.578
952.044	673.945	691.268
951.964	670.33	703.365
951.884	683.568	707.974
951.804	681.525	719.233
951.723	687.513	716.436
951.643	689.617	715.614
951.563	695.118	717.949
951.482	684.363	697.799
951.402	681.666	687.294
951.322	691.499	679.845
951.242	684.517	675.549
951.161	682.243	678.113
951.081	682.474	684.052
951.001	680.75	696.469
950.92	686.753	705.53
950.84	685.63	715.429
950.76	681.443	724.014
950.68	686.7	720.265
950.599	693.902	726.848
950.519	705.117	724.994
950.439	697.748	721.937
950.358	696.095	717.965
950.278	698.926	714.867
950.198	700.78	712.003
950.117	702.897	709.715
950.037	702.872	708.324
949.957	703.052	700.812
949.877	706.268	698.044
949.796	693.511	699.082
949.716	680.594	707.542
949.636	665.154	705.397
949.555	666.363	696.054
949.475	674.746	695.998
949.395	679.893	699.096
949.314	689.804	710.942
949.234	697.83	701.881
949.154	706.869	702.949
949.073	715.854	706.629
948.993	703.989	725.174
948.913	700.79	739.374
948.832	691.252	738.227
948.752	705.457	744.929
948.672	709.433	751.203
948.591	713.662	748.131
948.511	718.209	751.199
948.431	727.784	727.708
948.35	730.116	717.273
948.27	720.546	709.031
948.19	710.16	710.224
948.109	698.884	715.256
948.029	692.592	724.815
947.948	708.198	731.115
947.868	707.616	735.043
947.788	724.168	734.66
947.707	744.735	743.164
947.627	754.17	733.86
947.547	755.543	721.838
947.466	744.397	710.694
947.386	746.723	715.966
947.305	746.096	732.84
947.225	758.674	736.696
947.145	759.041	747.725
947.064	755.412	758.739
946.984	763.349	770.451
946.904	764.636	789.073
946.823	757.429	791.137
946.743	758.291	790.75
946.662	752.561	778.846
946.582	755.091	778.841
946.502	761.4	785.249
946.421	767.489	767.227
946.341	765.994	766.758
946.26	766.493	760.386
946.18	761.811	769.575
946.1	752.781	767.17
946.019	754.1	771.264
945.939	760.45	762.031
945.858	769.327	740.504
945.778	767.736	744.138
945.698	771.204	748.163
945.617	777.698	732.419
945.537	775.182	734.397
945.456	767.357	740.551
945.376	770.639	766.346
945.295	772.611	775.413
945.215	778.726	787.928
945.135	771.199	780.705
945.054	789.537	783.843
944.974	774.328	788.748
944.893	779.431	792.961
944.813	777.412	787.268
944.732	778.165	777.253
944.652	779.449	792.635
944.572	794.014	794.995
944.491	801.273	785.406
944.411	800.972	782.384
944.33	795.347	785.725
944.25	800.062	789.909
944.169	773.195	795.045
944.089	769.463	804.081
944.008	754.098	815.685
943.928	762.523	822.471
943.848	758.307	836.428
943.767	757.981	827.079
943.687	776.572	815.373
943.606	792.54	821.044
943.526	803.597	812.103
943.445	807.371	807.644
943.365	812.644	816.108
943.284	810.457	814.908
943.204	806.131	832.457
943.123	802.436	832.762
943.043	786.468	831.82
942.962	783.111	835.885
942.882	773.68	824.536
942.801	768.083	815.726
942.721	773.073	800.607
942.64	780.768	793.663
942.56	803.984	794.134
942.479	806.475	793.951
942.399	822.243	809.823
942.318	824.714	816.08
942.238	820.666	825.407
942.157	826.168	842.378
942.077	814.616	846.086
941.996	823.855	850.198
941.916	830.56	848.021
941.835	826.579	843.41
941.755	836.412	839.388
941.674	829.819	831.85
941.594	849.267	835.763
941.513	835.275	836.248
941.433	820.079	832.158
941.352	824.97	831.609
941.272	828.212	841.49
941.191	829.763	851.761
941.111	835.497	852.372
941.03	835.387	857.922
940.95	834.607	858.653
940.869	839.553	846.284
940.789	838.719	849.709
940.708	812.362	845.032
940.628	811.493	841.033
940.547	803.971	835.413
940.466	800.925	860.178
940.386	806.762	861.215
940.305	827.012	866.155
940.225	840.159	859.564
940.144	855.257	856.646
940.064	864.236	843.027
939.983	853.227	838.529
939.903	850.819	833.006
939.822	849.494	834.234
939.742	836.602	848.669
939.661	833.207	872.703
939.58	839.24	883.731
939.5	843.545	901.195
939.419	843.839	888.347
939.339	860.146	885.097
939.258	862.243	876.647
939.178	862.009	867.143
939.097	874.879	861.595
939.016	869.661	841.69
938.936	873.683	844.405
938.855	884.202	836.487
938.775	877.952	850.675
938.694	853.403	857.936
938.613	836.04	841.606
938.533	836.141	841.631
938.452	840.762	850.831
938.372	845.472	857.157
938.291	867.988	871.238
938.211	874.134	865.251
938.13	888.734	872.224
938.049	903.586	873.461
937.969	890.055	893.54
937.888	870.824	894.21
937.808	859.197	893.515
937.727	855.053	892.677
937.646	852.815	900.262
937.566	858.779	899.985
937.485	868.976	908.322
937.404	877.43	911.239
937.324	892.041	911.637
937.243	901.78	914.509
937.163	904.082	916.957
937.082	902.266	910.862
937.001	908.808	920.357
936.921	913.529	904.897
936.84	907.739	898.239
936.76	913.468	901.787
936.679	914.212	903.235
936.598	921.781	911.653
936.518	920.407	916.237
936.437	917.351	917.929
936.356	912.146	920.063
936.276	914.202	911.813
936.195	925.686	911.931
936.114	910.727	899.908
936.034	904.557	901.346
935.953	909.247	919.593
935.872	906.688	922.793
935.792	920.533	922.523
935.711	929.126	930.547
935.63	924.822	930.552
935.55	923.594	935.87
935.469	928.841	940.482
935.388	924.478	941.229
935.308	909.873	942.781
935.227	917.169	947.677
935.146	916.885	950.96
935.066	917.918	948.282
934.985	935.667	938.785
934.904	940.7	946.397
934.824	934.959	942.529
934.743	934.896	936.817
934.662	934.075	947.308
934.582	933.232	954.107
934.501	940.075	967.326
934.42	954.1	970.076
934.34	967.495	965.834
934.259	982.875	972.407
934.178	977.566	979.796
934.098	974.508	972.092
934.017	970.991	967.364
933.936	962.332	963.727
933.856	962.152	965.316
933.775	957.475	973.283
933.694	952.643	962.726
933.613	959.822	957.948
933.533	976.616	947.418
933.452	974.805	944.957
933.371	961.673	943.996
933.291	956.742	930.177
933.21	961.752	953.952
933.129	966.827	964.931
933.048	966.879	978.371
932.968	973.383	985.297
932.887	975.876	975.107
932.806	983.637	980.981
932.726	987.812	979.915
932.645	979.817	979.629
932.564	967.507	973.41
932.483	969.364	968.632
932.403	972.007	979.848
932.322	966.383	972.933
932.241	961.382	995.969
932.16	964.199	993.785
932.08	963.207	984.288
931.999	970.015	981.598
931.918	976.064	987.618
931.837	975.079	988.312
931.757	985.356	982.629
931.676	1001.18	975.742
931.595	1022.43	969.715
931.514	1026.73	973.95
931.434	1025.82	983.719
931.353	1013.67	976.402
931.272	1024.07	972.809
931.191	1016.98	984.438
931.111	1005.15	1002.39
931.03	989.881	1008.97
930.949	999.656	1027.43
930.868	1004.69	1032.64
930.788	1020.72	1038.98
930.707	1014.45	1047.68
930.626	1014.64	1038.19
930.545	1015.57	1035.59
930.464	1026.42	1040.08
930.384	1007.87	1035.37
930.303	1007.69	1029.86
930.222	1005.34	1028
930.141	1021.59	1041.9
930.061	1026.61	1039.74
929.98	1020.88	1034.64
929.899	1015.69	1018.98
929.818	1020.67	1009.05
929.737	1025.83	1014.85
929.657	1039.6	1022.42
929.576	1041.1	1018.46
929.495	1056.87	1034.51
929.414	1057.96	1054.06
929.333	1056.18	1071.95
929.253	1043.44	1060.8
929.172	1031.02	1047.59
929.091	1026.43	1037.31
929.01	1027.07	1043.97
928.929	1037.86	1055.55
928.849	1059.96	1070.17
928.768	1061.3	1074.75
928.687	1065.85	1089.75
928.606	1053.57	1101.85
928.525	1044.93	1109.84
928.444	1037.53	1095.42
928.364	1042.52	1110.18
928.283	1042.72	1111.51
928.202	1047.15	1112.31
928.121	1063.05	1108.48
928.04	1070.47	1109.72
927.959	1077.75	1092.67
927.879	1083.19	1091.12
927.798	1081.71	1087.87
927.717	1097.71	1088.72
927.636	1082.48	1092.88
927.555	1088.27	1109.59
927.474	1085.87	1102.97
927.393	1080.96	1100.99
927.313	1090.83	1109.98
927.232	1086.95	1112
927.151	1082.5	1114.38
927.07	1070.5	1117.93
926.989	1071.07	1118.49
926.908	1077.29	1114.81
926.828	1051.81	1112.44
926.747	1064.15	1126.3
926.666	1071.43	1126.75
926.585	1075.19	1118.64
926.504	1087.03	1130.11
926.423	1088.86	1127.44
926.342	1086.1	1126.9
926.261	1090.26	1126.68
926.181	1108.45	1127.53
926.1	1112.64	1110.95
926.019	1112.47	1119.46
925.938	1128.69	1139.93
925.857	1128.31	1140.83
925.776	1115.35	1128.65
925.695	1114.85	1128.56
925.614	1118.81	1119.89
925.533	1113.44	1126.72
925.453	1118.87	1141.37
925.372	1129.45	1138.96
925.291	1127.57	1136.04
925.21	1131	1153.56
925.129	1134.48	1160.27
925.048	1130.63	1168.38
924.967	1126.57	1157.45
924.886	1137.76	1153.92
924.805	1147.24	1160.43
924.724	1153.8	1167.85
924.643	1164.53	1163.68
924.563	1175.86	1154.61
924.482	1175.99	1154.63
924.401	1181.67	1158.22
924.32	1183.51	1161.58
924.239	1170.4	1178.93
924.158	1162.35	1183.28
924.077	1160.86	1184.61
923.996	1172.55	1199.89
923.915	1177.18	1201.56
923.834	1184.09	1201.87
923.753	1190.2	1208.28
923.672	1196.66	1216.44
923.591	1204.43	1228.7
923.51	1194.78	1225.46
923.429	1170.35	1231.42
923.349	1170.7	1219.39
923.268	1177.22	1203.5
923.187	1180.16	1199.35
923.106	1179.45	1198.42
923.025	1184.02	1196.69
922.944	1194.61	1197.82
922.863	1201.2	1199.47
922.782	1202.01	1213.12
922.701	1212.87	1203.25
922.62	1219.59	1214.02
922.539	1239.89	1217.53
922.458	1246.79	1214.95
922.377	1243.14	1219.14
922.296	1233.73	1231.88
922.215	1219.84	1234.93
922.134	1222.71	1237.77
922.053	1203.45	1238.3
921.972	1206.73	1232.98
921.891	1233.05	1239.02
921.81	1241.09	1248.24
921.729	1256.19	1250.65
921.648	1252.64	1250.98
921.567	1248.42	1255.86
921.486	1240.53	1262.28
921.405	1235.87	1256.06
921.324	1226.37	1261.83
921.243	1211.18	1245.85
921.162	1219.16	1240.65
921.081	1223.72	1252.03
921	1223.72	1250.21
920.919	1233.03	1251.54
920.838	1231.48	1255.71
920.757	1219.75	1261.26
920.676	1233.19	1265.37
920.595	1242.37	1274.91
920.514	1237.68	1289.44
920.433	1235.65	1271.85
920.352	1234.86	1282.18
920.271	1233.88	1276.57
920.19	1247.67	1275.89
920.109	1258.84	1269.91
920.028	1250.7	1267.67
919.947	1237.72	1276.11
919.866	1248.9	1290.49
919.785	1247	1306.32
919.704	1244.34	1318.02
919.623	1252.01	1311.92
919.542	1259.25	1325.16
919.461	1273.78	1330.74
919.38	1293.55	1332.75
919.299	1305.65	1323.23
919.218	1300.91	1326.25
919.137	1304.42	1321.28
919.056	1302.22	1323.16
918.975	1289.09	1312.04
918.894	1287.39	1313.14
918.813	1301.93	1315.35
918.732	1307.64	1317.6
918.651	1306.74	1337
918.57	1309.15	1351.73
918.489	1311.73	1351.56
918.407	1307.04	1356.29
918.326	1296.07	1354.36
918.245	1294.12	1362.29
918.164	1283.71	1360.21
918.083	1287.21	1363.53
918.002	1309.51	1359.17
917.921	1314.7	1337.88
917.84	1312.38	1349.04
917.759	1311.99	1347.83
917.678	1317.06	1330.25
917.597	1312.32	1329.86
917.516	1311.39	1335.3
917.435	1316.73	1347.12
917.354	1323.16	1347.77
917.273	1340.15	1346.95
917.191	1361.72	1351.29
917.11	1364.14	1358.74
917.029	1364.96	1370.23
916.948	1368.59	1371.59
916.867	1368.91	1368.69
916.786	1375.75	1373.36
916.705	1375.75	1372.25
916.624	1377.21	1375.7
916.543	1389.84	1381.15
916.462	1400.25	1388.1
916.38	1402.32	1408.72
916.299	1395.05	1416.51
916.218	1396.77	1427.68
916.137	1387.16	1420.29
916.056	1373.33	1423.77
915.975	1371.38	1425.31
915.894	1357.33	1429
915.813	1354.59	1428.76
915.732	1361.02	1433.25
915.65	1360.92	1430.59
915.569	1361.09	1424.01
915.488	1363.55	1414.56
915.407	1372.13	1411.62
915.326	1364.82	1403.65
915.245	1377.86	1405.71
915.164	1382.33	1417.04
915.083	1384.33	1425.76
915.001	1383.1	1435.07
914.92	1391.53	1432.58
914.839	1391.17	1435.78
914.758	1403.44	1428.63
914.677	1410.13	1437.37
914.596	1403.71	1436.3
914.515	1415.93	1435.06
914.433	1434.67	1433.97
914.352	1440.73	1443.22
914.271	1445.55	1460.98
914.19	1453.68	1458.81
914.109	1451.99	1462.88
914.028	1454.62	1471.18
913.946	1454.48	1484.54
913.865	1453.88	1493.39
913.784	1450.77	1491.11
913.703	1454.04	1474.7
913.622	1452.16	1475.26
913.541	1439.67	1470.02
913.46	1445.38	1476.42
913.378	1447.02	1462.85
913.297	1434.71	1469.44
913.216	1434.7	1468.15
913.135	1434.61	1471.33
913.054	1455.69	1473.59
912.972	1463.55	1490.42
912.891	1475.31	1491.55
912.81	1486.68	1498.96
912.729	1479.21	1520.57
912.648	1481.75	1532.15
912.567	1483.37	1528.55
912.485	1484.3	1516.45
912.404	1484.99	1515.82
912.323	1487.01	1496.98
912.242	1500.18	1502.34
912.161	1485.39	1511.61
912.079	1500.39	1496.64
911.998	1502.05	1502.58
911.917	1493.07	1513.68
911.836	1481.79	1518.56
911.755	1493.79	1511.94
911.673	1510.92	1503
911.592	1525.37	1526.29
911.511	1535.46	1519.98
911.43	1540.86	1543.67
911.349	1527.38	1552.26
911.267	1549.02	1548.59
911.186	1546.36	1561.11
911.105	1536.73	1556.34
911.024	1540.17	1561.35
910.942	1550.92	1547.08
910.861	1563.24	1521.99
910.78	1566.07	1524.38
910.699	1571.34	1514.62
910.617	1572.86	1532.05
910.536	1569.33	1541.06
910.455	1565.83	1550.77
910.374	1547.54	1557.48
910.293	1540.11	1558.35
910.211	1545.03	1571.52
910.13	1544.37	1563.82
910.049	1553.65	1550.84
909.968	1560.63	1556.54
909.886	1574.53	1562.51
909.805	1591.64	1571.65
909.724	1598.42	1573.25
909.643	1570.26	1586
909.561	1564.85	1584.83
909.48	1556.83	1589.28
909.399	1547.59	1578.71
909.318	1549.74	1563.18
909.236	1565.84	1573.95
909.155	1572.78	1586.25
909.074	1576.48	1604.43
908.992	1588.32	1613.07
908.911	1616.81	1630.74
908.83	1615.91	1657.62
908.749	1641.68	1657.98
908.667	1646.97	1652.37
908.586	1650.38	1639.1
908.505	1657.93	1629.96
908.423	1662.62	1632.85
908.342	1645.25	1634.43
908.261	1620.92	1627.07
908.18	1625.28	1622.67
908.098	1630.88	1640.31
908.017	1615.29	1641.22
907.936	1619.81	1640.93
907.854	1615.06	1653.83
907.773	1627.46	1684.88
907.692	1638.23	1699.35
907.611	1651.79	1706.49
907.529	1653.32	1708.31
907.448	1656.91	1692.22
907.367	1677.56	1701.15
907.285	1679.26	1700.47
907.204	1679.71	1687.14
907.123	1695.78	1688.28
907.041	1705.41	1700.74
906.96	1718.14	1721.73
906.879	1715.23	1729.73
906.797	1721.17	1737.13
906.716	1705.05	1729.1
906.635	1700.98	1733.21
906.554	1703.78	1732.48
906.472	1710.66	1713.16
906.391	1717.9	1717.01
906.31	1726.49	1736.21
906.228	1733.46	1741.03
906.147	1746.37	1754.12
906.065	1757.93	1757.99
905.984	1769.08	1771.93
905.903	1771.98	1767.8
905.822	1778.16	1780.26
905.74	1783.96	1795.92
905.659	1774.67	1787.79
905.578	1781.74	1801.19
905.496	1781.18	1808.12
905.415	1786.38	1810
905.333	1805.04	1824.96
905.252	1817.23	1808.1
905.171	1827.24	1811.38
905.089	1854.04	1822.54
905.008	1859.6	1836.6
904.927	1871.07	1849.94
904.845	1871.7	1843.18
904.764	1884.54	1836.83
904.683	1886.82	1849.94
904.601	1877.61	1862.21
904.52	1885.92	1878.02
904.438	1881.99	1869.3
904.357	1885.62	1885.07
904.276	1908.77	1907.67
904.194	1905.49	1904.51
904.113	1906.03	1909.34
904.032	1902.68	1930.52
903.95	1906.7	1938.89
903.869	1919.84	1957.24
903.787	1928.95	1961.5
903.706	1936.87	1972.25
903.625	1938.61	1977.42
903.543	1970.98	1974.44
903.462	1978.64	1973.9
903.381	1970.42	1973.55
903.299	1973.06	1980.04
903.218	1993.66	1996.93
903.136	2022.12	2015.65
903.055	2053.04	2018.5
902.974	2068.6	2024.52
902.892	2073.99	2028.74
902.811	2094.9	2034.77
902.729	2117.75	2028.26
902.648	2109.96	2042.84
902.567	2102.85	2057.53
902.485	2115.6	2060.29
902.404	2135.43	2076.43
902.322	2141.88	2112.04
902.241	2145.33	2120.02
902.159	2165.7	2126.46
902.078	2177.33	2128.55
901.997	2191.17	2139.25
901.915	2208.11	2146.52
901.834	2215.49	2166.99
901.752	2215.35	2178.81
901.671	2224.2	2194.24
901.589	2225.92	2204.48
901.508	2234.99	2215.99
901.427	2253.12	2224.56
901.345	2281.12	2228.19
901.264	2304.5	2241.09
901.182	2318.73	2262.04
901.101	2344.52	2273.24
901.019	2361.7	2294.84
900.938	2379.1	2310.95
900.857	2374.7	2332.77
900.775	2381.69	2332.09
900.694	2399.8	2350.31
900.612	2415.88	2371.46
900.531	2423.26	2394.39
900.449	2435.15	2426.99
900.368	2444.94	2450.09
900.286	2469.52	2463.11
900.205	2496.9	2476.82
900.123	2530.42	2492.9
900.042	2559.48	2501.05
899.96	2606.93	2511.81
899.879	2644.87	2539.56
899.798	2666.41	2563.48
899.716	2695.3	2603.45
899.635	2688.41	2638.89
899.553	2695.59	2686.35
899.472	2710.55	2706.27
899.39	2741.27	2712.31
899.309	2761.67	2737.29
899.227	2791.62	2748.37
899.146	2837.02	2760.31
899.064	2868.93	2777.57
898.983	2908.33	2798.85
898.901	2960.35	2824.98
898.82	2955.75	2840.09
898.738	2998.75	2878.75
898.657	3028.81	2892.15
898.575	3062.79	2911.41
898.494	3052.27	2957.21
898.412	3070.18	2984.58
898.331	3088.76	2991.91
898.249	3101.74	3021.53
898.168	3129.4	3052.14
898.086	3156.43	3096.55
898.005	3171.14	3127.36
897.923	3226.2	3149.73
897.842	3256.87	3192.23
897.76	3300.08	3220.59
897.679	3338.85	3255.44
897.597	3382.15	3278.31
897.516	3422.04	3274.61
897.434	3458.93	3309.61
897.353	3479.26	3359.86
897.271	3488.06	3412.26
897.19	3501.8	3429.94
897.108	3518.14	3436.93
897.026	3533.1	3475.82
896.945	3530.49	3476.94
896.863	3541.12	3467.31
896.782	3556.48	3439.13
896.7	3591.01	3415.97
896.619	3616.59	3435.17
896.537	3638.05	3457.3
896.456	3650.87	3494.02
896.374	3679.31	3518.97
896.293	3713.25	3573.62
896.211	3722.34	3618.49
896.13	3720.99	3672.9
896.048	3753.24	3705.78
895.966	3796.15	3740.56
895.885	3843.57	3774.33
895.803	3878.81	3782.27
895.722	3933.32	3796.02
895.64	3966.26	3813.51
895.559	3993.93	3816.8
895.477	4019.35	3833.54
895.396	4052.62	3829.82
895.314	4060.78	3858.51
895.232	4086.5	3908.15
895.151	4112.43	3944.77
895.069	4152.17	3972.4
894.988	4152.84	3992.24
894.906	4191.18	4037.33
894.824	4205.96	4058.86
894.743	4216.45	4068.85
894.661	4252.99	4093.93
894.58	4292.75	4087.9
894.498	4295.56	4096.39
894.417	4324.9	4124.51
894.335	4333.36	4133.07
894.253	4322.55	4134.24
894.172	4282.55	4141.55
894.09	4293.33	4147.49
894.009	4288.08	4146.16
893.927	4282.93	4148.46
893.845	4288.55	4139.04
893.764	4310.16	4135.38
893.682	4305.45	4113.67
893.601	4323.42	4093.04
893.519	4291.88	4086.43
893.437	4282.81	4072.44
893.356	4262.87	4081.66
893.274	4265.25	4087.56
893.193	4270.41	4097.31
893.111	4283.49	4109.44
893.029	4288.8	4109.38
892.948	4294.94	4153.09
892.866	4267.96	4123.66
892.784	4277.1	4116.57
892.703	4251.31	4123.67
892.621	4270.09	4128.75
892.54	4261.79	4143.59
892.458	4266.01	4134.11
892.376	4267.99	4131.34
892.295	4283.99	4136.02
892.213	4292.66	4149.77
892.131	4282.29	4152.78
892.05	4281.91	4108.18
891.968	4281.01	4094.19
891.887	4282.25	4073.67
891.805	4292.43	4051.75
891.723	4290.15	4042.86
891.642	4249.03	4032.51
891.56	4219.87	4033.82
891.478	4202.46	4031.01
891.397	4172.56	4024.32
891.315	4144.04	4003.68
891.233	4112.52	3987.85
891.152	4089.3	3969.54
891.07	4069.49	3945.68
890.988	4023.18	3909.11
890.907	3986.77	3902.5
890.825	3944.09	3860.74
890.743	3929.38	3820.23
890.662	3897.41	3786.1
890.58	3863.84	3761.56
890.498	3857.74	3750.68
890.417	3848.73	3717.64
890.335	3844.11	3700.98
890.253	3810.82	3678.89
890.172	3775.88	3658.71
890.09	3751.11	3653.59
890.008	3742.26	3606.81
889.927	3731.27	3583.61
889.845	3693.49	3558.66
889.763	3656.6	3547.14
889.682	3634.65	3541.13
889.6	3619.61	3508.42
889.518	3605.71	3491.93
889.437	3575.29	3462.59
889.355	3547.98	3451.78
889.273	3508.22	3450.7
889.191	3502.62	3421.26
889.11	3484.68	3395.14
889.028	3450.58	3355.99
888.946	3418.23	3321.95
888.865	3415.08	3310.19
888.783	3391.69	3282.43
888.701	3390	3252.9
888.62	3373.86	3238.79
888.538	3350.95	3227.83
888.456	3320.41	3224.21
888.374	3299.58	3188.57
888.293	3274.27	3164
888.211	3260.16	3115.83
888.129	3229.86	3091.58
888.047	3222.55	3083.71
887.966	3188.59	3061.13
887.884	3162.58	3052.64
887.802	3121.94	3047.83
887.721	3104.14	3038.45
887.639	3077.9	3047.07
887.557	3055.02	3034.66
887.475	3056.84	3029.42
887.394	3052.7	3006.11
887.312	3046.79	2995.5
887.23	3037.39	2978.56
887.149	3016.34	2957.82
887.067	2964.42	2947.52
886.985	2936.12	2924.61
886.903	2945.92	2922.12
886.821	2946.46	2924.22
886.74	2940.77	2895.64
886.658	2943.04	2870.52
886.576	2928.51	2841.53
886.495	2917.89	2813.32
886.413	2889.37	2798.27
886.331	2864.3	2797.21
886.249	2830.95	2788.46
886.167	2818.21	2788.68
886.086	2823.73	2788.36
886.004	2804.82	2788.11
885.922	2787.95	2780.91
885.84	2778.56	2753.49
885.759	2766.18	2739.88
885.677	2757.08	2726.76
885.595	2764.68	2726.7
885.513	2787.24	2747.33
885.431	2783.63	2764.64
885.35	2775.76	2781.2
885.268	2773.57	2791.44
885.186	2760.69	2819.93
885.104	2757.55	2818.4
885.023	2749.58	2780.72
884.941	2755.34	2747.25
884.859	2768.11	2724.38
884.777	2787.59	2693.87
884.695	2812.84	2686.93
884.614	2802.92	2677.57
884.532	2797.47	2669.76
884.45	2778.91	2695.42
884.368	2757.72	2713.83
884.286	2743.58	2731.89
884.205	2727.02	2725.28
884.123	2715.82	2723.3
884.041	2721.92	2728.42
883.959	2707.07	2730.55
883.877	2711.73	2729.75
883.796	2703.14	2721.84
883.714	2708.45	2718.63
883.632	2700.58	2738.8
883.55	2708.25	2761.74
883.468	2739.39	2770.96
883.387	2754.7	2742.56
883.305	2746.19	2727.76
883.223	2752.35	2706.46
883.141	2729.52	2686.49
883.059	2727.1	2682.8
882.977	2714.71	2691
882.896	2709.33	2708.74
882.814	2709.61	2726.68
882.732	2738.03	2762.75
882.65	2753.22	2769.77
882.568	2766.64	2779.6
882.486	2763.7	2771.5
882.405	2768.79	2757.63
882.323	2769.07	2751.19
882.241	2766.05	2781.57
882.159	2764.66	2801.75
882.077	2767.54	2811.7
881.995	2780.47	2809.99
881.914	2801.58	2807.03
881.832	2788.22	2804.73
881.75	2801.42	2827.61
881.668	2814.29	2821.62
881.586	2820.38	2824.21
881.504	2842.12	2844.37
881.422	2848.87	2868.43
881.341	2860.74	2885.14
881.259	2879.8	2902.06
881.177	2890.52	2903.63
881.095	2899.2	2880.1
881.013	2895.81	2878.93
880.931	2892.58	2884.16
880.849	2890.52	2873.5
880.767	2884.19	2872.66
880.686	2900.48	2871.77
880.604	2910.98	2865.45
880.522	2897.35	2883.47
880.44	2903.58	2893.75
880.358	2911	2891.46
880.276	2914.29	2897.77
880.194	2911.99	2905.59
880.112	2890.72	2904.17
880.031	2869.37	2927.7
879.949	2859.83	2933.54
879.867	2875.6	2938.5
879.785	2892.81	2934.26
879.703	2892.3	2948.99
879.621	2919.57	2927.32
879.539	2935.01	2930.57
879.457	2948.97	2928.66
879.375	2952.46	2918.61
879.293	2957.85	2921.78
879.212	2941.76	2943.79
879.13	2934.99	2941.03
879.048	2948.25	2977.04
878.966	2948.77	2991.43
878.884	2975.68	3010.98
878.802	2995.85	3008.02
878.72	3021.03	3048.16
878.638	3059.83	3070
878.556	3103.82	3095.86
878.474	3142.73	3128.66
878.392	3180.01	3160.28
878.31	3199.54	3168.81
878.229	3198.45	3203.89
878.147	3194.18	3210.72
878.065	3211.34	3226.46
877.983	3207.3	3236.19
877.901	3234.02	3268.01
877.819	3241.38	3297.64
877.737	3273.88	3313.56
877.655	3286.53	3332.07
877.573	3327.75	3333.7
877.491	3324.53	3331.55
877.409	3316.32	3355.38
877.327	3304.36	3339.68
877.245	3312.95	3337.99
877.163	3313.57	3332.71
877.081	3318.56	3314.54
876.999	3290.75	3308.95
876.918	3309.26	3287.51
876.836	3294.12	3277.48
876.754	3285.28	3252.16
876.672	3264.3	3255.55
876.59	3238.2	3257.4
876.508	3205.14	3233.77
876.426	3215.59	3221.56
876.344	3194.97	3198.32
876.262	3166.04	3185.4
876.18	3140.29	3193.56
876.098	3150.68	3164.86
876.016	3130.76	3154.69
875.934	3131.23	3156.49
875.852	3131.79	3145.56
875.77	3127.38	3134.32
875.688	3146.24	3127.06
875.606	3166.79	3133.19
875.524	3153.67	3128.61
875.442	3139.51	3128.59
875.36	3124.8	3121.59
875.278	3108.24	3085.06
875.196	3082.81	3094.66
875.114	3057.82	3088.15
875.032	3032.07	3062.02
874.95	3003.95	3054.14
874.868	2999.05	3054.18
874.786	2975.44	3069.02
874.704	2961.41	3074.77
874.622	2933.58	3040.55
874.54	2924.24	3022.72
874.458	2903.62	2996.46
874.376	2886.53	2986.1
874.294	2863.9	2933.99
874.212	2857.81	2904.34
874.13	2842.96	2889.89
874.048	2838.02	2877.25
873.966	2824.76	2874.11
873.884	2828.3	2880.29
873.802	2825.41	2873.59
873.72	2834.29	2875.63
873.638	2815.35	2867.41
873.556	2815.96	2862.28
873.474	2804.88	2847.42
873.392	2809.22	2839.83
873.31	2804.93	2831.38
873.228	2796.13	2805.26
873.146	2788.13	2800.08
873.064	2794.56	2810.94
872.982	2793.97	2834.68
872.9	2784.17	2819.51
872.818	2781.67	2836.39
872.736	2764.68	2840.58
872.654	2766.38	2831.8
872.572	2788.7	2829.05
872.49	2807.5	2809.33
872.408	2829.14	2783.95
872.326	2833.79	2803.65
872.243	2840.22	2808.35
872.162	2841.34	2828.8
872.079	2840.9	2835.92
871.997	2833.74	2880.5
871.915	2822.85	2887.65
871.833	2841.67	2880.16
871.751	2859.28	2900.84
871.669	2849.85	2886.04
871.587	2837.59	2868.55
871.505	2826.74	2872.19
871.423	2809.04	2859.27
871.341	2792.68	2853.89
871.259	2765.89	2856.55
871.177	2773.84	2874.05
871.095	2781.58	2873.89
871.013	2794.11	2864.67
870.931	2801.16	2886.67
870.849	2796.55	2859.98
870.766	2819.49	2857.73
870.684	2839.43	2873.6
870.602	2844.95	2887.85
870.52	2871.67	2878.49
870.438	2895.26	2892.39
870.356	2943.25	2908.37
870.274	2953.88	2898.33
870.192	2946.44	2900.37
870.11	2950.01	2914.59
870.028	2947.9	2898.51
869.946	2950.3	2926.2
869.863	2935.99	2953.78
869.781	2952.95	2989.31
869.699	2975.53	2999.85
869.617	3000.45	3015.33
869.535	3040.27	3022.86
869.453	3060.46	3018.55
869.371	3060.9	3036.08
869.289	3104.85	3062.19
869.207	3112.77	3058.65
869.125	3125.4	3073.65
869.042	3140.52	3083.1
868.96	3173.27	3114.3
868.878	3166.39	3121.08
868.796	3165.83	3143.26
868.714	3199.83	3172.31
868.632	3219.04	3197.1
868.55	3240.18	3240.1
868.468	3282.68	3272.72
868.385	3291.63	3272.05
868.303	3327.49	3288.35
868.221	3380.92	3309.39
868.139	3432.85	3338.8
868.057	3456.37	3373.83
867.975	3486.07	3399.63
867.893	3531.5	3432.93
867.81	3553.36	3460.12
867.728	3571.22	3472.24
867.646	3595.67	3487.73
867.564	3591.52	3495.06
867.482	3640.35	3546.52
867.4	3679.13	3604.94
867.318	3741.58	3671.77
867.236	3799.12	3735.08
867.153	3871.12	3779.64
867.071	3928.47	3838.53
866.989	3992.23	3878.22
866.907	4025.49	3898.65
866.825	4078.47	3938.95
866.743	4123.04	3975.71
866.66	4220.91	4046.07
866.578	4310.73	4115.03
866.496	4399.63	4200.12
866.414	4508.24	4305.17
866.332	4618.17	4412.33
866.25	4701.13	4528.2
866.167	4813.3	4647.8
866.085	4950.4	4802.66
866.003	5108.94	4995.23
865.921	5305.44	5200.06
865.839	5576.87	5415.69
865.757	5855.55	5625.07
865.674	6147.25	5885.99
865.592	6470.88	6187.55
865.51	6811.37	6489.61
865.428	7150.1	6817.13
865.346	7532.03	7162.6
865.263	7934.55	7558.94
865.181	8297.04	7970.81
865.099	8666.65	8368.02
865.017	9046.63	8726.38
864.935	9396.72	9008.77
864.853	9678.03	9276.11
864.77	9872.19	9462.34
864.688	9989.37	9561.77
864.606	9981.35	9605.91
864.524	9878.13	9525.18
864.442	9687.61	9364.72
864.359	9409.92	9127.93
864.277	9070.64	8853.65
864.195	8750.49	8522.47
864.113	8456.47	8184.76
864.031	8158.56	7855.22
863.948	7876.74	7562.65
863.866	7602.67	7296.01
863.784	7332.97	7091.79
863.702	7090.28	6872.68
863.619	6857.76	6674.71
863.537	6623.74	6484.79
863.455	6391.43	6341.76
863.373	6201.93	6164.94
863.291	6040.97	6013.08
863.208	5897.59	5879.76
863.126	5779.76	5751.3
863.044	5666.9	5621.21
862.962	5563.59	5515.37
862.879	5474.52	5411.05
862.797	5383.56	5333.87
862.715	5285.24	5235.42
862.633	5218.01	5161.77
862.55	5116.05	5059.97
862.468	5032.87	4969.96
862.386	4972.75	4900.65
862.304	4898.08	4800.14
862.221	4807.65	4715.26
862.139	4723.35	4628.28
862.057	4632.56	4548.08
861.975	4552.36	4481.9
861.893	4479.66	4407.45
861.81	4437.16	4386.31
861.728	4354.7	4363.63
861.646	4328.76	4330.28
861.563	4317.36	4314.32
861.481	4279.98	4315.38
861.399	4296.33	4316.35
861.317	4293.12	4314.67
861.234	4304.88	4296.53
861.152	4315.1	4293.39
861.07	4340.53	4301.14
860.988	4360.79	4322.98
860.905	4375.89	4343.28
860.823	4397.26	4335.05
860.741	4395.36	4362.24
860.659	4394.08	4356.62
860.576	4413.29	4362.74
860.494	4408.01	4364.85
860.412	4443.22	4370.57
860.329	4434.36	4404.58
860.247	4448.58	4402.89
860.165	4492.54	4414.78
860.083	4522.68	4450.13
860	4524.88	4467.34
859.918	4526.97	4498.95
859.836	4539.88	4486.19
859.753	4562.32	4515.69
859.671	4615.25	4553.24
859.589	4674.98	4612.4
859.506	4711.43	4669.63
859.424	4752.16	4698.05
859.342	4789.12	4698.04
859.26	4766.96	4690.78
859.177	4722.03	4674.13
859.095	4686.52	4631.47
859.013	4620.73	4578.52
858.93	4529.11	4514.48
858.848	4450.05	4464.64
858.766	4343.95	4394.94
858.683	4259.9	4333.08
858.601	4173.02	4242
858.519	4061.78	4138.41
858.436	3953.5	4045.54
858.354	3855.39	3962.81
858.272	3761.82	3861.84
858.189	3665.51	3759.18
858.107	3575.47	3669.16
858.025	3507.48	3599.82
857.943	3414.46	3533.17
857.86	3376.05	3471.15
857.778	3344.15	3421.87
857.696	3309.25	3398.12
857.613	3267.32	3357.34
857.531	3215.12	3323.53
857.448	3180.57	3284.63
857.366	3139.29	3248.4
857.284	3111.45	3212.45
857.201	3079.84	3197.47
857.119	3045.35	3166.09
857.037	3038.49	3129.36
856.954	3011.22	3108.72
856.872	2987.81	3090.32
856.79	2956.01	3075.43
856.707	2921.6	3071.26
856.625	2907.99	3066.35
856.543	2886.97	3056.26
856.46	2897.09	3051.54
856.378	2913.78	3064.31
856.296	2930.04	3062.94
856.213	2932.36	3055.21
856.131	2924.27	3034.43
856.048	2904.73	3018.11
855.966	2883.1	3016.41
855.884	2872.09	3011.37
855.801	2865.01	3003.81
855.719	2853.86	2991.57
855.637	2857.9	3005.64
855.554	2862.6	3016.69
855.472	2851.53	3019.29
855.389	2856.59	3015.34
855.307	2850.6	3007.47
855.225	2841.51	2992.93
855.142	2831.36	2982.78
855.06	2850.14	2973.46
854.978	2863.45	2961.78
854.895	2850.91	2938.43
854.813	2859.16	2929.4
854.73	2862.83	2927.91
854.648	2849.36	2923.27
854.566	2836.44	2944.02
854.483	2816.41	2955.72
854.401	2798.77	2979.57
854.318	2797.76	2990.33
854.236	2814.87	3011.39
854.154	2829.71	3016.62
854.071	2822.04	2991.08
853.989	2831.08	2972.04
853.906	2846.23	2958.17
853.824	2836.08	2948.57
853.742	2822.36	2938.08
853.659	2831.29	2946.4
853.577	2817.51	2979.61
853.494	2841.85	3009.9
853.412	2860.07	3044.28
853.329	2859.72	3064.79
853.247	2862.92	3073.39
853.165	2863.38	3088.61
853.082	2876.36	3095.21
853	2857.5	3093.3
852.917	2843.28	3073.12
852.835	2844.81	3065.42
852.753	2838	3047.6
852.67	2848.12	3029.4
852.588	2848.75	3012.43
852.505	2861.93	3006.69
852.423	2867.36	3014.48
852.34	2858.35	3019.97
852.258	2850.37	3034.67
852.175	2834.88	3046.87
852.093	2834.04	3051.67
852.011	2839.52	3042.79
851.928	2861.04	3035.04
851.846	2878.66	3037.88
851.763	2896.9	3030.19
851.681	2928.54	3045.53
851.598	2932.36	3046.72
851.516	2917.18	3055.79
851.433	2897.27	3059.26
851.351	2873.39	3058.89
851.268	2857.76	3082.53
851.186	2845.58	3076.17
851.104	2847.89	3088.78
851.021	2862.32	3086.92
850.939	2872.12	3082.44
850.856	2903.53	3105.65
850.774	2922.88	3107.68
850.691	2928.54	3138.62
850.609	2933.48	3125.97
850.526	2922.76	3118.72
850.444	2926.1	3146.48
850.361	2925.9	3134.91
850.279	2925.79	3123
850.196	2930.12	3111.13
850.114	2929.84	3113.86
850.031	2919.12	3114.75
849.949	2908.03	3113.87
849.867	2910.28	3134.73
849.784	2911.4	3123.14
849.701	2908.59	3134.82
849.619	2925.8	3153.08
849.537	2936.56	3143.06
849.454	2957.41	3132.27
849.372	2969.93	3131.02
849.289	2976.33	3134.55
849.207	2968.06	3122.29
849.124	2981.24	3108.33
849.042	2992.32	3114.07
848.959	2988.98	3121.78
848.877	2985.27	3143.08
848.794	2997.11	3167.14
848.712	3001.78	3164.27
848.629	3003.41	3182.94
848.547	3007.17	3198.28
848.464	3003.46	3215.8
848.381	2991.58	3206.96
848.299	2995.61	3181.35
848.216	2977.51	3164.07
848.134	2946.16	3145.68
848.051	2927	3147.41
847.969	2923.27	3151.44
847.886	2935.73	3151.98
847.804	2951.08	3163.83
847.721	2971.98	3171.57
847.639	2979.26	3174.23
847.556	2989.5	3165.63
847.474	3000.46	3147.56
847.391	2989.38	3155.57
847.309	2983.7	3153.7
847.226	2983.85	3148.52
847.144	2982.93	3163.62
847.061	3003.38	3176.16
846.979	3005.31	3198.7
846.896	3000.78	3200.92
846.813	3001.59	3217.16
846.731	3014.25	3233.81
846.648	3011.36	3227.11
846.566	3016.12	3222.75
846.483	3041.89	3199.51
846.401	3052.39	3175.91
846.318	3071.33	3176.1
846.236	3086.29	3173.63
846.153	3065.22	3194.98
846.071	3063.15	3194.98
845.988	3061.53	3209.43
845.905	3065.79	3212.39
845.823	3059.24	3211.53
845.74	3056.34	3206.77
845.658	3055.49	3208.76
845.575	3054.18	3211.6
845.493	3048.23	3214.57
845.41	3037.95	3230.17
845.327	3028.16	3248.02
845.245	3048.69	3264.39
845.162	3054.16	3277.45
845.08	3068.35	3285.45
844.997	3077.6	3294.27
844.915	3094.2	3301.84
844.832	3088.51	3308.05
844.749	3098.3	3302.23
844.667	3100	3291.15
844.584	3094.94	3292.17
844.502	3106.3	3320.49
844.419	3125.51	3337.86
844.336	3128.03	3351.06
844.254	3129.08	3379.17
844.171	3127.94	3378.07
844.089	3140.3	3381.35
844.006	3133.32	3366.21
843.924	3146.83	3339.32
843.841	3147.86	3304.35
843.758	3126.15	3309.03
843.676	3138.67	3304.4
843.593	3154.75	3304.38
843.51	3157.55	3309.98
843.428	3165.49	3326.07
843.345	3174.75	3330.68
843.263	3179.88	3362.61
843.18	3177.78	3366.88
843.097	3183.2	3382.54
843.015	3182.51	3377.14
842.932	3175.69	3393.03
842.85	3174.1	3395.44
842.767	3181.32	3410.26
842.684	3188.92	3403.65
842.602	3202.57	3385.55
842.519	3215.16	3385.92
842.436	3223.68	3417.04
842.354	3229.26	3404.73
842.271	3241.29	3412.25
842.189	3245.08	3407.84
842.106	3231.36	3414.88
842.023	3211.65	3417.2
841.941	3203.13	3423.29
841.858	3196.35	3412.01
841.775	3187.45	3399.65
841.693	3168.16	3397.42
841.61	3173.88	3433.9
841.528	3168.12	3438.89
841.445	3194.84	3454.74
841.362	3197.11	3453.28
841.28	3210.39	3442.32
841.197	3224.4	3407.43
841.114	3246.66	3410.09
841.032	3267.13	3403.09
840.949	3274.13	3406.74
840.866	3243.59	3405.79
840.784	3237.73	3418.15
840.701	3213.12	3426.51
840.618	3225.4	3437.61
840.536	3215.73	3437.65
840.453	3220.11	3440.07
840.37	3209.29	3424.29
840.288	3231.92	3437.53
840.205	3252.27	3461.02
840.122	3270.66	3451.32
840.04	3243.87	3439.79
839.957	3225.94	3431.72
839.874	3215.01	3441.61
839.792	3214.63	3440.16
839.709	3218.04	3450.2
839.626	3206.72	3452.99
839.544	3196.41	3447.06
839.461	3241.53	3455.58
839.378	3269.35	3469.87
839.296	3301.42	3481.66
839.213	3302.27	3487.5
839.13	3309.2	3501.34
839.048	3329.24	3520.39
838.965	3321.02	3522.3
838.882	3322.07	3520.16
838.799	3340.44	3525.39
838.717	3342.87	3515.27
838.634	3359.2	3507.26
838.551	3346.84	3498.31
838.469	3341.79	3503.62
838.386	3340.09	3476.96
838.303	3313.12	3479.93
[truncated: 2,394 more rows]

## Sheet: Fig. 3d
Fig. 3d
Wavelength (nm)	PL intensity for Nd-ACA	Wavelength (nm)	PL intensity for Nd@Y-ACA	Wavelength (nm)	PL intensity for Nd@Y@Y-ACA
999.988	49.097	1000.08	-7.46973	1000.08	34.8049
999.909	48.8306	1000	12.426	1000	56.9535
999.83	48.7092	999.923	29.7892	999.923	12.654
999.751	48.7328	999.844	44.6199	999.844	72.7468
999.672	48.9015	999.765	56.9181	999.765	18.9739
999.593	49.2152	999.686	66.6839	999.686	22.1321
999.514	48.8307	999.607	74.0622	999.607	47.4171
999.435	50.2489	999.528	94.9455	999.528	47.4083
999.356	51.7998	999.449	121.186	999.449	9.47991
999.277	52.5233	999.37	106.123	999.37	-15.7969
999.198	53.3903	999.291	57.3517	999.291	25.2704
999.119	52.6814	999.212	60.0919	999.212	37.8985
999.04	53.7285	999.133	78.263	999.133	25.261
998.961	53.6986	999.053	104.571	999.053	-9.4711
998.882	54.4487	998.974	97.8507	998.974	59.9725
998.803	53.2525	998.895	133.833	998.895	6.31172
998.724	52.2837	998.816	137.805	998.816	22.0869
998.645	51.3796	998.737	134.594	998.737	0
998.566	51.476	998.658	111.967	998.658	34.6951
998.487	52.2083	998.579	69.1719	998.579	59.9167
998.408	53.3733	998.5	49.1062	998.5	34.6822
998.329	55.0217	998.421	48.4166	998.421	12.6093
998.25	56.8432	998.342	44.6458	998.342	50.428
998.171	57.647	998.263	51.7597	998.263	18.907
998.092	59.2986	998.184	58.4286	998.184	34.6564
998.012	58.8905	998.105	103.506	998.105	18.9
997.933	57.0235	998.026	112.908	998.026	22.0459
997.854	55.6963	997.947	124.848	997.947	47.2323
997.775	55.1392	997.868	78.0239	997.868	44.0753
997.696	54.2737	997.788	59.7935	997.788	22.0335
997.617	53.4946	997.709	55.2831	997.709	12.5883
997.538	53.8088	997.63	36.7031	997.63	3.14648
997.459	53.3011	997.551	26.9728	997.551	22.0212
997.38	51.1753	997.472	34.7416	997.472	47.1796
997.301	51.0725	997.393	43.2435	997.393	12.5789
997.222	50.4975	997.314	44.9604	997.314	15.7207
997.143	50.8906	997.235	51.4979	997.235	59.7274
997.064	50.889	997.156	65.8177	997.156	34.5726
996.985	51.8115	997.077	48.1202	997.077	12.5695
996.906	52.5529	996.997	67.4333	996.997	9.42538
996.826	54.399	996.918	69.8849	996.918	6.28242
996.747	56.0487	996.839	43.8463	996.839	21.9844
996.668	58.2251	996.76	50.4506	996.76	28.2603
996.589	58.5348	996.681	34.4915	996.681	69.068
996.51	58.983	996.602	15.6642	996.602	34.5275
996.431	58.7172	996.523	-6.29235	996.523	3.13828
996.352	58.348	996.444	27.318	996.444	43.9278
996.273	57.802	996.365	38.2216	996.365	18.8227
996.194	57.0622	996.286	44.3573	996.286	75.2767
996.115	56.9317	996.206	60.1698	996.206	9.40784
996.035	58.0961	996.127	72.0874	996.127	47.0304
995.956	60.7534	996.048	64.4731	996.048	28.213
995.877	63.5513	995.969	53.447	995.969	21.9394
995.798	64.6416	995.89	34.4055	995.89	31.3361
995.719	62.7535	995.811	16.3692	995.811	18.7981
995.64	60.9082	995.732	27.1485	995.732	9.39732
995.561	60.8143	995.652	48.8522	995.652	15.6593
995.482	59.4548	995.573	78.5994	995.573	6.26254
995.402	58.976	995.494	87.2378	995.494	18.7841
995.323	58.7222	995.415	110.904	995.415	18.7806
995.244	59.2672	995.336	142.426	995.336	28.1657
995.165	62.2945	995.257	129.488	995.257	34.4183
995.086	63.6531	995.178	100.493	995.178	62.5671
995.007	62.5981	995.098	89.7442	995.098	46.9166
994.928	61.5778	995.019	79.1251	995.019	34.3991
994.848	60.9901	994.94	67.4329	994.94	12.5064
994.769	62.5794	994.861	39.2047	994.861	12.5041
994.69	61.7694	994.782	25.8431	994.782	28.1289
994.611	62.1816	994.703	13.2523	994.703	40.6231
994.532	60.5443	994.623	32.9342	994.623	53.1126
994.453	62.5651	994.544	59.0291	994.544	37.4843
994.374	61.6641	994.465	41.2845	994.465	46.8466
994.294	62.0226	994.386	49.1113	994.386	37.4703
994.215	62.9275	994.307	65.8751	994.307	31.2194
994.136	63.3567	994.228	80.2234	994.228	37.4563
994.057	63.2148	994.148	82.9264	994.148	12.4831
993.978	64.6712	994.069	69.437	994.069	56.1634
993.899	64.1676	993.99	40.5154	993.99	77.9902
993.819	62.7142	993.911	55.7489	993.911	21.8332
993.74	59.8136	993.832	47.2906	993.832	40.5398
993.661	58.5069	993.752	33.6482	993.752	31.1786
993.582	54.5699	993.673	5.58081	993.673	3.11728
993.503	55.5626	993.594	-1.3066	993.594	12.4668
993.424	55.9507	993.515	-7.0833	993.515	-28.045
993.344	58.7544	993.436	16.6659	993.436	18.6932
993.265	61.0922	993.357	39.8805	993.357	3.11495
993.186	66.4185	993.277	69.7626	993.277	43.6012
993.107	68.4298	993.198	83.3667	993.198	28.0241
993.028	68.7561	993.119	136.128	993.119	40.4717
992.948	66.0527	993.04	144.9	993.04	21.7884
992.869	64.5634	992.96	148.164	992.96	0
992.79	63.1953	992.881	120.563	992.881	12.4459
992.711	60.4297	992.802	91.476	992.802	12.4435
992.632	59.4213	992.723	51.0023	992.723	9.3309
992.552	61.2112	992.644	65.7004	992.644	-9.32915
992.473	61.4819	992.564	45.0074	992.564	0
992.394	63.4578	992.485	63.8363	992.485	-3.10856
992.315	64.7826	992.406	62.8353	992.406	37.2957
992.236	65.2869	992.327	85.446	992.327	40.3961
992.156	65.2886	992.247	86.6226	992.247	3.10681
992.077	67.6916	992.168	79.3456	992.168	34.1686
991.998	67.3655	992.089	62.4095	992.089	18.6339
991.919	65.6551	992.01	64.7289	992.01	15.5253
991.839	66.5077	991.93	43.01	991.93	46.5673
991.76	65.9302	991.851	67.0087	991.851	43.4547
991.681	66.0473	991.772	85.0777	991.772	21.7233
991.602	64.1988	991.693	97.4882	991.693	40.3357
991.523	65.4634	991.614	94.4383	991.614	-9.3065
991.443	64.6732	991.534	89.1964	991.534	34.1175
991.364	63.867	991.455	104.057	991.455	62.0202
991.285	63.7419	991.376	83.6951	991.376	-6.20086
991.206	62.7277	991.297	73.7412	991.297	18.5991
991.126	64.0422	991.217	76.0033	991.217	30.9927
991.047	65.1524	991.138	57.7924	991.138	52.6777
990.968	66.2902	991.059	41.5141	991.059	-6.19622
990.889	66.0408	990.979	49.9839	990.979	40.2679
990.809	64.0108	990.9	32.3752	990.9	21.6786
990.73	65.5761	990.821	20.7337	990.821	43.3492
990.651	64.377	990.742	29.0913	990.742	49.5326
990.572	63.1572	990.662	73.7251	990.662	27.8569
990.492	62.6927	990.583	66.3469	990.583	49.5141
990.413	65.5734	990.504	94.7495	990.504	68.0691
990.334	67.6371	990.424	107.967	990.424	18.5608
990.255	69.8894	990.345	102.625	990.345	34.0218
990.175	71.3356	990.266	76.1261	990.266	24.7385
990.096	71.6444	990.187	66.0566	990.187	37.1008
990.017	71.4802	990.107	45.9784	990.107	37.0939
989.937	73.0487	990.028	27.6284	990.028	-9.27173
989.858	71.531	989.949	29.1532	989.949	40.17
989.779	71.3405	989.87	42.1234	989.87	49.4307
989.7	71.0239	989.79	59.1408	989.79	37.0661
989.62	72.9173	989.711	97.1717	989.711	33.9709
989.541	72.1082	989.632	105.127	989.632	33.9645
989.462	73.4713	989.552	98.5965	989.552	24.6968
989.382	71.6111	989.473	125.389	989.473	40.1248
989.303	73.0784	989.394	133.737	989.394	12.3438
989.224	72.6168	989.314	121.379	989.314	24.683
989.145	71.9325	989.235	109.132	989.235	-3.08479
989.065	73.0475	989.156	91.2763	989.156	30.8421
988.986	74.6632	989.076	77.8004	989.076	27.7527
988.907	74.5872	988.997	94.3468	988.997	46.2459
988.827	74.0967	988.918	97.371	988.918	40.0722
988.748	73.3446	988.838	71.2059	988.838	-6.1638
988.669	73.9251	988.759	57.4977	988.759	24.6506
988.589	72.727	988.68	61.9687	988.68	64.6957
988.51	74.7836	988.6	20.4784	988.6	36.962
988.431	74.6173	988.521	-9.42418	988.521	-3.07959
988.351	72.9441	988.442	-8.46395	988.442	52.3432
988.272	76.0513	988.362	8.41715	988.362	33.8628
988.193	76.296	988.283	10.202	988.283	43.09
988.114	76.1998	988.204	48.4528	988.204	6.15456
988.034	75.9945	988.124	93.9389	988.124	36.9205
987.955	75.8763	988.045	125.698	988.045	61.5226
987.875	73.1976	987.966	158.046	987.966	6.1511
987.796	71.0339	987.886	167.498	987.886	30.7497
987.717	70.641	987.807	146.187	987.807	24.5952
987.637	71.2387	987.728	125.687	987.728	58.4026
987.558	72.3734	987.648	118.624	987.648	-15.3662
987.479	74.2413	987.569	114.067	987.569	21.5087
987.399	76.3623	987.49	87.8326	987.49	27.6488
987.32	76.9561	987.41	71.9612	987.41	3.07151
987.241	76.216	987.331	71.0913	987.331	30.7094
987.161	75.0677	987.252	53.4523	987.252	33.774
987.082	72.3962	987.172	27.3781	987.172	27.6281
987.003	73.2836	987.093	37.6986	987.093	9.20762
986.923	76.1376	987.013	2.8196	987.013	9.20589
986.844	77.5912	986.934	-1.35769	986.934	18.4083
986.765	79.297	986.855	12.2542	986.855	30.6748
986.685	79.5167	986.775	32.9938	986.775	12.2676
986.606	81.0239	986.696	58.6631	986.696	21.4643
986.526	79.7793	986.617	71.3931	986.617	21.4603
986.447	78.5591	986.537	73.2923	986.537	39.8473
986.368	77.8494	986.458	71.6438	986.458	-6.1292
986.288	76.1451	986.378	83.6109	986.378	45.9604
986.209	79.1114	986.299	94.0895	986.299	49.0152
986.13	79.6923	986.219	46.9823	986.219	27.5659
986.05	76.1723	986.14	53.6079	986.14	9.18689
985.971	74.6964	986.061	46.5393	986.061	30.6172
985.892	75.6994	985.981	46.0398	985.981	9.18344
985.812	74.1171	985.902	64.6627	985.902	12.2423
985.733	73.2948	985.823	84.6696	985.823	36.72
985.653	74.032	985.743	84.4443	985.743	24.4754
985.574	73.9766	985.664	118.605	985.664	36.7062
985.495	74.5817	985.584	130.566	985.584	61.1654
985.415	77.9149	985.505	147.971	985.505	30.577
985.336	79.9917	985.426	125.87	985.426	3.05712
985.256	81.2813	985.346	121.925	985.346	24.4524
985.177	83.3278	985.267	106.658	985.267	15.2799
985.098	84.7513	985.187	104.261	985.187	42.7756
985.018	83.1848	985.108	99.0031	985.108	21.3838
984.939	81.5679	985.028	66.1457	985.028	30.5425
984.859	81.306	984.949	51.0314	984.949	27.4831
984.78	79.6473	984.869	60.2589	984.869	24.4248
984.701	77.475	984.79	37.6715	984.79	12.2101
984.621	77.0623	984.711	54.3602	984.711	21.3637
984.542	78.5029	984.631	38.0457	984.631	18.3083
984.462	78.3391	984.552	61.9117	984.552	3.05081
984.383	77.9835	984.472	79.3623	984.472	18.3014
984.303	78.2604	984.393	84.9776	984.393	-15.2483
984.224	81.2955	984.313	94.4183	984.313	64.0307
984.145	81.5322	984.234	71.626	984.234	36.5821
984.065	83.0606	984.155	102.08	984.155	18.2876
983.986	83.6616	984.075	127.891	984.075	12.1895
983.906	82.7206	983.996	111.414	983.996	42.6551
983.827	83.5703	983.916	92.7197	983.916	-27.4159
983.747	80.1933	983.837	116.643	983.837	33.5021
983.668	77.0867	983.757	143.641	983.757	21.3155
983.588	75.2325	983.678	151.07	983.678	9.13349
983.509	76.199	983.598	138.233	983.598	-15.2196
983.429	77.9873	983.519	132.866	983.519	27.3901
983.35	78.5622	983.439	101.24	983.439	21.2994
983.271	79.6055	983.36	122.748	983.36	54.7597
983.191	82.079	983.28	126.603	983.28	15.2081
983.112	83.6079	983.201	95.182	983.201	9.12317
983.032	84.4398	983.122	68.3404	983.122	33.4453
982.953	81.9582	983.042	101.136	983.042	21.2794
982.873	79.6647	982.963	106.662	982.963	3.03934
982.794	79.9646	982.883	114.619	982.883	18.2326
982.714	80.9909	982.804	114.112	982.804	54.6875
982.635	81.6169	982.724	120.641	982.724	18.2257
982.555	83.3049	982.645	127.209	982.645	36.4446
982.476	85.3157	982.565	155.829	982.565	27.3283
982.396	88.3741	982.486	142.685	982.486	18.2154
982.317	87.3008	982.406	129.736	982.406	6.07067
982.237	88.5611	982.327	115.67	982.327	21.2433
982.158	86.4144	982.247	105.252	982.247	9.10257
982.078	84.9318	982.168	88.483	982.168	18.2017
981.999	84.5219	982.088	60.8846	982.088	60.6609
981.92	82.4001	982.009	38.9122	982.009	30.3248
981.84	83.684	981.929	45.5194	981.929	3.0319
981.761	86.1707	981.849	52.3106	981.849	54.564
981.681	88.2799	981.77	46.1184	981.77	51.5229
981.601	89.252	981.69	48.3257	981.69	24.2415
981.522	87.8927	981.611	66.4111	981.611	15.1481
981.443	89.2178	981.531	72.5599	981.531	24.2324
981.363	85.3847	981.452	73.9584	981.452	6.05695
981.284	84.3782	981.372	91.3318	981.372	18.1674
981.204	82.0865	981.293	84.5134	981.293	42.3826
981.124	81.2635	981.213	87.2488	981.213	42.3747
981.045	82.7298	981.134	107.185	981.134	18.1571
980.965	82.6613	981.054	108.275	981.054	36.3074
980.886	85.4634	980.975	71.7721	980.975	-15.1252
980.806	87.9102	980.895	87.5137	980.895	33.2692
980.727	89.6225	980.816	71.5663	980.816	24.1913
980.647	88.9697	980.736	71.2907	980.736	18.14
980.568	89.1613	980.657	82.9902	980.657	30.2277
980.488	87.8464	980.577	88.652	980.577	6.04439
980.409	87.9549	980.497	100.542	980.497	27.1946
980.329	87.1054	980.418	148.882	980.418	33.2316
980.25	85.8101	980.338	154.791	980.338	36.2458
980.17	86.3379	980.259	158.275	980.259	-3.01991
980.091	89.1327	980.179	139.488	980.179	39.2515
980.011	88.9971	980.1	144.498	980.1	24.1502
979.932	90.7634	980.02	129.482	980.02	-6.03641
979.852	90.2097	979.941	116.352	979.941	21.1234
979.772	89.4058	979.861	108.336	979.861	-18.1024
979.693	87.9415	979.781	91.7019	979.781	39.2144
979.613	89.2155	979.702	78.8004	979.702	24.1274
979.534	87.1542	979.622	92.4601	979.622	39.1996
979.454	88.388	979.543	92.8926	979.543	21.1035
979.375	89.3043	979.463	112.554	979.463	12.0569
979.295	89.3138	979.384	123.228	979.384	6.02729
979.216	89.4105	979.304	120.6	979.304	42.1831
979.136	89.9995	979.224	132.947	979.224	9.03752
979.056	89.8213	979.145	127.951	979.145	48.191
978.977	89.3453	979.065	117.864	979.065	33.1251
978.897	90.0752	978.986	106.693	978.986	21.0756
978.818	92.7855	978.906	89.3278	978.906	24.0819
978.738	91.9471	978.827	106.141	978.827	12.0387
978.659	94.6964	978.747	119.623	978.747	-18.0546
978.579	92.6982	978.667	111.954	978.667	39.1108
978.499	93.0192	978.588	115.363	978.588	3.00796
978.42	92.6915	978.508	118.521	978.508	51.1256
978.34	90.8902	978.429	99.6238	978.429	57.1296
978.261	92.0136	978.349	89.9833	978.349	27.0563
978.181	93.1182	978.269	59.4986	978.269	30.0568
978.101	92.7258	978.19	54.4667	978.19	54.0921
978.022	94.3792	978.11	56.6131	978.11	42.0636
977.942	96.5038	978.031	42.4492	978.031	30.0398
977.863	98.2713	977.951	40.2481	977.951	42.0477
977.783	97.2034	977.871	45.6544	977.871	39.0369
977.703	97.1882	977.792	84.8502	977.792	33.025
977.624	96.0483	977.712	109.42	977.712	60.0341
977.544	93.861	977.632	64.7083	977.632	33.0125
977.465	92.9977	977.553	79.5579	977.553	9.00171
977.385	93.8197	977.473	71.9851	977.473	21
977.305	93.2771	977.393	92.5737	977.393	38.9926
977.226	92.5792	977.314	92.1595	977.314	20.9921
977.146	95.622	977.234	91.4711	977.234	14.9915
977.067	95.6118	977.155	107.534	977.155	14.9887
976.987	94.4464	977.075	117.904	977.075	17.983
976.907	92.5189	976.995	133.501	976.995	44.949
976.828	91.4172	976.916	112.107	976.916	23.9682
976.748	91.0314	976.836	89.197	976.836	26.9592
976.668	90.3227	976.756	121.232	976.756	-17.9694
976.589	91.8887	976.677	119.088	976.677	11.9773
976.509	93.1869	976.597	138.839	976.597	11.975
976.429	93.0645	976.517	144.786	976.517	23.9456
976.35	96.6787	976.438	178.629	976.438	17.9558
976.27	99.4113	976.358	163.067	976.358	53.8571
976.191	100.068	976.278	124.335	976.278	56.8384
976.111	101.274	976.199	86.5581	976.199	29.9093
976.031	101.803	976.119	77.3964	976.119	29.9036
975.952	101.991	976.039	71.2001	976.039	11.9592
975.872	100.816	975.96	52.0249	975.96	50.8169
975.792	99.883	975.88	49.8681	975.88	41.8413
975.713	98.6	975.801	71.1369	975.801	17.9286
975.633	96.5399	975.721	97.2855	975.721	11.9501
975.553	97.8205	975.641	153.142	975.641	11.9479
975.474	99.5613	975.561	136.89	975.561	35.8368
975.394	100.519	975.482	134.876	975.482	20.9008
975.314	101.045	975.402	116.021	975.402	32.8379
975.235	99.6074	975.322	114.128	975.322	26.8623
975.155	99.0979	975.243	71.3618	975.243	26.8572
975.075	98.2029	975.163	48.7012	975.163	32.8192
974.996	95.3547	975.083	35.2448	975.083	23.864
974.916	93.5773	975.004	42.229	975.004	8.94731
974.836	94.4514	974.924	54.8098	974.924	41.7462
974.757	95.3241	974.844	77.7483	974.844	32.7944
974.677	96.5974	974.765	61.7797	974.765	17.8845
974.597	98.3555	974.685	87.6999	974.685	14.9009
974.518	99.1102	974.605	75.3439	974.605	35.7553
974.438	99.2565	974.526	61.9807	974.526	38.7276
974.358	100.369	974.446	42.8887	974.446	41.6987
974.279	101.557	974.366	42.4128	974.366	5.95583
974.199	99.54	974.286	41.7356	974.286	23.8188
974.119	99.8975	974.207	55.2596	974.207	80.3732
974.039	101.274	974.127	71.9492	974.127	29.7622
973.96	101.751	974.047	77.3223	974.047	41.6592
973.88	105.131	973.967	89.9803	973.967	11.9004
973.8	108.065	973.888	116.826	973.888	38.6688
973.721	111.062	973.808	114.535	973.808	23.7917
973.641	109.373	973.728	134.698	973.728	32.7074
973.561	110.032	973.649	126.866	973.649	8.9185
973.481	108.639	973.569	145.098	973.569	0
973.402	106.223	973.489	156.804	973.489	-2.97171
973.322	104.126	973.409	141.677	973.409	5.94228
973.242	103.137	973.33	149.212	973.33	5.94115
973.163	102.431	973.25	140.34	973.25	-17.8201
973.083	107.025	973.17	127.308	973.17	5.9389
973.003	108.491	973.09	96.9261	973.09	14.8444
972.923	110.448	973.011	79.796	973.011	35.6198
972.844	107.792	972.931	80.1296	972.931	59.3551
972.764	107.769	972.851	70.2361	972.851	2.96719
972.684	106.977	972.771	100.259	972.771	32.6329
972.604	105.383	972.692	112.951	972.692	29.6607
972.525	102.258	972.612	126.781	972.612	5.93101
972.445	103.27	972.532	143.946	972.532	23.7195
972.365	103.79	972.452	133.882	972.452	17.7863
972.286	107.418	972.373	124.893	972.373	20.7467
972.206	106.451	972.293	82.0737	972.293	14.8163
972.126	108.278	972.213	51.6753	972.213	29.6269
972.046	108.926	972.133	17.8261	972.133	38.5076
971.967	109.302	972.054	49.4951	972.054	41.4618
971.887	111.315	971.974	74.5495	971.974	17.766
971.807	111.058	971.894	100.758	971.894	59.2087
971.727	110.273	971.814	126.025	971.814	32.5586
971.647	112.072	971.735	137.546	971.735	47.349
971.568	110.432	971.655	138.217	971.655	47.34
971.488	108.173	971.575	140.088	971.575	11.8327
971.408	105.729	971.495	84.8554	971.495	35.4915
971.328	105.814	971.415	55.129	971.415	32.5277
971.249	105.214	971.336	59.4634	971.336	11.826
971.169	106.16	971.256	76.8622	971.256	17.7356
971.089	107.376	971.176	76.6479	971.176	50.2413
971.009	109.057	971.096	92.6107	971.096	20.6837
970.929	110.953	971.016	102.957	971.016	14.7712
970.85	112.303	970.937	77.8514	970.937	41.3516
970.77	110.234	970.857	75.9652	970.857	-14.7656
970.69	111.257	970.777	62.4535	970.777	47.241
970.61	111.659	970.697	52.9653	970.697	38.376
970.531	111.474	970.617	62.8096	970.617	56.0773
970.451	111.749	970.538	84.8246	970.538	35.4105
970.371	113.218	970.458	84.7733	970.458	11.8013
970.291	112.295	970.378	101.542	970.378	50.1458
970.211	112.81	970.298	121.66	970.298	29.4919
970.132	115.744	970.218	114.192	970.218	23.5891
970.052	114.863	970.138	100.426	970.138	8.84421
969.972	114.801	970.059	95.4523	970.059	2.94751
969.892	114.803	969.979	88.0162	969.979	23.5756
969.812	115.513	969.899	100.61	969.899	5.89277
969.733	112.995	969.819	106.752	969.819	26.5124
969.653	112.181	969.739	100.83	969.739	0
969.573	112.556	969.659	86.3544	969.659	11.7788
969.493	113.808	969.58	85.7089	969.58	14.7207
969.413	116.309	969.5	81.0346	969.5	44.1537
969.333	119.828	969.42	62.1188	969.42	5.88604
969.254	120.302	969.34	105.399	969.34	20.5972
969.174	121.078	969.26	111.116	969.26	20.5933
969.094	120.028	969.181	124.787	969.181	32.3547
969.014	119.084	969.101	147.072	969.101	11.7631
968.934	116.19	969.021	145.871	969.021	23.5218
968.855	113.223	968.941	132.085	968.941	47.0345
968.775	109.827	968.861	145.561	968.861	11.7564
968.695	109.521	968.781	124.612	968.781	23.5083
968.615	109.035	968.701	93.8443	968.701	26.4418
968.535	112.112	968.622	75.4364	968.622	20.5619
968.455	111.291	968.542	83.4037	968.542	55.8003
968.375	113.936	968.462	60.5276	968.462	41.1082
968.296	115.361	968.382	49.1453	968.382	29.3574
968.216	115.789	968.302	55.8219	968.302	35.2221
968.136	117.943	968.222	51.575	968.222	38.15
968.056	116.676	968.142	72.4999	968.142	38.1428
967.976	115.188	968.062	98.4808	968.062	44.0025
967.896	114.429	967.983	73.7397	967.983	11.7318
967.817	116.502	967.903	80.5053	967.903	-11.7295
967.737	118.921	967.823	81.1207	967.823	23.4546
967.657	121.062	967.743	71.1675	967.743	35.1751
967.577	124.797	967.663	70.0298	967.663	43.9605
967.497	126.799	967.583	109.366	967.583	29.3014
967.417	125.955	967.503	136.589	967.503	49.8029
967.337	123.463	967.423	138.739	967.423	29.2903
967.257	124.264	967.344	140.877	967.344	26.3562
967.178	120.66	967.264	118.47	967.264	70.2698
967.098	117.451	967.184	103.51	967.184	17.5641
967.018	117.957	967.104	102.452	967.104	14.634
966.938	116.876	967.024	90.4428	967.024	64.3771
966.858	117.937	966.944	87.5228	966.944	52.6621
966.778	120.422	966.864	69.0816	966.864	38.0265
966.698	121.483	966.784	96.4348	966.784	35.0947
966.618	120.673	966.704	103.276	966.704	5.848
966.538	122.315	966.624	107.089	966.624	23.3875
966.458	125.403	966.545	112.335	966.545	35.0746
966.379	125.183	966.465	116.934	966.465	32.1456
966.299	125.48	966.385	128.767	966.385	29.2177
966.219	127.287	966.305	131.746	966.305	46.7393
966.139	124.704	966.225	117.191	966.225	-8.76195
966.059	123.313	966.145	104.422	966.145	26.2808
965.979	123.986	966.065	26.6489	966.065	64.2297
965.899	123.677	965.985	25.7348	965.985	17.5139
965.819	123.876	965.905	27.348	965.905	46.6947
965.739	128.096	965.825	32.2798	965.825	32.0965
965.659	126.242	965.745	39.5818	965.745	35.0076
965.58	128.103	965.665	56.0169	965.665	-17.5005
965.5	128.183	965.585	96.5947	965.585	17.4971
965.42	128.605	965.506	124.936	965.506	14.5782
965.34	126.519	965.426	119.199	965.426	29.1507
965.26	124.166	965.346	112.448	965.346	11.6581
965.18	122.482	965.266	68.8958	965.266	43.7094
965.1	125.071	965.186	84.1932	965.186	46.6144
965.02	123.401	965.106	86.5071	965.106	32.0413
964.94	126.532	965.026	89.9043	965.026	5.82458
964.86	124.593	964.946	98.1806	964.946	2.91173
964.78	126.51	964.866	97.3764	964.866	5.82235
964.7	127.872	964.786	123.978	964.786	46.5699
964.62	130.703	964.706	129.035	964.706	26.1906
964.54	130.292	964.626	129.995	964.626	17.457
964.46	127.326	964.546	125.312	964.546	29.0895
964.381	128.203	964.466	129.403	964.466	34.9007
964.301	130.84	964.386	137.968	964.386	55.2489
964.221	128.193	964.306	147.592	964.306	20.351
964.141	131.321	964.226	149.061	964.226	31.974
964.061	131.294	964.146	141.783	964.146	26.1555
963.981	132.213	964.066	123.301	964.066	26.1505
963.901	132.799	963.986	99.8571	963.986	14.5253
963.821	131.656	963.906	104.965	963.906	14.5225
963.741	127.766	963.826	110.303	963.826	5.80789
963.661	126.41	963.746	79.6685	963.746	8.71016
963.581	128.233	963.666	84.8541	963.666	26.1255
963.501	129.702	963.586	107.64	963.586	2.90228
963.421	128.37	963.506	118.662	963.506	46.4275
963.341	132.564	963.426	110.427	963.426	5.80233
963.261	132.336	963.346	111.4	963.346	17.4037
963.181	133.859	963.266	122.158	963.266	23.2004
963.101	132.134	963.186	109.32	963.186	69.588
963.021	132.281	963.106	115	963.106	20.2926
962.941	133.483	963.026	91.3928	963.026	49.2726
962.861	134.934	962.946	77.4832	962.946	34.774
962.781	134.703	962.866	89.6736	962.866	52.151
962.701	134.488	962.786	105.596	962.786	20.2771
962.621	134.657	962.706	77.2091	962.706	17.377
962.541	135.905	962.626	57.2929	962.626	26.0605
962.461	132.798	962.546	63.4967	962.546	8.68518
962.381	132.637	962.466	56.9692	962.466	11.578
962.301	131.762	962.386	46.5283	962.386	37.6213
962.221	132.261	962.306	53.2982	962.306	23.1472
962.141	132.944	962.226	61.5329	962.226	26.0356
962.061	131.43	962.146	124.186	962.146	37.5997
961.981	129.818	962.066	147.615	962.066	11.5669
961.901	129.764	961.986	177.62	961.986	31.8029
961.821	131.122	961.906	163.921	961.906	11.5625
961.741	132.576	961.826	160.131	961.826	14.4503
961.661	132.135	961.746	134.495	961.746	26.0056
961.581	132.64	961.666	102.025	961.666	52.0013
961.501	131.958	961.586	85.356	961.586	23.1073
961.421	131.303	961.506	96.8671	961.506	37.5421
961.341	132.486	961.426	98.8856	961.426	40.4222
961.261	131.254	961.346	137.607	961.346	63.5084
961.181	132.062	961.266	142.683	961.266	11.5448
961.101	132.738	961.186	139.012	961.186	37.5133
961.021	135	961.106	126.397	961.106	37.5061
960.941	135.984	961.026	104.487	961.026	17.3072
960.861	136.976	960.946	79.0654	960.946	54.7956
960.781	138.452	960.866	66.2156	960.866	40.3679
960.701	138.978	960.786	63.878	960.786	54.7745
960.621	140.851	960.705	84.8589	960.705	17.2939
960.541	142.438	960.625	88.1759	960.625	5.76353
960.461	140.162	960.545	103.978	960.545	34.5745
960.38	140.48	960.465	122.033	960.465	57.6132
960.3	142.367	960.385	125.773	960.385	14.4005
960.22	142.723	960.305	147.582	960.305	31.6751
960.14	140.385	960.225	153.668	960.225	20.153
960.06	141.997	960.145	149.898	960.145	57.569
959.98	143.015	960.065	148.129	960.065	20.1453
959.9	142.132	959.985	161.507	959.985	48.9148
959.82	145.299	959.905	149.869	959.905	46.0286
959.74	145.193	959.825	137.515	959.825	37.3911
959.66	144.33	959.745	100.255	959.745	43.1353
959.58	146.336	959.664	81.4056	959.664	11.5005
959.5	149.183	959.584	79.0836	959.584	20.1221
959.42	150.215	959.504	88.9945	959.504	25.8663
959.34	147.614	959.424	106.882	959.424	14.3674
959.26	146.213	959.344	98.2045	959.344	11.4917
959.179	144.145	959.264	116.644	959.264	51.7027
959.099	142.471	959.184	127.12	959.184	43.0773
959.019	144.841	959.104	113.184	959.104	25.8414
958.939	145.625	959.024	116.778	959.024	5.74143
958.859	147.499	958.944	77.535	958.944	34.442
958.779	147.754	958.864	76.8756	958.864	28.6961
958.699	148.389	958.783	71.409	958.783	40.1669
958.619	148.582	958.703	61.2027	958.703	31.5536
958.539	146.452	958.623	61.1222	958.623	57.3592
958.459	146.438	958.543	69.6122	958.543	-14.337
958.379	147.542	958.463	69.8228	958.463	20.068
958.298	149.293	958.383	59.6724	958.383	20.0641
958.218	151.701	958.303	43.56	958.303	14.3288
958.138	153.463	958.223	68.4698	958.223	45.8432
958.058	152.331	958.142	90.8736	958.142	37.2405
957.978	150.318	958.062	98.2098	958.062	34.3692
957.898	149.582	957.982	90.306	957.982	31.499
957.818	147.833	957.902	98.4858	957.902	17.178
957.738	147.066	957.822	112.645	957.822	42.9367
957.658	148.583	957.742	127.245	957.742	60.0998
957.577	149.827	957.662	119.392	957.662	40.0588
957.497	151.028	957.582	102.491	957.582	57.2159
957.417	151.828	957.501	98.1275	957.501	31.4627
957.337	151.939	957.421	118.279	957.421	31.4566
957.257	150.97	957.341	103.773	957.341	31.4506
957.177	151.933	957.261	82.3473	957.261	25.7274
957.097	152.642	957.181	72.0064	957.181	-8.57413
957.017	151.557	957.101	75.734	957.101	45.7199
956.936	152.184	957.021	75.3319	957.021	28.5694
956.856	155.068	956.94	66.206	956.94	17.1384
956.776	156.504	956.86	78.7543	956.86	2.85584
956.696	157.607	956.78	62.0774	956.78	51.3953
956.616	158.103	956.7	75.5503	956.7	34.2569
956.536	157.897	956.62	74.3685	956.62	19.9794
956.456	156.833	956.54	59.9806	956.54	17.1219
956.375	156.922	956.459	90.8186	956.459	48.5026
956.295	156.342	956.379	91.398	956.379	22.8204
956.215	155.288	956.299	105.905	956.299	17.112
956.135	156.198	956.219	131.388	956.219	54.1775
956.055	158.123	956.139	141.917	956.139	39.9126
955.975	159.341	956.059	159.468	956.059	48.4559
955.894	158.306	955.978	135.633	955.978	25.6482
955.814	159.893	955.898	146.78	955.898	5.6985
955.734	161.336	955.818	136.204	955.818	39.8818
955.654	161.069	955.738	126.083	955.738	28.4815
955.574	161.195	955.658	132.447	955.658	45.5617
955.494	162.972	955.578	123.815	955.578	-2.84705
955.413	162.987	955.497	125.695	955.497	2.84651
955.333	162.519	955.417	138.301	955.417	51.2272
955.253	163.288	955.337	158.399	955.337	48.3719
955.173	163.718	955.257	159.436	955.257	11.3794
955.093	161.262	955.176	147.045	955.176	39.8204
955.013	163.682	955.096	138.832	955.096	54.0315
954.932	163.348	955.016	109.224	955.016	34.1186
954.852	161.201	954.936	113.472	954.936	59.696
954.772	161.866	954.856	97.7028	954.856	31.2633
954.692	163.19	954.775	97.9653	954.775	11.3663
954.612	161.393	954.695	114.017	954.695	56.8204
954.531	161.596	954.615	122.777	954.615	28.4047
954.451	162.948	954.535	153.428	954.535	59.6384
954.371	164.898	954.455	165.226	954.455	51.1088
954.291	163.591	954.374	144.041	954.374	53.9378
954.211	165.659	954.294	140.759	954.294	51.0891
954.13	165.697	954.214	141.099	954.214	34.0528
954.05	165.131	954.134	165.551	954.134	31.2091
953.97	167.801	954.053	158.049	954.053	25.5297
953.89	166.819	953.973	168.516	953.973	17.0165
953.81	165.355	953.893	156.578	953.893	0
953.729	165.438	953.813	139.231	953.813	39.69
953.649	167.079	953.733	138.741	953.733	25.51
953.569	168.768	953.652	148.315	953.652	62.3459
953.489	167.024	953.572	112.267	953.572	34.0003
953.408	166.447	953.492	123.747	953.492	36.8265
953.328	163.224	953.412	130.207	953.412	16.9936
953.248	162.209	953.331	155.206	953.331	56.6343
953.168	162.81	953.251	149.358	953.251	53.7922
953.088	159.03	953.171	129.639	953.171	42.4593
953.007	156.298	953.091	107.567	953.091	11.3203
952.927	156.298	953.01	105.903	953.01	39.6134
952.847	157.833	952.93	116.312	952.93	28.2898
952.766	158.785	952.85	122.579	952.85	56.5687
952.686	159.046	952.77	98.523	952.77	28.2789
952.606	162.609	952.689	107.311	952.689	33.9281
952.526	162.427	952.609	133.096	952.609	48.0555
952.446	167.53	952.529	121.614	952.529	33.915
952.365	171.038	952.449	79.4938	952.449	16.9542
952.285	170.258	952.368	84.9715	952.368	45.2025
952.205	170.963	952.288	107.173	952.288	25.4215
952.125	171.644	952.208	132.851	952.208	2.82406
952.044	172.817	952.127	172.127	952.127	25.4117
951.964	175.841	952.047	158.189	952.047	5.64595
951.884	176.993	951.967	162.82	951.967	42.3364
951.804	179.808	951.887	169.354	951.887	11.2875
951.723	179.109	951.806	142.571	951.806	45.1414
951.643	178.904	951.726	106.605	951.726	56.4158
951.563	179.487	951.646	87.6537	951.646	19.7417
951.482	174.45	951.565	114.854	951.565	56.394
951.402	171.823	951.485	125.13	951.485	64.8405
951.322	169.961	951.405	137.519	951.405	47.9163
951.242	168.887	951.325	161.543	951.325	16.9084
951.161	169.528	951.244	134.429	951.244	25.3577
951.081	171.013	951.164	136.968	951.164	16.9018
951.001	174.117	951.084	133.442	951.084	22.5314
950.92	176.382	951.003	102.081	951.003	36.6065
950.84	178.857	950.923	119.305	950.923	56.3067
950.76	181.004	950.843	133.073	950.843	39.4071
950.68	180.066	950.762	138.467	950.762	-8.44274
950.599	181.712	950.682	160.237	950.682	14.0685
950.519	181.249	950.602	183.86	950.602	16.8789
950.439	180.484	950.522	192.288	950.522	8.43784
950.358	179.491	950.441	180.864	950.441	28.1207
950.278	178.717	950.361	180.071	950.361	50.6074
950.198	178.001	950.281	174.876	950.281	19.6769
950.117	177.429	950.2	135.594	950.2	0
950.037	177.081	950.12	140.674	950.12	28.0989
949.957	175.203	950.04	133.78	950.04	36.5215
949.877	174.511	949.959	132.784	949.959	33.7056
949.796	174.771	949.879	144.057	949.879	56.1652
949.716	176.886	949.799	160.444	949.799	28.0771
949.636	176.349	949.718	147.435	949.718	42.1076
949.555	174.014	949.638	144.225	949.638	22.453
949.475	173.999	949.558	131.571	949.558	-8.41825
949.395	174.774	949.477	115.635	949.477	25.2499
949.314	177.736	949.397	83.1664	949.397	39.27
949.234	175.47	949.317	70.6427	949.317	67.3069
949.154	175.737	949.236	92.087	949.236	22.4313
949.073	176.657	949.156	121.184	949.156	25.2303
948.993	181.293	949.076	117.982	949.076	22.4226
948.913	184.843	948.995	131.432	948.995	30.8251
948.832	184.557	948.915	134.406	948.915	19.6121
948.752	186.232	948.834	132.718	948.834	28.0119
948.672	187.801	948.754	130.547	948.754	56.013
948.591	187.033	948.674	116.562	948.674	47.6018
948.511	187.8	948.593	111.82	948.593	25.1961
948.431	181.927	948.513	112.615	948.513	13.9951
948.35	179.318	948.433	146.615	948.433	27.9848
948.27	177.258	948.352	153.501	948.352	50.3628
948.19	177.556	948.272	135.967	948.272	8.39218
948.109	178.814	948.192	126.2	948.192	64.3275
948.029	181.204	948.111	125.917	948.111	0
947.948	182.779	948.031	108.009	948.031	13.9788
947.868	183.761	947.951	107.327	947.951	16.7713
947.788	183.665	947.87	93.0138	947.87	22.3574
947.707	185.791	947.79	100.821	947.79	55.8828
947.627	183.465	947.709	119.209	947.709	47.4911
947.547	180.459	947.629	120.656	947.629	39.1027
947.466	177.673	947.549	127.745	947.549	50.2652
947.386	178.991	947.468	127.115	947.468	27.9197
947.305	183.21	947.388	121.312	947.388	41.8714
947.225	184.174	947.307	117.968	947.307	5.58177
947.145	186.931	947.227	120.013	947.227	44.6455
947.064	189.685	947.147	131.174	947.147	22.3184
946.984	192.613	947.066	119.135	947.066	30.6819
946.904	197.268	946.986	101.445	946.986	2.78872
946.823	197.784	946.905	115.645	946.905	64.1281
946.743	197.688	946.825	111.685	946.825	13.9382
946.662	194.711	946.745	131.016	946.745	33.4451
946.582	194.71	946.664	146.602	946.664	8.35966
946.502	196.312	946.584	148.13	946.584	-8.35803
946.421	191.807	946.503	135.545	946.503	47.353
946.341	191.689	946.423	122.516	946.423	41.7739
946.26	190.096	946.343	118.053	946.343	33.4126
946.18	192.394	946.262	120.954	946.262	50.1092
946.1	191.792	946.182	108.379	946.182	8.34992
946.019	192.816	946.101	122.114	946.101	13.9138
945.939	190.508	946.021	128.034	946.021	30.6045
945.858	185.126	945.94	158.229	945.94	38.9436
945.778	186.035	945.86	158.194	945.86	2.78114
945.698	187.041	945.78	143.19	945.78	33.3672
945.617	183.105	945.699	108.839	945.699	30.5807
945.537	183.599	945.619	106.603	945.619	16.6771
945.456	185.138	945.538	116.042	945.538	8.33694
945.376	191.587	945.458	135.404	945.458	19.4491
945.295	193.853	945.377	109.589	945.377	13.8895
945.215	196.982	945.297	110.474	945.297	-8.33208
945.135	195.176	945.216	108.826	945.216	19.4377
945.054	195.961	945.136	116.451	945.136	41.6442
944.974	197.187	945.056	93.2573	945.056	11.103
944.893	198.24	944.975	97.278	944.975	27.752
944.813	196.817	944.895	81.6655	944.895	11.0986
944.732	194.313	944.814	110.686	944.814	11.0965
944.652	198.159	944.734	126.818	944.734	19.4151
944.572	198.749	944.653	139.932	944.653	47.1417
944.491	196.352	944.573	117.701	944.573	52.6775
944.411	195.596	944.492	147.756	944.492	60.9831
944.33	196.431	944.412	164.745	944.412	2.77142
944.25	197.477	944.331	154.137	944.331	24.9379
944.169	198.761	944.251	131.981	944.251	36.0144
944.089	201.02	944.171	127.965	944.171	13.849
944.008	203.921	944.09	114.275	944.09	16.6156
943.928	205.618	944.01	113.667	944.01	8.30617
943.848	209.107	943.929	114.938	943.929	-11.0727
943.767	206.77	943.849	104.488	943.849	16.6059
943.687	203.843	943.768	113.758	943.768	30.4382
943.606	205.261	943.688	164.202	943.688	33.1988
943.526	203.026	943.607	170.407	943.607	27.6603
943.445	201.911	943.527	163.554	943.527	0
943.365	204.027	943.446	159.546	943.446	24.8846
943.284	203.727	943.366	154.421	943.366	27.6441
943.204	208.114	943.285	146.624	943.285	41.4581
943.123	208.191	943.205	108.127	943.205	80.1368
943.043	207.955	943.124	71.9405	943.124	2.7628
942.962	208.971	943.044	56.7375	943.044	52.4829
942.882	206.134	942.963	68.4694	942.963	16.5703
942.801	203.931	942.883	85.3175	942.883	13.8059
942.721	200.152	942.802	91.8753	942.802	30.3671
942.64	198.416	942.722	133.731	942.722	24.841
942.56	198.533	942.641	180.12	942.641	13.7979
942.479	198.488	942.561	204.508	942.561	16.5542
942.399	202.456	942.48	203.075	942.48	38.6189
942.318	204.02	942.4	196.219	942.4	55.1591
942.238	206.352	942.319	171.221	942.319	2.75742
942.157	210.594	942.239	186.029	942.239	11.0275
942.077	211.521	942.158	173.062	942.158	22.0507
941.996	212.549	942.078	162.692	942.078	38.5813
941.916	212.005	941.997	153.716	941.997	27.5527
941.835	210.853	941.917	144.664	941.917	35.8115
941.755	209.847	941.836	143.213	941.836	2.75419
941.674	207.962	941.756	132.548	941.756	41.3048
941.594	208.941	941.675	121.336	941.675	27.5312
941.513	209.062	941.594	119.003	941.594	46.7939
941.433	208.04	941.514	120.272	941.514	5.50409
941.352	207.902	941.433	138.413	941.433	11.006
941.272	210.372	941.353	139.123	941.353	11.0039
941.191	212.94	941.272	132.366	941.272	24.7539
941.111	213.093	941.192	132.259	941.192	24.7491
941.03	214.48	941.111	120.607	941.111	16.4962
940.95	214.663	941.031	111.948	941.031	41.2323
940.869	211.571	940.95	100.071	940.95	19.238
940.789	212.427	940.87	96.645	940.87	8.24325
940.708	211.258	940.789	89.6042	940.789	13.7361
940.628	210.258	940.709	94.2518	940.709	27.4668
940.547	208.853	940.628	100.467	940.628	32.9537
940.466	215.044	940.547	114.172	940.547	16.4736
940.386	215.304	940.467	121.794	940.467	63.1366
940.305	216.539	940.386	159.924	940.386	2.74453
940.225	214.891	940.306	163.134	940.306	2.744
940.144	214.162	940.225	173.557	940.225	16.4608
940.064	210.757	940.145	157.392	940.145	13.7146
939.983	209.632	940.064	134.519	940.064	30.1663
939.903	208.251	939.983	123.846	939.983	10.9674
939.822	208.558	939.903	110.14	939.903	41.1197
939.742	212.167	939.822	92.5189	939.822	65.7787
939.661	218.176	939.742	95.8786	939.742	30.1427
939.58	220.933	939.661	108.423	939.661	32.8765
939.5	225.299	939.581	133.768	939.581	46.566
939.419	222.087	939.5	123.711	939.5	8.21591
939.339	221.274	939.419	129.152	939.419	30.1191
939.258	219.162	939.339	121.254	939.339	43.8011
939.178	216.786	939.258	118.411	939.258	0
939.097	215.399	939.178	130.59	939.178	49.2569
939.016	210.423	939.097	123.852	939.097	35.5675
938.936	211.101	939.016	136.401	939.016	60.1794
938.855	209.122	938.936	142.168	938.936	46.4932
938.775	212.669	938.855	161.845	938.855	-13.6718
938.694	214.484	938.775	172.144	938.775	51.9426
938.613	210.401	938.694	166.646	938.694	35.5327
938.533	210.408	938.613	157.008	938.613	13.6638
938.452	212.708	938.533	172.003	938.533	16.3933
938.372	214.289	938.452	172.075	938.452	32.7802
938.291	217.81	938.372	166.973	938.372	19.118
938.211	216.313	938.291	147.192	938.291	35.498
938.13	218.056	938.21	147.657	938.21	30.0309
938.049	218.365	938.13	119.283	938.13	-2.72955
937.969	223.385	938.049	129.365	938.049	57.3092
937.888	223.552	937.969	115.78	937.969	19.0993
937.808	223.379	937.888	124.722	937.888	38.1912
937.727	223.169	937.807	104.671	937.807	21.8193
937.646	225.065	937.727	111.43	937.727	29.9956
937.566	224.996	937.646	138.658	937.646	38.1688
937.485	227.081	937.565	138.968	937.565	38.1613
937.404	227.81	937.485	131.72	937.485	38.1538
937.324	227.909	937.404	132.111	937.404	19.0732
937.243	228.627	937.324	124.346	937.324	40.8631
937.163	229.239	937.243	144.044	937.243	32.6841
937.082	227.715	937.162	143.121	937.162	46.2934
937.001	230.089	937.082	145.135	937.082	35.3939
936.921	226.224	937.001	119.505	937.001	32.6649
936.84	224.56	936.92	118.195	936.92	21.7723
936.76	225.447	936.84	131.697	936.84	19.047
936.679	225.809	936.759	119.682	936.759	32.6457
936.598	227.913	936.678	123.198	936.678	54.3988
936.518	229.059	936.598	109.583	936.598	2.71941
936.437	229.482	936.517	107.302	936.517	32.6265
936.356	230.016	936.436	141.097	936.436	51.6485
936.276	227.953	936.356	133.555	936.356	43.4849
936.195	227.983	936.275	139.201	936.275	29.89
936.114	224.977	936.195	151.553	936.195	32.6009
936.034	225.337	936.114	164.91	936.114	27.1621
935.953	229.898	936.033	173.029	936.033	29.8725
935.872	230.698	935.953	177.872	935.953	51.5877
935.792	230.631	935.872	181.74	935.872	13.5731
935.711	232.637	935.791	160.319	935.791	35.283
935.63	232.638	935.71	153.709	935.71	13.5677
935.55	233.968	935.63	143.393	935.63	29.8432
935.469	235.121	935.549	103.85	935.549	18.9874
935.388	235.307	935.469	114.181	935.469	16.2717
935.308	235.695	935.388	111.586	935.388	43.3827
935.227	236.919	935.307	115.94	935.307	29.8197
935.146	237.74	935.226	108.14	935.226	37.945
935.066	237.07	935.146	110.737	935.146	48.7768
934.985	234.696	935.065	115.571	935.065	18.965
934.904	236.599	934.984	95.634	934.984	37.9226
934.824	235.632	934.904	110.124	934.904	2.70823
934.743	234.204	934.823	105.274	934.823	5.41539
934.662	236.827	934.742	112.962	934.742	-13.5358
934.582	238.527	934.662	122.026	934.662	27.0663
934.501	241.831	934.581	120.101	934.581	-13.5305
934.42	242.519	934.5	117.361	934.5	24.3501
934.34	241.459	934.419	122.623	934.419	35.1655
934.259	243.102	934.339	122.083	934.339	10.818
934.178	244.949	934.258	108.971	934.258	35.1517
934.098	243.023	934.177	87.3132	934.177	29.7379
934.017	241.841	934.097	101.898	934.097	48.6525
933.936	240.932	934.016	101.443	934.016	48.6429
933.856	241.329	933.935	117.495	933.935	43.2296
933.775	243.321	933.855	124.603	933.855	40.5198
933.694	240.682	933.774	115.264	933.774	54.0158
933.613	239.487	933.693	113.631	933.693	37.8036
933.533	236.854	933.612	132.921	933.612	53.9946
933.452	236.239	933.532	135.146	933.532	37.7888
933.371	235.999	933.451	125.966	933.451	10.7947
933.291	232.544	933.37	134.603	933.37	37.7739
933.21	238.488	933.289	133.605	933.289	18.8833
933.129	241.233	933.209	136.5	933.209	2.69708
933.048	244.593	933.128	151.209	933.128	21.5724
932.968	246.324	933.047	140.814	933.047	32.3522
932.887	243.777	932.967	112.664	932.967	53.9098
932.806	245.245	932.886	124.015	932.886	21.5597
932.726	244.979	932.805	103.188	932.805	21.5554
932.645	244.907	932.724	84.9895	932.724	13.4695
932.564	243.353	932.644	70.4664	932.644	37.7071
932.483	242.158	932.563	73.6488	932.563	37.6997
932.403	244.962	932.482	56.5292	932.482	26.9231
932.322	243.233	932.401	59.9808	932.401	34.9931
932.241	248.992	932.321	80.1633	932.321	13.4563
932.16	248.446	932.24	67.6568	932.24	18.835
932.08	246.072	932.159	89.3462	932.159	37.6627
931.999	245.399	932.078	109.577	932.078	16.138
931.918	246.904	931.997	87.3302	931.997	16.1348
931.837	247.078	931.917	92.9532	931.917	51.0834
931.757	245.657	931.836	97.9325	931.836	2.68807
931.676	243.935	931.755	107.95	931.755	24.1879
931.595	242.429	931.674	105.649	931.674	16.1221
931.514	243.488	931.594	109.795	931.594	10.746
931.434	245.93	931.513	140.019	931.513	48.3472
931.353	244.101	931.432	153.366	931.432	10.7417
931.272	243.202	931.351	180.38	931.351	5.3698
931.191	246.109	931.271	175.78	931.271	32.2124
931.111	250.598	931.19	148.707	931.19	42.9415
931.03	252.243	931.109	125.05	931.109	24.1498
930.949	256.858	931.028	112.629	931.028	21.4623
930.868	258.16	930.947	111.423	930.947	32.1871
930.788	259.744	930.867	92.5526	930.867	32.1807
930.707	261.92	930.786	90.6976	930.786	8.0436
930.626	259.547	930.705	115.861	930.705	72.3781
930.545	258.896	930.624	127.352	930.624	13.4007
930.464	260.02	930.544	130.99	930.544	40.1942
930.384	258.844	930.463	133.87	930.463	21.4327
930.303	257.466	930.382	113.987	930.382	40.1784
930.222	257.001	930.301	112.429	930.301	24.1023
930.141	260.476	930.22	116.265	930.22	21.42
930.061	259.934	930.14	107.12	930.14	37.4777
929.98	258.661	930.059	124.348	930.059	50.8525
929.899	254.746	929.978	143.577	929.978	40.1388
929.818	252.263	929.897	137.856	929.897	34.7801
929.737	253.713	929.816	150.86	929.816	32.0984
929.657	255.605	929.736	187.117	929.736	40.1151
929.576	254.615	929.655	213.568	929.655	37.4333
929.495	258.627	929.574	175.292	929.574	26.7328
929.414	263.516	929.493	171.853	929.493	66.8189
929.333	267.986	929.412	151.026	929.412	10.6889
929.253	265.199	929.331	130.832	929.331	13.3585
929.172	261.898	929.251	136.992	929.251	37.3965
929.091	259.328	929.17	126.149	929.17	-2.67065
929.01	260.994	929.089	111.659	929.089	21.361
928.929	263.887	929.008	141.641	929.008	24.0263
928.849	267.543	928.927	159.291	928.927	18.6835
928.768	268.687	928.846	162.788	928.846	29.3539
928.687	272.438	928.766	151.828	928.766	26.6801
928.606	275.463	928.685	167.452	928.685	37.3448
928.525	277.459	928.604	160.739	928.604	29.3366
928.444	273.855	928.523	149.769	928.523	29.3308
928.364	277.544	928.442	126.682	928.442	26.6591
928.283	277.879	928.361	89.3189	928.361	55.973
928.202	278.079	928.281	86.6267	928.281	26.6486
928.121	277.121	928.2	79.5473	928.2	29.3076
928.04	277.431	928.119	69.6771	928.119	18.6466
927.959	273.168	928.038	95.6577	928.038	34.6226
927.879	272.779	927.957	121.244	927.957	34.6158
927.798	271.967	927.876	135.205	927.876	15.9733
927.717	272.18	927.795	137.894	927.795	26.617
927.636	273.219	927.715	142.216	927.715	21.2894
927.555	277.398	927.634	117.134	927.634	5.32129
927.474	275.743	927.553	90.1183	927.553	45.2221
927.393	275.247	927.472	121.11	927.472	47.8727
927.313	277.495	927.391	114.61	927.391	26.5907
927.232	277.999	927.31	125.936	927.31	34.5611
927.151	278.596	927.229	155.007	927.229	23.9222
927.07	279.483	927.149	163.508	927.149	50.4924
926.989	279.623	927.068	165.095	927.068	34.5406
926.908	278.702	926.987	149.498	926.987	23.908
926.828	278.109	926.906	141.05	926.906	15.9355
926.747	281.575	926.825	134.778	926.825	42.4863
926.666	281.688	926.744	114.284	926.744	18.5841
926.585	279.66	926.663	129.542	926.663	39.8151
926.504	282.527	926.582	123.608	926.582	23.8844
926.423	281.86	926.501	136.549	926.501	39.7994
926.342	281.726	926.42	140.917	926.42	29.1805
926.261	281.67	926.34	136.064	926.34	47.7404
926.181	281.882	926.259	106.262	926.259	42.4275
926.1	277.737	926.178	91.6903	926.178	45.0703
926.019	279.864	926.097	89.4501	926.097	-5.30134
925.938	284.982	926.016	109.39	926.016	31.8017
925.857	285.207	925.935	91.9894	925.935	23.8466
925.776	282.163	925.854	124.689	925.854	-18.5437
925.695	282.14	925.773	131.945	925.773	29.1343
925.614	279.973	925.692	154.733	925.692	13.2402
925.533	281.681	925.612	152.735	925.612	21.1802
925.453	285.343	925.531	152.044	925.531	37.058
925.372	284.74	925.45	119.803	925.45	29.1112
925.291	284.01	925.369	121.678	925.369	42.3352
925.21	288.391	925.288	102.365	925.288	37.036
925.129	290.068	925.207	93.9941	925.207	34.3838
925.048	292.095	925.126	80.5214	925.126	5.28876
924.967	289.364	925.045	77.7664	925.045	37.014
924.886	288.48	924.964	75.3369	924.964	18.5033
924.805	290.108	924.883	106.027	924.883	31.7137
924.724	291.961	924.802	120.729	924.802	36.992
924.643	290.921	924.721	140.907	924.721	21.1341
924.563	288.652	924.64	147.778	924.64	29.0536
924.482	288.657	924.56	165.562	924.56	21.1257
924.401	289.556	924.479	152.388	924.479	-5.28039
924.32	290.395	924.398	123.922	924.398	13.1983
924.239	294.732	924.317	104.412	924.317	0
924.158	295.82	924.236	93.5344	924.236	31.6635
924.077	296.153	924.155	110.802	924.155	26.381
923.996	299.972	924.074	132.441	924.074	52.7516
923.915	300.39	923.993	158.721	923.993	36.9188
923.834	300.469	923.912	186.129	923.912	10.5461
923.753	302.07	923.831	203.85	923.831	57.9922
923.672	304.11	923.75	222.818	923.75	21.0839
923.591	307.175	923.669	215.698	923.669	31.6196
923.51	306.365	923.588	190.321	923.588	18.4411
923.429	307.855	923.507	173.877	923.507	42.1427
923.349	304.848	923.426	154.927	923.426	28.9674
923.268	300.875	923.345	160.716	923.345	42.126
923.187	299.838	923.264	151.628	923.264	34.2206
923.106	299.605	923.183	145.688	923.183	31.582
923.025	299.173	923.102	147.398	923.102	21.0505
922.944	299.454	923.021	136.021	923.021	55.2465
922.863	299.867	922.94	141.715	922.94	44.7145
922.782	303.28	922.86	167.926	922.86	18.4082
922.701	300.813	922.779	176.419	922.779	5.25844
922.62	303.505	922.698	169.333	922.698	18.4009
922.539	304.384	922.617	170.344	922.617	7.88453
922.458	303.737	922.536	171.353	922.536	44.6701
922.377	304.786	922.455	148.904	922.455	26.2713
922.296	307.97	922.374	149.862	922.374	23.6395
922.215	308.734	922.293	134.923	922.293	23.6348
922.134	309.443	922.212	131.462	922.212	2.62557
922.053	309.575	922.131	138.316	922.131	26.2505
921.972	308.245	922.05	142.29	922.05	5.24905
921.891	309.755	921.969	144.165	921.969	62.9761
921.81	312.061	921.888	148.698	921.888	26.2349
921.729	312.663	921.807	152.882	921.807	26.2296
921.648	312.746	921.726	126.045	921.726	15.7347
921.567	313.964	921.645	136.886	921.645	10.4877
921.486	315.57	921.564	114.265	921.564	28.8354
921.405	314.014	921.483	116.59	921.483	28.8297
921.324	315.459	921.402	138.607	921.402	39.3054
921.243	311.461	921.321	112.893	921.321	5.23968
921.162	310.163	921.24	120.971	921.24	13.0966
921.081	313.008	921.159	151.01	921.159	13.094
921	312.551	921.078	177.45	921.078	44.5107
920.919	312.885	920.997	197.617	920.997	36.6486
920.838	313.928	920.916	189.662	920.916	31.4068
920.757	315.315	920.835	192.74	920.835	-15.7003
920.676	316.343	920.754	154.406	920.754	15.6972
920.595	318.728	920.673	148.407	920.673	39.2351
920.514	322.36	920.591	133.441	920.591	15.6909
920.433	317.962	920.51	94.189	920.51	33.9903
920.352	320.545	920.429	102.835	920.429	44.44
920.271	319.141	920.348	108.166	920.348	57.4991
920.19	318.973	920.267	124.662	920.267	26.1307
920.109	317.477	920.186	151.654	920.186	47.026
920.028	316.918	920.105	153.589	920.105	44.4046
919.947	319.027	920.024	143.651	920.024	36.5612
919.866	322.622	919.943	139.241	919.943	0
919.785	326.579	919.862	122.196	919.862	28.7153
919.704	329.505	919.781	110.261	919.781	41.7593
919.623	327.98	919.7	101.75	919.7	46.9699
919.542	331.291	919.619	109.692	919.619	13.0446
919.461	332.684	919.538	122.099	919.538	20.8672
919.38	333.187	919.457	146.656	919.457	31.2946
919.299	330.807	919.376	165.8	919.376	28.681
919.218	331.563	919.295	169.591	919.295	23.4616
919.137	330.321	919.214	150.625	919.214	49.5201
919.056	330.789	919.133	146.088	919.133	23.4522
918.975	328.009	919.052	137.056	919.052	26.0529
918.894	328.286	918.971	108.902	918.971	28.6524
918.813	328.839	918.89	99.4441	918.89	10.417
918.732	329.401	918.809	98.4027	918.809	26.0373
918.651	334.249	918.727	113.22	918.727	18.2225
918.57	337.932	918.646	144.425	918.646	36.4377
918.489	337.891	918.565	156.674	918.565	39.0326
918.407	339.073	918.484	169.651	918.484	23.4149
918.326	338.589	918.403	161.218	918.403	36.4159
918.245	340.572	918.322	162.843	918.322	36.4087
918.164	340.053	918.241	177.595	918.241	28.6011
918.083	340.882	918.16	153.845	918.16	33.7946
918.002	339.794	918.079	145.657	918.079	38.986
917.921	334.47	917.998	149.642	917.998	23.3869
917.84	337.26	917.917	157.375	917.917	15.5882
917.759	336.958	917.836	144.264	917.836	36.3651
917.678	332.562	917.755	110.038	917.755	-5.19399
917.597	332.465	917.673	104.388	917.673	33.7542
917.516	333.826	917.592	107.477	917.592	46.7272
917.435	336.78	917.511	127.651	917.511	23.359
917.354	336.942	917.43	139.641	917.43	31.1391
917.273	336.738	917.349	137.799	917.349	28.5385
917.191	337.822	917.268	155.561	917.268	44.0961
917.11	339.685	917.187	149.778	917.187	23.3403
917.029	342.558	917.106	144.088	917.106	33.7071
916.948	342.899	917.025	124.821	917.025	54.439
916.867	342.173	916.944	111.527	916.944	18.1427
916.786	343.339	916.862	122.001	916.862	33.6869
916.705	343.063	916.781	139.478	916.781	36.271
916.624	343.926	916.7	142.767	916.7	0
916.543	345.286	916.619	122.416	916.619	12.9488
916.462	347.025	916.538	134.477	916.538	28.4816
916.38	352.179	916.457	151.216	916.457	38.8307
916.299	354.128	916.376	148.059	916.376	20.7056
916.218	356.919	916.295	164.949	916.295	31.0522
916.137	355.073	916.213	170.114	916.213	36.2203
916.056	355.943	916.132	182.407	916.132	54.3196
915.975	356.326	916.051	172.325	916.051	33.6197
915.894	357.25	915.97	182.432	915.97	31.0274
915.813	357.19	915.889	172.553	915.889	33.6063
915.732	358.312	915.808	154.961	915.808	36.1842
915.65	357.648	915.727	148.16	915.727	49.0973
915.569	356.002	915.646	143.027	915.646	28.4191
915.488	353.64	915.564	123.925	915.564	61.9928
915.407	352.905	915.483	120.495	915.483	20.6602
915.326	350.912	915.402	106.069	915.402	87.7881
915.245	351.427	915.321	98.7135	915.321	12.9074
915.164	354.259	915.24	102.718	915.24	43.8765
915.083	356.439	915.159	123.185	915.159	10.3218
915.001	358.767	915.078	118.265	915.078	5.15988
914.92	358.146	914.996	119.521	914.996	61.9062
914.839	358.945	914.915	131.091	914.915	41.2625
914.758	357.158	914.834	151.453	914.834	18.0487
914.677	359.342	914.753	180.56	914.753	25.7788
914.596	359.074	914.672	194.72	914.672	33.5057
914.515	358.764	914.591	190.026	914.591	54.1138
914.433	358.493	914.509	169.686	914.509	15.458
914.352	360.805	914.428	184.547	914.428	12.8791
914.271	365.244	914.347	190.134	914.347	36.0542
914.19	364.703	914.266	189.614	914.266	10.2991
914.109	365.719	914.185	191.302	914.185	18.0199
914.028	367.796	914.104	204.956	914.104	18.0163
913.946	371.134	914.022	221.638	914.022	51.4648
913.865	373.348	913.941	245.5	913.941	12.8636
913.784	372.779	913.86	214.448	913.86	36.011
913.703	368.675	913.779	177.841	913.779	28.2887
913.622	368.815	913.698	123.979	913.698	25.7118
913.541	367.504	913.617	117.075	913.617	30.848
913.46	369.106	913.535	110.578	913.535	53.9732
913.378	365.713	913.454	111.264	913.454	28.266
913.297	367.36	913.373	119.892	913.373	2.56912
913.216	367.036	913.292	139.096	913.292	30.8233
913.135	367.833	913.211	159.591	913.211	35.9533
913.054	368.397	913.129	177.221	913.129	7.70274
912.972	372.604	913.048	179.02	913.048	35.9389
912.891	372.888	912.967	171.042	912.967	23.099
912.81	374.739	912.886	176.412	912.886	25.6604
912.729	380.143	912.805	162.692	912.805	53.876
912.648	383.038	912.723	158.301	912.723	2.56501
912.567	382.138	912.642	163.146	912.642	12.8225
912.485	379.113	912.561	166.948	912.561	23.0759
912.404	378.955	912.48	155.019	912.48	28.1982
912.323	374.244	912.399	164.163	912.399	35.8814
912.242	375.586	912.317	182.758	912.317	17.9371
912.161	377.902	912.236	191.715	912.236	20.4954
912.079	374.161	912.155	205.166	912.155	25.6142
911.998	375.645	912.074	226.534	912.074	38.4135
911.917	378.419	911.993	203.727	911.993	51.2078
911.836	379.639	911.911	190.439	911.911	12.7994
911.755	377.986	911.83	172.151	911.83	12.7968
911.673	375.75	911.749	163.981	911.749	35.8239
911.592	381.574	911.668	154.934	911.668	43.4917
911.511	379.995	911.586	153.493	911.586	23.0204
911.43	385.917	911.505	138.187	911.505	15.3439
911.349	388.066	911.424	136.454	911.424	12.784
911.267	387.148	911.343	156.259	911.343	23.0066
911.186	390.279	911.261	163.212	911.261	35.7808
911.105	389.084	911.18	149.366	911.18	45.9947
911.024	390.338	911.099	142.581	911.099	38.3212
910.942	386.769	911.018	148.672	911.018	38.3135
910.861	380.498	910.937	166.323	910.937	38.3058
910.78	381.095	910.855	169.289	910.855	10.2128
910.699	378.656	910.774	132.226	910.774	25.527
910.617	383.012	910.693	123.098	910.693	28.074
910.536	385.266	910.612	124.605	910.612	28.0684
910.455	387.692	910.53	144.904	910.53	20.4093
910.374	389.37	910.449	133.535	910.449	48.4623
910.293	389.589	910.368	127.955	910.368	40.8022
910.211	392.881	910.287	110.201	910.287	28.0459
910.13	390.956	910.205	107.617	910.205	45.8841
910.049	387.709	910.124	137.184	910.124	38.229
909.968	389.136	910.043	143.784	910.043	2.54809
909.886	390.626	909.962	127.33	909.962	45.8564
909.805	392.913	909.88	155.754	909.88	25.4707
909.724	393.312	909.799	175.736	909.799	15.2793
909.643	396.501	909.718	206.012	909.718	28.0065
909.561	396.207	909.636	186.941	909.636	43.2741
909.48	397.319	909.555	169.001	909.555	12.7251
909.399	394.678	909.474	127.922	909.474	48.3457
909.318	390.795	909.393	92.6464	909.393	43.248
909.236	393.487	909.311	101.451	909.311	17.8044
909.155	396.563	909.23	73.0348	909.23	38.1446
909.074	401.107	909.149	83.7251	909.149	40.6794
908.992	403.269	909.068	107.559	909.068	10.1678
908.911	407.686	908.986	131.193	908.986	30.4973
908.83	414.405	908.905	142.82	908.905	30.4912
908.749	414.495	908.824	151.813	908.824	48.268
908.667	413.091	908.742	156.88	908.742	20.3193
908.586	409.776	908.661	158.125	908.661	30.4728
908.505	407.49	908.58	121.445	908.58	10.1556
908.423	408.212	908.498	134.345	908.498	17.7687
908.342	408.608	908.417	129.525	908.417	55.8331
908.261	406.768	908.336	154.02	908.336	30.4483
908.18	405.667	908.255	155.289	908.255	22.8316
908.098	410.077	908.173	190.807	908.173	5.07268
908.017	410.304	908.092	214.305	908.092	25.3583
907.936	410.232	908.011	219.755	908.011	20.2825
907.854	413.458	907.929	225.228	907.929	25.3481
907.773	421.221	907.848	227.408	907.848	32.9459
907.692	424.837	907.767	225.279	907.767	32.9392
907.611	426.622	907.685	229.586	907.685	17.7329
907.529	427.077	907.604	206.45	907.604	45.5898
907.448	423.056	907.523	198.396	907.523	48.1129
907.367	425.287	907.441	178.506	907.441	50.635
907.285	425.117	907.36	186.398	907.36	22.7811
907.204	421.786	907.279	183.048	907.279	32.8995
907.123	422.07	907.197	143.461	907.197	22.772
907.041	425.184	907.116	138.575	907.116	10.1188
906.96	430.433	907.035	165.954	907.035	50.584
906.879	432.431	906.953	189.227	906.953	48.0451
906.797	434.282	906.872	192.231	906.872	37.9227
906.716	432.275	906.791	173.636	906.791	48.0258
906.635	433.302	906.709	198.622	906.709	25.2716
906.554	433.12	906.628	204.271	906.628	58.1131
906.472	428.289	906.547	218.596	906.547	22.7353
906.391	429.252	906.465	212.963	906.465	40.4102
906.31	434.053	906.384	199.953	906.384	10.1005
906.228	435.258	906.303	197.851	906.303	37.8693
906.147	438.53	906.221	224.84	906.221	35.3375
906.065	439.496	906.14	223.705	906.14	-7.5708
905.984	442.983	906.059	217.444	906.059	27.754
905.903	441.949	905.977	202.336	905.977	42.8839
905.822	445.066	905.896	246.149	905.896	7.56623
905.74	448.979	905.815	259.879	905.815	17.651
905.659	446.948	905.733	257.934	905.733	40.3369
905.578	450.297	905.652	210.427	905.652	52.9316
905.496	452.03	905.571	195.678	905.571	52.9209
905.415	452.5	905.489	153.967	905.489	55.4297
905.333	456.241	905.408	143.834	905.408	27.7093
905.252	452.024	905.326	143.921	905.326	17.6296
905.171	452.846	905.245	151.971	905.245	30.2161
905.089	455.634	905.164	176.647	905.164	55.385
905.008	459.151	905.082	233.287	905.082	37.7549
904.927	462.486	905.001	261.668	905.001	15.0989
904.845	460.795	904.92	275.818	904.92	17.6119
904.764	459.209	904.838	267.896	904.838	32.7011
904.683	462.486	904.757	271.114	904.757	17.6047
904.601	465.554	904.675	240.502	904.675	40.2313
904.52	469.504	904.594	231.803	904.594	35.1953
904.438	467.326	904.513	225.267	904.513	42.7285
904.357	471.269	904.431	218.608	904.431	37.694
904.276	476.916	904.35	211.869	904.35	45.2237
904.194	476.127	904.268	234.321	904.268	15.0715
904.113	477.336	904.187	255.478	904.187	52.7396
904.032	482.63	904.106	274.251	904.106	-10.0436
903.95	484.723	904.024	282.659	904.024	17.5728
903.869	489.31	903.943	286.374	903.943	40.1583
903.787	490.375	903.862	263.05	903.862	22.5845
903.706	493.063	903.78	248.101	903.78	37.6332
903.625	494.355	903.699	223.163	903.699	42.6423
903.543	493.61	903.617	207.694	903.617	25.0786
903.462	493.474	903.536	214.932	903.536	37.6103
903.381	493.387	903.455	222.313	903.455	37.6028
903.299	495.01	903.373	213.686	903.373	52.6332
903.218	499.233	903.292	194.782	903.292	35.0817
903.136	503.912	903.21	188.009	903.21	2.50533
903.055	504.625	903.129	164.865	903.129	30.0579
902.974	506.13	903.048	141.413	903.048	15.0259
902.892	507.184	902.966	127.863	902.966	52.58
902.811	508.693	902.885	114.88	902.885	32.543
902.729	507.066	902.803	153.975	902.803	87.598
902.648	510.711	902.722	188.827	902.722	10.0092
902.567	514.382	902.64	225.479	902.64	47.534
902.485	515.071	902.559	223.358	902.559	65.0333
902.404	519.108	902.478	258.975	902.478	67.5209
902.322	528.011	902.396	279.323	902.396	45.0049
902.241	530.004	902.315	292.56	902.315	37.4965
902.159	531.615	902.233	305.446	902.233	-2.49926
902.078	532.136	902.152	317.55	902.152	39.98
901.997	534.812	902.07	332.89	902.07	32.4772
901.915	536.629	901.989	363.113	901.989	0
901.834	541.748	901.908	339.911	901.908	22.4751
901.752	544.703	901.826	350.591	901.826	39.9477
901.671	548.561	901.745	331.258	901.745	47.4283
901.589	551.121	901.663	325.355	901.663	29.9487
901.508	553.997	901.582	281.453	901.582	37.4282
901.427	556.141	901.5	281.132	901.5	29.9365
901.345	557.048	901.419	261.858	901.419	24.9421
901.264	560.273	901.337	286.769	901.337	37.4055
901.182	565.509	901.256	294.438	901.256	47.3707
901.101	568.31	901.174	303.764	901.174	27.4196
901.019	573.709	901.093	294.883	901.093	47.3515
900.938	577.737	901.011	291.441	901.011	-2.49168
900.857	583.193	900.93	295.88	900.93	52.3147
900.775	583.023	900.849	272.189	900.849	9.96269
900.694	587.578	900.767	275.055	900.767	49.8034
900.612	592.864	900.686	277.356	900.686	57.2623
900.531	598.597	900.604	293.662	900.604	44.8049
900.449	606.749	900.523	318.725	900.523	29.8639
900.368	612.521	900.441	321.31	900.441	42.2985
900.286	615.778	900.36	332.142	900.36	34.827
900.205	619.204	900.278	341.737	900.278	42.2814
900.123	623.224	900.197	332.004	900.197	34.8129
900.042	625.262	900.115	329.298	900.115	44.7504
899.96	627.954	900.034	297.961	900.034	9.94252
899.879	634.891	899.952	277.002	899.952	44.7323
899.798	640.871	899.871	275.06	899.871	27.3309
899.716	650.864	899.789	305.34	899.789	24.8412
899.635	659.722	899.708	300.459	899.708	44.7051
899.553	671.587	899.626	323.95	899.626	47.1791
899.472	676.568	899.545	364.01	899.545	54.6174
899.39	678.078	899.463	380.873	899.463	17.3747
899.309	684.323	899.382	403.644	899.382	42.1872
899.227	687.093	899.3	385.563	899.3	66.9896
899.146	690.076	899.219	374.974	899.219	17.3642
899.064	694.394	899.137	365.06	899.137	59.5222
898.983	699.712	899.056	399.276	899.056	29.7551
898.901	706.245	898.974	437.961	898.974	9.91634
898.82	710.024	898.893	444.06	898.893	44.6145
898.738	719.688	898.811	472.558	898.811	39.6493
898.657	723.038	898.73	503.588	898.73	42.1188
898.575	727.854	898.648	491.397	898.648	34.679
898.494	739.303	898.567	486.492	898.567	27.2423
898.412	746.145	898.485	455.766	898.485	14.8564
898.331	747.979	898.404	463.175	898.404	66.8402
898.249	755.381	898.322	459.987	898.322	29.7007
898.168	763.036	898.241	476.093	898.241	39.593
898.086	774.137	898.159	479.668	898.159	24.7406
898.005	781.84	898.078	483.149	898.078	27.2091
897.923	787.432	897.996	476.194	897.996	34.6227
897.842	798.057	897.915	514.913	897.915	42.0333
897.76	805.147	897.833	515.524	897.833	56.8571
897.679	813.86	897.752	513.681	897.752	54.374
897.597	819.577	897.67	516.365	897.67	22.2394
897.516	818.653	897.589	526.937	897.589	39.5287
897.434	827.401	897.507	542.378	897.507	22.2304
897.353	839.965	897.425	554.551	897.425	12.3477
897.271	853.066	897.344	525.849	897.344	41.9736
897.19	857.486	897.262	517.519	897.262	17.2797
897.108	859.232	897.181	501.837	897.181	44.4246
897.026	868.956	897.099	509.854	897.099	37.0129
896.945	869.235	897.018	479.406	897.018	64.1427
896.863	866.827	896.936	465.624	896.936	36.9979
896.782	859.784	896.855	462.687	896.855	66.5827
896.7	853.991	896.773	468.539	896.773	32.0518
896.619	858.793	896.692	489.111	896.692	44.3704
896.537	864.324	896.61	503.502	896.61	22.1807
896.456	873.505	896.528	485.385	896.528	14.7841
896.374	879.742	896.447	494.774	896.447	49.2704
896.293	893.405	896.365	522.163	896.365	46.7973
896.211	904.623	896.284	517.172	896.284	32.0127
896.13	918.225	896.202	519.122	896.202	51.7023
896.048	926.445	896.121	547.137	896.121	34.4612
895.966	935.141	896.039	556.201	896.039	44.2983
895.885	943.582	895.958	578.044	895.958	9.84205
895.803	945.567	895.876	609.113	895.876	56.5803
895.722	949.005	895.794	607.78	895.794	17.2166
895.64	953.379	895.713	589.118	895.713	29.5081
895.559	954.201	895.631	615.003	895.631	56.5457
895.477	958.385	895.55	612.898	895.55	14.7481
895.396	957.454	895.468	606.473	895.468	29.4901
895.314	964.628	895.386	619.699	895.386	27.0271
895.232	977.039	895.305	595.309	895.305	27.0216
895.151	986.193	895.223	577.12	895.223	56.4882
895.069	993.101	895.142	575.733	895.142	31.9216
894.988	998.061	895.06	580.792	895.06	56.4652
894.906	1009.33	894.979	566.486	894.979	73.6352
894.824	1014.72	894.897	547.352	894.897	49.0802
894.743	1017.21	894.815	572.031	894.815	26.9886
894.661	1023.48	894.734	552.616	894.734	44.1542
894.58	1021.97	894.652	600.765	894.652	44.1452
894.498	1024.1	894.571	634.7	894.571	0
894.417	1031.13	894.489	631.391	894.489	51.4817
894.335	1033.27	894.407	648.063	894.407	41.6672
894.253	1033.56	894.326	632.295	894.326	41.6587
894.172	1035.39	894.244	620.532	894.244	41.6502
894.09	1036.87	894.163	584.884	894.163	29.3941
894.009	1036.54	894.081	547.594	894.081	26.9391
893.927	1037.11	893.999	535.268	893.999	58.7643
893.845	1034.76	893.918	515.225	893.918	41.6162
893.764	1033.84	893.836	548.774	893.836	9.79006
893.682	1028.42	893.755	561.314	893.755	53.8343
893.601	1023.26	893.673	573.163	893.673	56.2699
893.519	1021.61	893.591	575.469	893.591	46.4743
893.437	1018.11	893.51	593.462	893.51	22.0097
893.356	1020.41	893.428	590.633	893.428	36.6753
893.274	1021.89	893.346	567.287	893.346	66.002
893.193	1024.33	893.265	574.732	893.265	48.8804
893.111	1027.36	893.183	562.354	893.183	46.4269
893.029	1027.35	893.101	554.307	893.101	43.9744
892.948	1038.27	893.02	546.063	893.02	46.408
892.866	1030.91	892.938	532.122	892.938	51.2826
892.784	1029.14	892.857	519.997	892.857	48.8306
892.703	1030.92	892.775	536.354	892.775	36.6155
892.621	1032.19	892.693	564.746	892.693	14.6432
892.54	1035.9	892.612	572.331	892.612	39.0406
892.458	1033.53	892.53	577.491	892.53	46.3512
892.376	1032.83	892.448	569.383	892.448	34.1465
892.295	1034	892.367	561.524	892.367	29.2625
892.213	1037.44	892.285	593.352	892.285	43.8847
892.131	1038.2	892.203	594.613	892.203	56.0635
892.05	1027.05	892.122	572.937	892.122	41.4298
891.968	1023.55	892.04	567.785	892.04	38.9848
891.887	1018.42	891.958	576.947	891.958	53.5931
891.805	1012.94	891.877	539.593	891.877	58.4533
891.723	1010.72	891.795	525.064	891.795	34.0908
891.642	1008.13	891.713	480.762	891.713	48.6912
891.56	1008.45	891.632	448.739	891.632	26.7747
891.478	1007.75	891.55	459.604	891.55	65.7062
891.397	1006.08	891.469	479.967	891.469	21.8976
891.315	1000.92	891.387	476.374	891.387	51.0839
891.233	996.964	891.305	491.725	891.305	31.6169
891.152	992.385	891.223	525.971	891.223	17.021
891.07	986.421	891.142	556.935	891.142	60.7769
890.988	977.278	891.06	562.44	891.06	46.181
890.907	975.625	890.978	569.101	890.978	53.4618
890.825	965.185	890.897	525.212	890.897	14.5775
890.743	955.059	890.815	517.889	890.815	43.7236
890.662	946.525	890.733	483.442	890.733	29.1431
890.58	940.389	890.652	466.223	890.652	38.8495
890.498	937.67	890.57	457.43	890.57	41.2692
890.417	929.411	890.488	456.476	890.488	53.3963
890.335	925.246	890.407	448.243	890.407	65.5184
890.253	919.722	890.325	457.61	890.325	33.9655
890.172	914.678	890.243	465.851	890.243	70.3428
890.09	913.398	890.162	450.917	890.162	46.0772
890.008	901.701	890.08	433.262	890.08	53.3416
889.927	895.903	889.998	438.733	889.998	31.5136
889.845	889.665	889.917	434.083	889.917	12.1181
889.763	886.784	889.835	455.469	889.835	24.2313
889.682	885.282	889.753	449.932	889.753	14.5358
889.6	877.105	889.671	430.379	889.671	41.1764
889.518	872.983	889.59	421.382	889.59	26.6381
889.437	865.648	889.508	404.679	889.508	50.8441
889.355	862.945	889.426	388.286	889.426	50.8337
889.273	862.676	889.345	398.425	889.345	36.3023
889.191	855.316	889.263	384.304	889.263	48.3932
889.11	848.785	889.181	402.643	889.181	62.8983
889.028	838.997	889.099	414.86	889.099	82.2348
888.946	830.486	889.018	427.854	889.018	24.1817
888.865	827.548	888.936	421.494	888.936	62.8596
888.783	820.608	888.854	414.139	888.854	26.589
888.701	813.224	888.773	429.378	888.773	50.7505
888.62	809.696	888.691	436.23	888.691	33.8267
888.538	806.956	888.609	421.189	888.609	33.8198
888.456	806.053	888.527	417.254	888.527	19.3216
888.374	797.142	888.446	376.633	888.446	33.8059
888.293	791	888.364	391.547	888.364	45.87
888.211	778.956	888.282	372.673	888.282	36.2058
888.129	772.896	888.2	359.664	888.2	45.8512
888.047	770.927	888.119	364.244	888.119	41.0164
887.966	765.282	888.037	350.157	888.037	31.359
887.884	763.161	887.955	370.961	887.955	19.2939
887.802	761.958	887.874	382.746	887.874	26.5237
887.721	759.612	887.792	359.783	887.792	48.215
887.639	761.768	887.71	317.366	887.71	24.1026
887.557	758.665	887.628	302.282	887.628	24.0976
887.475	757.354	887.547	302.026	887.547	28.9112
887.394	751.528	887.465	314.139	887.465	36.1316
887.312	748.876	887.383	318.961	887.383	19.2662
887.23	744.64	887.301	330.571	887.301	55.379
887.149	739.456	887.219	326.302	887.219	50.5531
887.067	736.879	887.138	329.652	887.138	40.9155
886.985	731.154	887.056	316.629	887.056	64.9701
886.903	730.53	886.974	296.207	886.974	45.7103
886.821	731.054	886.892	262.209	886.892	50.5116
886.74	723.91	886.811	250.256	886.811	21.6434
886.658	717.63	886.729	258.682	886.729	43.2779
886.576	710.382	886.647	278.446	886.647	38.4613
886.495	703.329	886.565	284.203	886.565	45.6634
886.413	699.568	886.484	270.243	886.484	60.0711
886.331	699.303	886.402	269.64	886.402	45.6447
886.249	697.115	886.32	278.838	886.32	21.6167
886.167	697.17	886.238	289.141	886.238	28.8164
886.086	697.09	886.157	302.18	886.157	28.8104
886.004	697.028	886.075	306.145	886.075	67.2106
885.922	695.227	885.993	310.818	885.993	35.9983
885.84	688.372	885.911	317.581	885.911	43.1891
885.759	684.969	885.829	318.266	885.829	40.7813
885.677	681.69	885.748	306.879	885.748	38.3745
885.595	681.674	885.666	279.587	885.666	31.1729
885.513	686.833	885.584	264.393	885.584	26.3716
885.431	691.16	885.502	253.45	885.502	35.9539
885.35	695.3	885.42	255.08	885.42	43.1358
885.268	697.859	885.339	248.145	885.339	71.8782
885.186	704.983	885.257	245.97	885.257	31.1408
885.104	704.6	885.175	223.816	885.175	43.1092
885.023	695.179	885.093	228.331	885.093	28.7336
884.941	686.813	885.012	254.824	885.012	67.0312
884.859	681.095	884.93	262.927	884.93	21.5413
884.777	673.466	884.848	287.306	884.848	23.9299
884.695	671.732	884.766	312.335	884.766	11.9625
884.614	669.394	884.684	334.479	884.684	26.312
884.532	667.439	884.602	359.814	884.602	45.4387
884.45	673.856	884.521	350.971	884.521	54.9934
884.368	678.458	884.439	353.741	884.439	23.9053
884.286	682.973	884.357	307.4	884.357	14.3402
884.205	681.321	884.275	309.816	884.275	26.285
884.123	680.825	884.193	307.65	884.193	38.2248
884.041	682.104	884.112	299.073	884.112	26.2741
883.959	682.638	884.03	321.635	884.03	42.9852
883.877	682.436	883.948	333.445	883.948	33.426
883.796	680.46	883.866	327.344	883.866	35.8062
883.714	679.658	883.784	319.778	883.784	31.0257
883.632	684.7	883.702	317.479	883.702	16.7027
883.55	690.435	883.621	310.648	883.621	35.7841
883.468	692.739	883.539	280.404	883.539	62.0131
883.387	685.641	883.457	269.766	883.457	26.2309
883.305	681.94	883.375	240.805	883.375	21.4572
883.223	676.615	883.293	241.74	883.293	9.53458
883.141	671.621	883.211	259.99	883.211	21.4484
883.059	670.701	883.13	258.523	883.13	7.14799
882.977	672.751	883.048	259.415	883.048	40.4969
882.896	677.185	882.966	287.874	882.966	23.8168
882.814	681.67	882.884	314.932	882.884	33.3366
882.732	690.689	882.802	324.967	882.802	33.3298
882.65	692.441	882.72	328.181	882.72	57.125
882.568	694.901	882.639	315.469	882.639	42.8349
882.486	692.874	882.557	303.024	882.557	42.8261
882.405	689.407	882.475	286.556	882.475	54.7109
882.323	687.798	882.393	279.542	882.393	35.6737
882.241	695.393	882.311	280.003	882.311	23.7776
882.159	700.438	882.229	287.179	882.229	16.6409
882.077	702.925	882.147	282.556	882.147	16.6374
881.995	702.498	882.065	291.006	882.065	57.0308
881.914	701.757	881.984	294.562	881.984	28.5095
881.832	701.182	881.902	282.527	881.902	40.3802
881.75	706.902	881.82	299.42	881.82	33.2474
881.668	705.406	881.738	333.239	881.738	33.2405
881.586	706.052	881.656	341.576	881.656	59.3459
881.504	711.092	881.574	371.663	881.574	28.4801
881.422	717.108	881.492	398.896	881.492	45.0842
881.341	721.286	881.411	398.658	881.411	30.8407
881.259	725.515	881.329	366.134	881.329	4.74375
881.177	725.907	881.247	336.895	881.247	59.2846
881.095	720.024	881.165	305.773	881.165	49.7888
881.013	719.732	881.083	290.198	881.083	54.5194
880.931	721.041	881.001	286.009	881.001	35.5488
880.849	718.375	880.919	282.759	880.919	49.758
880.767	718.165	880.837	285.35	880.837	14.2136
880.686	717.942	880.755	294.762	880.755	61.5797
880.604	716.363	880.674	293.846	880.674	40.2553
880.522	720.867	880.592	287.467	880.592	40.247
880.44	723.439	880.51	286.468	880.51	4.73396
880.358	722.866	880.428	299.354	880.428	30.7644
880.276	724.443	880.346	315.672	880.346	33.1241
880.194	726.397	880.264	331.047	880.264	70.9655
880.112	726.043	880.182	338.219	880.182	26.0153
880.031	731.926	880.1	325.373	880.1	44.9262
879.949	733.386	880.018	319.567	880.018	18.9124
879.867	734.624	879.937	325.262	879.937	18.9085
879.785	733.565	879.855	289.495	879.855	35.4461
879.703	737.248	879.773	288.502	879.773	56.702
879.621	731.829	879.691	285.492	879.691	54.3282
879.539	732.643	879.609	271.324	879.609	37.7857
879.457	732.165	879.527	258.687	879.527	70.8336
879.375	729.652	879.445	264.673	879.445	40.1307
879.293	730.444	879.363	286.91	879.363	44.8427
879.212	735.948	879.281	282.746	879.281	25.9562
879.13	735.256	879.199	281.054	879.199	33.0283
879.048	744.26	879.117	322.427	879.117	75.4777
878.966	747.857	879.035	320.51	879.035	47.1638
878.884	752.744	878.953	337.85	878.953	21.2193
878.802	752.005	878.872	341.226	878.872	18.8577
878.72	762.04	878.79	338.405	878.79	16.4971
878.638	767.501	878.708	335.498	878.708	21.2062
878.556	773.964	878.626	341.367	878.626	30.6248
878.474	782.165	878.544	332.921	878.544	30.6184
878.392	790.07	878.462	336.235	878.462	28.2573
878.31	792.202	878.38	341.477	878.38	25.8972
878.229	800.972	878.298	368.264	878.298	47.076
878.147	802.679	878.216	360.856	878.216	49.4196
878.065	806.616	878.134	360.025	878.134	72.9376
877.983	809.047	878.052	373.204	878.052	44.6945
877.901	817.002	877.97	387.099	877.97	18.8148
877.819	824.411	877.888	385.507	877.888	44.6759
877.737	828.389	877.806	395.833	877.806	23.5088
877.655	833.018	877.724	388.997	877.724	39.9567
877.573	833.424	877.642	397.485	877.642	68.1472
877.491	832.887	877.56	401.705	877.56	46.9883
877.409	838.844	877.479	395.14	877.479	54.0254
877.327	834.919	877.397	399.894	877.397	46.9689
877.245	834.496	877.315	397.563	877.315	32.8714
877.163	833.178	877.233	381.499	877.233	42.2545
877.081	828.634	877.151	355.708	877.151	30.5108
876.999	827.237	877.069	363.893	877.069	18.772
876.918	821.876	876.987	342.37	876.987	23.4601
876.836	819.37	876.905	315.46	876.905	42.2195
876.754	813.041	876.823	301.754	876.823	32.8305
876.672	813.888	876.741	290.217	876.741	37.5128
876.59	814.351	876.659	293.632	876.659	51.5695
876.508	808.442	876.577	334.044	876.577	56.2459
876.426	805.389	876.495	365.554	876.495	25.774
876.344	799.58	876.413	360.909	876.413	28.1113
876.262	796.35	876.331	364.679	876.331	18.737
876.18	798.389	876.249	382.78	876.249	49.1744
876.098	791.215	876.167	356.921	876.167	23.4115
876.016	788.673	876.085	346.698	876.085	49.154
875.934	789.122	876.003	345.132	876.003	42.1232
875.852	786.389	875.921	340.644	875.921	44.4542
875.77	783.58	875.839	329.76	875.839	44.4449
875.688	781.764	875.757	344.596	875.757	16.3711
875.606	783.298	875.675	340.275	875.675	51.4412
875.524	782.152	875.593	323.09	875.593	42.0795
875.442	782.148	875.511	310.586	875.511	46.7453
875.36	780.398	875.429	293.52	875.429	32.7149
875.278	771.264	875.347	294.566	875.347	46.7259
875.196	773.664	875.265	310.589	875.265	65.4027
875.114	772.037	875.183	315.509	875.183	42.0359
875.032	765.506	875.101	331.023	875.101	58.371
874.95	763.536	875.019	337.689	875.019	18.6748
874.868	763.546	874.937	368.337	874.937	51.3452
874.786	767.256	874.855	357.382	874.855	18.6671
874.704	768.693	874.773	331.16	874.773	30.3277
874.622	760.137	874.691	283.373	874.691	25.6566
874.54	755.68	874.609	270.49	874.609	41.9748
874.458	749.114	874.527	248.255	874.527	25.6459
874.376	746.524	874.445	231.63	874.445	39.6264
874.294	733.498	874.363	212.081	874.363	39.6181
874.212	726.085	874.281	209.304	874.281	46.5999
874.13	722.472	874.199	249.503	874.199	32.6131
874.048	719.314	874.117	291.62	874.117	11.6451
873.966	718.528	874.035	288.038	874.035	46.5708
873.884	720.073	873.953	309.007	873.953	37.2489
873.802	718.398	873.871	312.842	873.871	25.6033
873.72	718.908	873.789	328.446	873.789	44.2147
873.638	716.853	873.707	300.176	873.707	46.5321
873.556	715.571	873.625	288.085	873.625	44.1963
873.474	711.856	873.543	260.209	873.543	30.2333
873.392	709.958	873.461	243.373	873.461	32.5522
873.31	707.846	873.379	243.917	873.379	37.1947
873.228	701.315	873.297	235.963	873.297	79.0224
873.146	700.019	873.215	210.216	873.215	34.8556
873.064	702.735	873.133	243.071	873.133	2.32322
872.982	708.67	873.05	258.819	873.05	41.8092
872.9	704.877	872.968	258.167	872.968	46.4451
872.818	709.098	872.886	255.536	872.886	30.183
872.736	710.145	872.804	264.288	872.804	46.4257
872.654	707.951	872.722	261.676	872.722	30.1704
872.572	707.262	872.64	267.955	872.64	25.5235
872.49	702.334	872.558	268.173	872.558	48.7166
872.408	695.988	872.476	258.005	872.476	25.5129
872.326	700.913	872.394	251.377	872.394	30.1453
872.243	702.089	872.312	251.369	872.312	41.731
872.162	707.2	872.23	262.664	872.23	60.2655
872.079	708.98	872.148	273.498	872.148	41.7136
871.997	720.125	872.066	282.585	872.066	34.7541
871.915	721.913	871.984	312.436	871.984	44.0127
871.833	720.04	871.902	326.127	871.902	30.1077
871.751	725.21	871.82	346.886	871.82	18.5239
871.669	721.511	871.737	346.338	871.737	30.0951
871.587	717.137	871.655	318.201	871.655	25.4598
871.505	718.046	871.573	300.023	871.573	62.4792
871.423	714.818	871.491	266.999	871.491	23.1356
871.341	713.472	871.409	253.635	871.409	43.9485
871.259	714.138	871.327	239.785	871.327	23.126
871.177	718.511	871.245	238.242	871.245	43.9302
871.095	718.473	871.163	257.294	871.163	64.7257
871.013	716.168	871.081	279.28	871.081	32.3561
870.931	721.668	870.999	299.215	870.999	30.0387
870.849	714.996	870.917	284.557	870.917	36.963
870.766	714.432	870.835	287.607	870.835	46.1941
870.684	718.4	870.752	284.449	870.752	34.6384
870.602	721.962	870.67	255.761	870.67	50.7923
870.52	719.623	870.588	245.642	870.588	64.6313
870.438	723.097	870.506	239.935	870.506	55.3867
870.356	727.092	870.424	251.46	870.424	20.7657
870.274	724.582	870.342	252.934	870.342	18.4545
870.192	725.093	870.26	255.929	870.26	13.838
870.11	728.647	870.178	262.229	870.178	23.0585
870.028	724.628	870.096	256.183	870.096	62.245
869.946	731.551	870.014	283.988	870.014	57.6223
869.863	738.444	869.931	297.188	869.931	41.4794
869.781	747.328	869.849	272.61	869.849	41.4707
869.699	749.962	869.767	280.603	869.767	50.6758
869.617	753.832	869.685	280.894	869.685	55.2712
869.535	755.715	869.603	261.529	869.603	69.0746
869.453	754.637	869.521	260.404	869.521	46.0401
869.371	759.02	869.439	243.368	869.439	36.8244
869.289	765.547	869.357	240.317	869.357	62.1282
869.207	764.662	869.275	244.017	869.275	57.5141
869.125	768.412	869.192	253.766	869.192	29.9011
869.042	770.776	869.11	258.595	869.11	39.0932
868.96	778.574	869.028	223.029	869.028	32.1877
868.878	780.269	868.946	231.159	868.946	34.4796
868.796	785.814	868.864	239.049	868.864	34.4724
868.714	793.077	868.782	244.46	868.782	50.549
868.632	799.276	868.7	255.396	868.7	29.8636
868.55	810.024	868.617	236.785	868.617	27.5606
868.468	818.18	868.535	252.893	868.535	48.221
868.385	818.013	868.453	267.004	868.453	34.4364
868.303	822.087	868.371	237.233	868.371	48.2009
868.221	827.347	868.289	233.766	868.289	43.6012
868.139	834.701	868.207	223.101	868.207	43.5921
868.057	843.457	868.125	250.071	868.125	27.5261
867.975	849.907	868.042	258.261	868.042	45.8672
867.893	858.233	867.96	240.713	867.96	59.6149
867.81	865.03	867.878	241.284	867.878	13.7544
867.728	868.061	867.796	249.466	867.796	25.2111
867.646	871.932	867.714	289.497	867.714	29.7887
867.564	873.766	867.632	300.537	867.632	38.9464
867.482	886.629	867.55	296.408	867.55	45.8097
867.4	901.236	867.467	334.146	867.467	52.6701
867.318	917.942	867.385	335.278	867.385	45.7905
867.236	933.771	867.303	338.063	867.303	11.4452
867.153	944.909	867.221	331.042	867.221	61.7913
867.071	959.634	867.139	312.636	867.139	41.1856
866.989	969.555	867.057	320.78	867.057	48.0398
866.907	974.663	866.974	339.557	866.974	50.3168
866.825	984.739	866.892	377.815	866.892	41.1597
866.743	993.926	866.81	401.117	866.81	34.2926
866.66	1011.52	866.728	418.814	866.728	41.1425
866.578	1028.76	866.646	445.103	866.646	29.7078
866.496	1050.03	866.564	447.468	866.564	31.9863
866.414	1076.29	866.481	464.757	866.481	50.2536
866.332	1103.08	866.399	482.256	866.399	29.6891
866.25	1132.05	866.317	481.865	866.317	27.3996
866.167	1161.95	866.235	515.653	866.235	18.2626
866.085	1200.67	866.153	564.231	866.153	34.2351
866.003	1248.81	866.07	589.759	866.07	38.7917
865.921	1300.01	865.988	615.255	865.988	38.7836
865.839	1353.92	865.906	658.521	865.906	36.4945
865.757	1406.27	865.824	694.665	865.824	52.4499
865.674	1471.5	865.742	747.301	865.742	20.5196
865.592	1546.89	865.66	820.298	865.66	56.9868
865.51	1622.4	865.577	883.077	865.577	56.9749
865.428	1704.28	865.495	927.37	865.495	11.3926
865.346	1790.65	865.413	1025.08	865.413	45.5608
865.263	1889.74	865.331	1102.3	865.331	54.6615
865.181	1992.7	865.249	1154.96	865.249	9.10834
865.099	2092.01	865.166	1188.26	865.166	25.0427
865.017	2181.6	865.084	1248.19	865.084	31.8658
864.935	2252.19	865.002	1258.32	865.002	50.0643
864.853	2319.03	864.92	1300.83	864.92	59.1546
864.77	2365.58	864.837	1382.83	864.837	68.2409
864.688	2390.44	864.755	1444.86	864.755	45.4844
864.606	2401.48	864.673	1496.62	864.673	38.6536
864.524	2381.3	864.591	1578.7	864.591	20.4594
864.442	2341.18	864.509	1641.3	864.509	31.819
864.359	2281.98	864.426	1666.34	864.426	36.357
864.277	2213.41	864.344	1674.78	864.344	40.893
864.195	2130.62	864.262	1672.54	864.262	45.4271
864.113	2046.19	864.18	1600.1	864.18	47.6885
864.031	1963.8	864.097	1557.63	864.097	31.7857
863.948	1890.66	864.015	1502.42	864.015	52.2083
863.866	1824	863.933	1440.46	863.933	54.4668
863.784	1772.95	863.851	1367.96	863.851	27.2277
863.702	1718.17	863.769	1288.64	863.769	11.3425
863.619	1668.68	863.686	1248.21	863.686	43.0924
863.537	1621.2	863.604	1208.62	863.604	40.8158
863.455	1585.44	863.522	1182.48	863.522	63.4779
863.373	1541.24	863.44	1125.96	863.44	24.9325
863.291	1503.27	863.357	1065.47	863.357	52.1206
863.208	1469.94	863.275	1019.31	863.275	24.922
863.126	1437.83	863.193	949.941	863.193	33.9774
863.044	1405.3	863.111	881.042	863.111	40.7644
862.962	1378.84	863.028	821.968	863.028	61.1337
862.879	1352.76	862.946	761.514	862.946	36.2197
862.797	1333.47	862.864	741.439	862.864	29.4224
862.715	1308.86	862.782	686.488	862.782	36.2045
862.633	1290.44	862.699	638.583	862.699	42.9838
862.55	1264.99	862.617	598.577	862.617	56.5458
862.468	1242.49	862.535	558.754	862.535	27.1363
862.386	1225.16	862.453	535.631	862.453	29.3914
862.304	1200.04	862.37	507.509	862.37	79.1141
862.221	1178.82	862.288	480.972	862.288	51.9784
862.139	1157.07	862.206	475.966	862.206	40.6702
862.057	1137.02	862.124	489.641	862.124	54.2155
861.975	1120.48	862.041	505.885	862.041	27.102
861.893	1101.86	861.959	503.728	861.959	65.4828
861.81	1096.58	861.877	500.509	861.877	29.3482
861.728	1090.91	861.795	486.284	861.795	47.3986
861.646	1082.57	861.712	471.112	861.712	6.76981
861.563	1078.58	861.63	467.982	861.63	36.098
861.481	1078.85	861.548	419.606	861.548	47.3687
861.399	1079.09	861.465	400.53	861.465	38.338
861.317	1078.67	861.383	402.287	861.383	38.3299
861.234	1074.13	861.301	421.249	861.301	40.5761
861.152	1073.35	861.219	454.549	861.219	6.76126
861.07	1075.28	861.136	465.993	861.136	22.5328
860.988	1080.74	861.054	480.862	861.054	36.0448
860.905	1085.82	860.972	506.582	860.972	45.0466
860.823	1083.76	860.889	519.268	860.889	67.5556
860.741	1090.56	860.807	531.483	860.807	38.2735
860.659	1089.16	860.725	507.783	860.725	36.0145
860.576	1090.69	860.643	494.107	860.643	40.5078
860.494	1091.21	860.56	497.502	860.56	42.7492
860.412	1092.64	860.478	472.282	860.478	42.7402
860.329	1101.14	860.396	497.961	860.396	49.4782
860.247	1100.72	860.313	502.618	860.313	31.4795
860.165	1103.7	860.231	511.288	860.231	38.217
860.083	1112.53	860.149	510.934	860.149	31.4662
860	1116.84	860.067	505.123	860.067	53.9307
859.918	1124.74	859.984	527.138	859.984	58.4126
859.836	1121.55	859.902	521.2	859.902	49.4156
859.753	1128.92	859.82	508.133	859.82	40.4224
859.671	1138.31	859.737	524.461	859.737	44.9044
859.589	1153.1	859.655	526.641	859.655	44.8949
859.506	1167.41	859.573	541.003	859.573	20.1984
859.424	1174.51	859.49	544.592	859.49	42.6322
859.342	1174.51	859.408	524.316	859.408	31.4065
859.26	1172.7	859.326	539.182	859.326	40.3713
859.177	1168.53	859.243	536.614	859.243	33.6357
859.095	1157.87	859.161	537.54	859.161	38.1124
859.013	1144.63	859.079	533.175	859.079	33.6215
858.93	1128.62	858.996	534.856	858.996	33.6144
858.848	1116.16	858.914	513.483	858.914	31.3668
858.766	1098.74	858.832	515.114	858.832	33.6002
858.683	1083.27	858.749	481.283	858.749	55.9885
858.601	1060.5	858.667	476.71	858.667	29.1079
858.519	1034.6	858.585	474.567	858.585	35.8175
858.436	1011.38	858.502	509.933	858.502	38.0481
858.354	990.702	858.42	501.523	858.42	69.3671
858.272	965.459	858.338	490.107	858.338	40.2692
858.189	939.795	858.255	485.474	858.255	29.0771
858.107	917.291	858.173	470.637	858.173	17.8898
858.025	899.955	858.091	422.194	858.091	53.6582
857.943	883.293	858.008	423.084	858.008	67.0586
857.86	867.788	857.926	388.814	857.926	26.8178
857.778	855.468	857.844	394.404	857.844	15.6404
857.696	849.531	857.761	388.457	857.761	35.7419
857.613	839.336	857.679	380.943	857.679	22.334
857.531	830.882	857.597	369.103	857.597	44.6585
857.448	821.158	857.514	332.103	857.514	44.6491
857.366	812.099	857.432	311.637	857.432	51.3355
857.284	803.112	857.35	289.174	857.35	46.8617
857.201	799.368	857.267	263.648	857.267	51.3138
857.119	791.523	857.185	244.358	857.185	46.8419
857.037	782.339	857.103	233.366	857.103	13.3806
856.954	777.18	857.02	241.514	857.02	33.4443
856.872	772.581	856.938	229.404	856.938	22.2915
856.79	768.857	856.855	233.025	856.855	33.4302
856.707	767.814	856.773	251.753	856.773	40.1077
856.625	766.588	856.691	259.188	856.691	57.9211
856.543	764.064	856.608	287.582	856.608	17.8181
856.46	762.884	856.526	280.492	856.526	8.90717
856.378	766.078	856.443	273.803	856.443	46.7527
856.296	765.735	856.361	254.301	856.361	40.0653
856.213	763.802	856.279	243.465	856.279	55.6345
856.131	758.607	856.196	243.812	856.196	60.0725
856.048	754.528	856.114	220.425	856.114	44.4888
855.966	754.102	856.032	218.158	856.032	37.8074
855.884	752.843	855.949	213.812	855.949	68.9284
855.801	750.953	855.867	223.527	855.867	40.0144
855.719	747.892	855.784	234.179	855.784	42.2285
855.637	751.411	855.702	219.047	855.702	39.9975
855.554	754.172	855.62	219.978	855.62	13.3297
855.472	754.823	855.537	222.587	855.537	26.6537
855.389	753.835	855.455	206.254	855.455	39.9721
855.307	751.868	855.373	203.701	855.373	59.9454
855.225	748.232	855.29	190.268	855.29	57.713
855.142	745.694	855.208	184.661	855.208	17.7541
855.06	743.365	855.125	178.508	855.125	24.4067
854.978	740.446	855.043	194.089	855.043	26.6198
854.895	734.607	854.961	207.633	854.961	59.8819
854.813	732.349	854.878	223.695	854.878	88.6952
854.73	731.977	854.796	215.569	854.796	37.6875
854.648	730.816	854.713	244.334	854.713	55.411
854.566	736.004	854.631	250.242	854.631	37.6715
854.483	738.929	854.549	253.499	854.549	48.741
854.401	744.892	854.466	258.288	854.466	28.7954
854.318	747.584	854.384	255.583	854.384	62.0077
854.236	752.849	854.301	243.46	854.301	42.0677
854.154	754.155	854.219	216.637	854.219	30.9907
854.071	747.769	854.136	201.113	854.136	35.4104
853.989	743.009	854.054	197.89	854.054	48.679
853.906	739.543	853.972	163.105	853.972	26.5465
853.824	737.143	853.889	198.422	853.889	30.9644
853.742	734.52	853.807	205.629	853.807	22.1127
853.659	736.599	853.724	211.191	853.724	33.1621
853.577	744.903	853.642	210.628	853.642	66.3101
853.494	752.475	853.559	214.468	853.559	66.296
853.412	761.07	853.477	203.64	853.477	17.6752
853.329	766.197	853.395	168.767	853.395	35.3428
853.247	768.349	853.312	155.764	853.312	57.4199
853.165	772.152	853.23	149.04	853.23	30.9119
853.082	773.803	853.147	111.681	853.147	41.9429
853	773.326	853.065	124.075	853.065	37.5199
852.917	768.279	852.982	131.343	852.982	17.6527
852.835	766.354	852.9	148.378	852.9	35.2978
852.753	761.899	852.818	160.206	852.818	35.2903
852.67	757.35	852.735	171.542	852.735	39.6932
852.588	753.107	852.653	192.272	852.653	30.8659
852.505	751.672	852.57	185.883	852.57	44.0848
852.423	753.621	852.488	204.125	852.488	28.649
852.34	754.993	852.405	206.386	852.405	57.2859
852.258	758.667	852.323	189.576	852.323	59.4766
852.175	761.718	852.24	208.296	852.24	59.4639
852.093	762.919	852.158	216.715	852.158	50.6437
852.011	760.698	852.075	221.585	852.075	15.41
851.928	758.759	851.993	217.825	851.993	63.828
851.846	759.471	851.911	202	851.911	55.0124
851.763	757.548	851.828	212.622	851.828	35.2004
851.681	761.382	851.746	210.105	851.746	46.1908
851.598	761.681	851.663	226.181	851.663	21.9909
851.516	763.947	851.581	223.582	851.581	21.9862
851.433	764.815	851.498	211.1	851.498	30.7742
851.351	764.722	851.416	222.626	851.416	32.9653
851.268	770.631	851.333	212.601	851.333	59.325
851.186	769.042	851.251	206.179	851.251	26.361
851.104	772.194	851.168	177.479	851.168	35.1406
851.021	771.729	851.086	174.594	851.086	46.1122
850.939	770.611	851.003	176.343	851.003	52.6885
850.856	776.413	850.921	181.907	850.921	52.6773
850.774	776.919	850.838	189.832	850.838	37.3051
850.691	784.656	850.756	196.417	850.756	24.1335
850.609	781.491	850.673	187.602	850.673	54.8371
850.526	779.68	850.591	185.698	850.591	10.9651
850.444	786.619	850.508	179.225	850.508	13.1553
850.361	783.728	850.426	196.521	850.426	39.4575
850.279	780.75	850.343	183.1	850.343	61.3653
850.196	777.783	850.261	205.195	850.261	48.2053
850.114	778.466	850.178	203.537	850.178	59.1484
850.031	778.687	850.096	214.447	850.096	52.5652
849.949	778.468	850.013	219.959	850.013	45.9847
849.867	783.683	849.931	226.814	849.931	70.0571
849.784	780.785	849.848	218.513	849.848	61.2869
849.701	783.706	849.766	185.057	849.766	32.8252
849.619	788.271	849.683	185.435	849.683	50.3213
849.537	785.766	849.601	205.795	849.601	28.4364
849.454	783.067	849.518	204.759	849.518	19.6826
849.372	782.754	849.436	216.559	849.436	32.7973
849.289	783.638	849.353	211.035	849.353	41.5344
849.207	780.573	849.271	221.853	849.271	52.4533
849.124	777.082	849.188	230.001	849.188	41.5167
849.042	778.518	849.106	231.45	849.106	37.1386
848.959	780.446	849.023	230.129	849.023	50.2356
848.877	785.769	848.941	197.451	848.941	65.5107
848.794	791.786	848.858	207.958	848.858	37.1148
848.712	791.068	848.776	209.033	848.776	24.0103
848.629	795.734	848.693	197.375	848.693	30.5521
848.547	799.57	848.611	177.447	848.611	37.0911
848.464	803.951	848.528	155.58	848.528	28.3577
848.381	801.741	848.446	154.469	848.446	47.9797
848.299	795.336	848.363	156.317	848.363	13.0826
848.216	791.017	848.281	161.66	848.281	39.2394
848.134	786.42	848.198	165.681	848.198	52.308
848.051	786.852	848.116	166.287	848.116	39.2226
847.969	787.86	848.033	189.498	848.033	37.0357
847.886	787.996	847.951	190.732	847.951	47.9183
847.804	790.957	847.868	196.345	847.868	41.3751
847.721	792.893	847.786	186.72	847.786	45.7207
847.639	793.559	847.703	192.618	847.703	32.6506
847.556	791.407	847.62	202.112	847.62	21.7625
847.474	786.891	847.538	199.586	847.538	39.164
847.391	788.893	847.455	192.088	847.455	21.7532
847.309	788.426	847.373	187.368	847.373	41.3222
847.226	787.13	847.29	175.501	847.29	28.267
847.144	790.904	847.208	173.636	847.208	36.9567
847.061	794.04	847.125	167.218	847.125	4.34691
846.979	799.674	847.043	163.084	847.043	28.2489
846.896	800.23	846.96	149.091	846.96	49.9682
846.813	804.291	846.877	164.551	846.877	41.2692
846.731	808.452	846.795	164.462	846.795	49.9468
846.648	806.777	846.712	168.055	846.712	19.5402
846.566	805.687	846.63	165.236	846.63	47.7548
846.483	799.877	846.547	190.469	846.547	10.851
846.401	793.977	846.465	184.318	846.465	62.9226
846.318	794.026	846.382	211.361	846.382	19.5235
846.236	793.408	846.299	223.941	846.299	30.3634
846.153	798.745	846.217	223.317	846.217	47.7037
846.071	798.744	846.134	226.22	846.134	36.8541
845.988	802.359	846.052	218.254	846.052	41.1811
845.905	803.099	845.969	202.486	845.969	49.8401
845.823	802.883	845.887	205.61	845.887	49.8294
845.74	801.694	845.804	196.843	845.804	30.3245
845.658	802.19	845.721	209.848	845.721	36.8147
845.575	802.9	845.639	204.663	845.639	58.4579
845.493	803.643	845.556	219.709	845.556	34.6343
845.41	807.543	845.474	227.287	845.474	45.4478
845.327	812.004	845.391	218.041	845.391	21.6372
845.245	816.098	845.309	208.054	845.309	32.4488
845.162	819.364	845.226	188.229	845.226	28.1163
845.08	821.361	845.143	187.594	845.143	32.4349
844.997	823.567	845.061	182.742	845.061	54.0466
844.915	825.461	844.978	173.698	844.978	30.2596
844.832	827.013	844.896	162.952	844.896	38.8969
844.749	825.557	844.813	164.465	844.813	45.37
844.667	822.788	844.73	187.835	844.73	36.7202
844.584	823.043	844.648	194.851	844.648	36.7124
844.502	830.123	844.565	187.797	844.565	41.0227
844.419	834.466	844.483	204.362	844.483	25.9035
844.336	837.765	844.4	232.765	844.4	53.9541
844.254	844.791	844.317	232.377	844.317	28.0501
844.171	844.517	844.235	218.654	844.235	49.6165
844.089	845.336	844.152	208.886	844.152	36.6652
844.006	841.552	844.07	184.592	844.07	45.2826
843.924	834.831	843.987	185.153	843.987	56.0521
843.841	826.088	843.904	192.536	843.904	23.7093
843.758	827.257	843.822	164.806	843.822	60.3379
843.676	826.101	843.739	176.205	843.739	32.317
843.593	826.096	843.656	212.208	843.656	53.8501
843.51	827.494	843.574	238.362	843.574	45.2243
843.428	831.518	843.491	246.606	843.491	25.8369
843.345	832.671	843.409	239.854	843.409	27.984
843.263	840.653	843.326	252.186	843.326	21.5216
843.18	841.72	843.243	233.979	843.243	47.3372
843.097	845.634	843.161	236.734	843.161	38.7222
843.015	844.286	843.078	208.19	843.078	34.4123
842.932	848.257	842.996	192.533	842.996	10.7515
842.85	848.86	842.913	182.393	842.913	58.0459
842.767	852.565	842.83	186.627	842.83	42.9877
842.684	850.913	842.748	180.029	842.748	34.3828
842.602	846.386	842.665	173.071	842.665	38.6723
842.519	846.479	842.582	160.416	842.582	30.072
842.436	854.259	842.5	172.708	842.5	4.29508
842.354	851.183	842.417	178.203	842.417	49.3828
842.271	853.064	842.334	199.967	842.334	40.7857
842.189	851.959	842.252	204.576	842.252	49.3616
842.106	853.719	842.169	219.018	842.169	47.2053
842.023	854.301	842.086	209.699	842.086	15.0167
841.941	855.821	842.004	218.323	842.004	10.7239
841.858	853.002	841.921	213.479	841.921	40.742
841.775	849.912	841.839	188.669	841.839	32.1578
841.693	849.356	841.756	175.028	841.756	25.7207
841.61	858.475	841.673	192.483	841.673	53.5733
841.528	859.723	841.591	222.788	841.591	42.8494
841.445	863.684	841.508	220.364	841.508	2.14201
841.362	863.32	841.425	221.587	841.425	12.8493
841.28	860.581	841.343	231.094	841.343	10.7055
841.197	851.856	841.26	226.91	841.26	27.8282
841.114	852.524	841.177	221.16	841.177	21.4017
841.032	850.773	841.095	206.148	841.095	40.6545
840.949	851.684	841.012	204.829	841.012	23.5317
840.866	851.448	840.929	204.098	840.929	29.943
840.784	854.539	840.847	219.781	840.847	49.1816
840.701	856.627	840.764	229.212	840.764	44.8952
840.618	859.402	840.681	213.819	840.681	57.7101
840.536	859.413	840.599	219.094	840.599	32.0542
840.453	860.018	840.516	222.471	840.516	10.6824
840.37	856.072	840.433	221.685	840.433	38.4485
840.288	859.382	840.351	228.404	840.351	44.847
840.205	865.254	840.268	245.747	840.268	42.7022
840.122	862.83	840.185	294.436	840.185	42.693
840.04	859.947	840.103	290.283	840.103	64.0258
839.957	857.93	840.02	271.827	840.02	49.0759
839.874	860.403	839.937	265.237	839.937	51.1986
839.792	860.041	839.854	246.709	839.854	31.9922
839.709	862.551	839.772	219.259	839.772	31.9853
839.626	863.248	839.689	195.179	839.689	40.506
839.544	861.766	839.606	183.171	839.606	53.2859
839.461	863.895	839.524	177.157	839.524	51.1435
839.378	867.467	839.441	181.342	839.441	19.1747
839.296	870.415	839.358	216.836	839.358	27.6908
839.213	871.875	839.276	202.453	839.276	44.7216
839.13	875.335	839.193	192.787	839.193	34.0663
839.048	880.096	839.11	193.427	839.11	68.1179
838.965	880.575	839.028	187.276	839.028	40.4363
838.882	880.04	838.945	198.663	838.945	27.6609
838.799	881.347	838.862	205.683	838.862	29.7823
838.717	878.818	838.779	208.172	838.779	51.0444
838.634	876.815	838.697	209.03	838.697	48.907
838.551	874.577	838.614	225.146	838.614	29.763
838.469	875.905	838.531	224.661	838.531	61.6387
838.386	869.241	838.449	214.233	838.449	51.0004
838.303	869.983	838.366	207.424	838.366	46.7403
[truncated: 2,394 more rows]

## Sheet: Fig. 3e
Fig. 3e
Time (ns)	IRF	Time (ns)	Decay for Nd-ACA	Time (ns)	Decay for Nd@Y-ACA
0.45	1	-6.61744e-15	1	-6.61744e-15	1
0.95	0.29877	0.5	0.85236	0.5	0.83967
1.45	0.05535	1	0.54492	1	0.56531
1.95	0.02343	1.5	0.37428	1.5	0.43294
2.45	0.01421	2	0.24907	2	0.32845
2.95	0.01163	2.5	0.17431	2.5	0.26204
3.45	0.0089	3	0.13027	3	0.20669
3.95	0.00948	3.5	0.09952	3.5	0.17736
4.45	0.00819	4	0.07781	4	0.14877
4.95	0.00719	4.5	0.06169	4.5	0.12094
5.45	0.00667	5	0.04899	5	0.10902
5.95	0.00627	5.5	0.0402	5.5	0.09294
6.45	0.00648	6	0.03348	6	0.08353
6.95	0.00577	6.5	0.02811	6.5	0.07002
7.45	0.00565	7	0.02445	7	0.06373
7.95	0.00497	7.5	0.01737	7.5	0.05009
8.45	0.00412	8	0.01342	8	0.04157
8.95	0.00352	8.5	0.01053	8.5	0.03177
9.45	0.00336	9	0.0082	9	0.02817
9.95	0.0032	9.5	0.00673	9.5	0.02271
10.45	0.00225	10	0.00484	10	0.01725
10.95	0.00151	10.5	0.00288	10.5	0.00977
11.45	0.00035774	11	0.000929468	11	0.00431
11.95	0	11.5	0	11.5	0.000646978
