# Supplementary material for: Lanthanide-doped nanocrystals enable organic room-temperature phosphorescence in solution through direct triplet excitation
Source: Nat Chem. 2026 May 25;18(7):1242–8. doi: 10.1038/s41557-026-02159-w (PMC13323090; doi:10.1038/s41557-026-02159-w)
Supplement: Supplementary file 5 — Unprocessed photoluminescence data. [file 41557_2026_2159_MOESM5_ESM.xlsx]

## Sheet: Fig. 4b
Fig. 4b
Wavelength (nm)	PL intensity for Er-ACA	PL intensity for Ho-ACA
999.988	186.451	125.03
999.909	183.948	129.86
999.83	181.306	133.927
999.751	178.527	137.23
999.672	175.61	139.769
999.593	172.555	141.544
999.514	165.478	139.475
999.435	163.886	144.483
999.356	170.456	144.047
999.277	170.116	144.619
999.198	169.94	145.406
999.119	171.832	140.963
999.04	178.829	140.419
998.961	173.207	149.535
998.882	175.851	148.306
998.803	179.98	148.297
998.724	178.682	148.749
998.645	185.911	151.58
998.566	191.106	151.051
998.487	190.892	151.84
998.408	191.659	149.699
998.329	193.851	151.004
998.25	191.036	147.047
998.171	191.681	154.709
998.092	195.694	147.837
998.012	191.666	145.267
997.933	187.981	143.634
997.854	185.231	142.28
997.775	185.246	143.785
997.696	190.169	142.887
997.617	194.381	141.826
997.538	199.659	143.22
997.459	197.365	142.123
997.38	205.479	144.6
997.301	202.963	141.931
997.222	201.415	143.766
997.143	195.923	149.758
997.064	195.082	157.101
996.985	199.044	162.385
996.906	198.788	160.364
996.826	191.566	159.654
996.747	191.978	155.42
996.668	188.583	151.544
996.589	188.713	144.238
996.51	186.924	145.431
996.431	192.649	143.706
996.352	195.172	150.834
996.273	194.471	152.938
996.194	197.808	153.185
996.115	200.638	153.856
996.035	203.97	155.256
995.956	208.938	152.782
995.877	203.257	154.521
995.798	200.327	155.589
995.719	206.138	164.542
995.64	210.861	167.826
995.561	212.74	168.281
995.482	206.181	166.539
995.402	206.046	167.005
995.323	209.574	171.552
995.244	210.641	168.343
995.165	206.677	170.024
995.086	202.272	171.586
995.007	209.088	173.145
994.928	220.052	176.659
994.848	223.85	173.015
994.769	228.663	171.4
994.69	225.058	170.425
994.611	223.801	169.513
994.532	215.274	171.012
994.453	215.729	171.672
994.374	210.37	173.035
994.294	206.195	168.004
994.215	210.149	167.71
994.136	214.489	169.48
994.057	216.672	169.729
993.978	224.824	172.48
993.899	228.762	171.268
993.819	230.52	170.364
993.74	227.883	170.293
993.661	234.048	176.046
993.582	227.124	174.068
993.503	221.089	174.31
993.424	216.888	173.882
993.344	212.651	176.897
993.265	207.986	178.438
993.186	211.878	180.085
993.107	214.104	181.434
993.028	215.842	179.116
992.948	221.567	176.378
992.869	223.692	178.353
992.79	221.1	175.106
992.711	220.936	176.306
992.632	223.731	173.456
992.552	230.574	177.736
992.473	230.276	181.91
992.394	235.948	185.451
992.315	243.103	183.316
992.236	245.463	182.976
992.156	244.038	180.753
992.077	237.485	181.447
991.998	230.235	178.778
991.919	232.867	182.086
991.839	235.246	181.902
991.76	237.66	193.15
991.681	230.003	196.286
991.602	226.559	194.585
991.523	227.615	191.135
991.443	224.705	197.241
991.364	223.358	195.871
991.285	224.28	197.313
991.206	221.811	196.546
991.126	226.837	198.215
991.047	234.011	193.717
990.968	237.4	198.109
990.889	241.965	190.295
990.809	246.232	186.615
990.73	252.672	189.256
990.651	251.573	196.189
990.572	249.519	193.841
990.492	251.845	195.228
990.413	244.457	195.995
990.334	250.358	197.206
990.255	254.069	199.596
990.175	257.087	206.989
990.096	271.002	203.532
990.017	277.835	204.965
989.937	275.335	209.378
989.858	272.883	207.636
989.779	266.535	206.694
989.7	267.896	208.744
989.62	263.602	212.7
989.541	271.139	219.197
989.462	267.577	223.197
989.382	265.1	226.597
989.303	271.418	220.638
989.224	267.521	219.056
989.145	265.702	214.502
989.065	264.969	205.902
988.986	264.439	200.689
988.907	267.151	201.75
988.827	272.284	204.42
988.748	274.391	207.863
988.669	279.476	209.625
988.589	282.481	216.13
988.51	288.426	219.259
988.431	289.533	226.304
988.351	290.197	230.68
988.272	286.029	223.913
988.193	293.253	218.256
988.114	290.554	220.823
988.034	296.471	219.96
987.955	291.773	218.241
987.875	295.773	224.29
987.796	296.514	229.238
987.717	291.15	225.84
987.637	288.546	233.695
987.558	280.804	237.838
987.479	278.531	227.541
987.399	278.965	229.788
987.32	278.749	230.74
987.241	288.467	220.284
987.161	288.45	214.81
987.082	293.076	217.058
987.003	294.606	215.585
986.923	292.038	209.356
986.844	294.487	215.792
986.765	288.558	227.944
986.685	289.692	235.806
986.606	287.362	248.457
986.526	297.109	251.942
986.447	298.497	249.423
986.368	295.092	247.966
986.288	294.87	244.979
986.209	290.097	239.46
986.13	285.768	229.871
986.05	279.541	223.755
985.971	277.567	226.929
985.892	278.983	224.468
985.812	278.426	223.122
985.733	288.161	222.668
985.653	287.989	226.482
985.574	296.98	228.406
985.495	299.281	234.982
985.415	297.533	237.724
985.336	299.963	243.455
985.256	295.398	244.672
985.177	294.018	248.758
985.098	286.997	251.529
985.018	288.721	253.208
984.939	295.466	253.057
984.859	300.003	252.424
984.78	301.06	249.446
984.701	294.005	257.65
984.621	294.564	253.861
984.542	295.832	256.327
984.462	291.821	255.075
984.383	281.743	250.564
984.303	279.96	247.306
984.224	287.831	245.619
984.145	294.064	245.233
984.065	297.486	245.541
983.986	293.54	247.701
983.906	297.121	251.586
983.827	294.393	254.757
983.747	297.208	260.715
983.668	300.768	263.665
983.588	299.246	260.498
983.509	301.321	265.171
983.429	310.392	264.939
983.35	315.002	267.551
983.271	324.269	267.394
983.191	324.574	264.796
983.112	329.901	269.201
983.032	321.475	276.783
982.953	327.008	272.549
982.873	324.468	273.647
982.794	319.867	273.248
982.714	312.594	274.089
982.635	309.519	266.67
982.555	303.555	269.953
982.476	310.353	268.254
982.396	313.549	272.243
982.317	324.163	285.116
982.237	326.144	282.357
982.158	334.58	274.486
982.078	338.335	273.571
981.999	344.324	273.873
981.92	346.576	271.36
981.84	351.265	270.47
981.761	348.125	271.959
981.681	349.954	271.548
981.601	358.663	279.239
981.522	362.652	288.38
981.443	361.156	293.498
981.363	360.583	297.302
981.284	360.312	298.695
981.204	354.411	302.189
981.124	349.676	299.845
981.045	350.395	298.765
980.965	349.121	296.919
980.886	354.032	297.164
980.806	363.296	299.672
980.727	374.653	298.008
980.647	385.408	299.851
980.568	393.634	297.424
980.488	397.561	288.186
980.409	395.255	285.521
980.329	393.642	294.748
980.25	394.521	297.095
980.17	396.712	306.328
980.091	396.951	313.608
980.011	400.782	319.04
979.932	401.763	311.237
979.852	407.503	306.692
979.772	406.993	301.624
979.693	407.723	295.842
979.613	415.172	298.543
979.534	421.458	308.614
979.454	431.463	313.18
979.375	436.644	322.938
979.295	442.889	334.868
979.216	447.336	341.469
979.136	436.239	329.282
979.056	437.174	329.419
978.977	432.111	328.869
978.897	425.605	327.293
978.818	430.268	324.378
978.738	430.098	325.587
978.659	431.125	330.908
978.579	429.27	335.987
978.499	430.893	342.411
978.42	429.094	345.015
978.34	428.672	336.856
978.261	429.255	344.735
978.181	433.863	345.421
978.101	426.993	346.286
978.022	428.643	353.562
977.942	429.026	356.57
977.863	428.114	362.635
977.783	425.515	361.8
977.703	418.704	367.122
977.624	412.695	367.056
977.544	410.011	370.756
977.465	405.335	379.599
977.385	401.327	385.14
977.305	394.874	391.501
977.226	400.894	400.084
977.146	410.77	388.804
977.067	410.296	384.463
976.987	405.057	378.082
976.907	399.962	383.595
976.828	394.07	380.397
976.748	384.711	390.206
976.668	380.878	398.468
976.589	375.681	407.289
976.509	377.833	417.632
976.429	386.402	418.565
976.35	396.832	411.65
976.27	397.589	414.948
976.191	403.303	424.725
976.111	414.736	429.843
976.031	415.358	437.788
975.952	414.138	447.734
975.872	410.094	453.34
975.792	414.065	456.068
975.713	418.349	461.161
975.633	416.464	455.463
975.553	413.95	451.155
975.474	402.371	450.923
975.394	401.505	449.702
975.314	401.923	454.323
975.235	394.772	466.408
975.155	388.834	478.647
975.075	387.839	492.774
974.996	396.6	501.382
974.916	403.498	514.093
974.836	401.608	523.279
974.757	406.159	534.644
974.677	406.084	538.999
974.597	410.528	548.876
974.518	414.126	564.568
974.438	407.476	583.775
974.358	402.161	602.03
974.279	405.564	615.549
974.199	406.397	634.468
974.119	403.724	647.453
974.039	395.198	669.989
973.96	396.025	687.763
973.88	394.139	694.091
973.8	394.32	720.784
973.721	388.02	731.011
973.641	384.981	755.431
973.561	380.453	772.646
973.481	382.389	782.872
973.402	390.444	794.504
973.322	388.406	793.632
973.242	387.269	806.116
973.163	401.148	825.75
973.083	404.123	829.905
973.003	408.249	849.526
972.923	411.031	860.152
972.844	408.663	892.395
972.764	409.224	921.437
972.684	401.37	955.811
972.604	404.328	976.734
972.525	392.533	1004.86
972.445	390.051	1036.6
972.365	392.551	1071.88
972.286	388.776	1092.78
972.206	389.251	1130.26
972.126	393.115	1162.3
972.046	393.398	1204.71
971.967	410.591	1241.06
971.887	417.197	1289.44
971.807	419.424	1332.86
971.727	421.753	1366.58
971.647	421.233	1400.87
971.568	410.175	1435.76
971.488	399.245	1499.56
971.408	386.119	1553.69
971.328	388.92	1593.12
971.249	389.25	1613.72
971.169	389.57	1627.03
971.089	396.987	1626.67
971.009	393.209	1621.09
970.929	401.756	1597.61
970.85	396.316	1594.98
970.77	397.9	1585.88
970.69	397.552	1596.83
970.61	400.772	1592.89
970.531	406.616	1582.87
970.451	399.918	1573.74
970.371	389.914	1552.56
970.291	387.299	1543.24
970.211	374.883	1536.77
970.132	375.052	1546.99
970.052	377.326	1565.11
969.972	389.228	1577.35
969.892	394.994	1593.18
969.812	402.435	1618.08
969.733	402.852	1651.56
969.653	398.866	1682.24
969.573	391.53	1709.96
969.493	388.039	1750.92
969.413	378.442	1779.43
969.333	386.514	1822.85
969.254	394.782	1877.63
969.174	400.694	1917.84
969.094	404.253	1953.39
969.014	407.865	1990.4
968.934	405.058	2039.87
968.855	399.375	2076.01
968.775	396.731	2123.85
968.695	390.059	2169.11
968.615	380.445	2214.5
968.535	383.475	2274.46
968.455	382.587	2336.83
968.375	387.395	2367.17
968.296	385.949	2392.52
968.216	389.586	2399.72
968.136	393.519	2411.79
968.056	393.848	2420.56
967.976	404.596	2440.35
967.896	400.028	2459.86
967.817	396.07	2462.69
967.737	392.356	2482.82
967.657	380.867	2484.72
967.577	377.174	2477.96
967.497	369.258	2475.88
967.417	366.774	2455.09
967.337	366.825	2435.41
967.257	369.429	2426.08
967.178	385.49	2428.25
967.098	380.393	2407.94
967.018	379.776	2385.31
966.938	382.303	2369.36
966.858	382.116	2339.56
966.778	386.279	2311.18
966.698	390.474	2276.25
966.618	383.532	2230.12
966.538	387.456	2200.57
966.458	389.961	2164.25
966.379	395.039	2157.18
966.299	388.594	2155.37
966.219	384.951	2155.76
966.139	393.436	2163.78
966.059	395.615	2162.53
965.979	395.968	2160.15
965.899	392.866	2158.59
965.819	386.025	2158.25
965.739	388.702	2175.72
965.659	385.769	2169.41
965.58	387.727	2193.26
965.5	390.359	2202.47
965.42	390.179	2201.63
965.34	394.884	2176.46
965.26	399.007	2126.92
965.18	399.021	2089.38
965.1	398.633	2031.05
965.02	401.099	1957.78
964.94	403.783	1893.62
964.86	401.576	1832.41
964.78	401.485	1781.92
964.7	398.455	1742.26
964.62	391.901	1711.18
964.54	392.794	1676.08
964.46	395.627	1648.97
964.381	388.513	1639.49
964.301	384.749	1609.74
964.221	385.458	1593.91
964.141	390.437	1574.06
964.061	392.777	1566.43
963.981	395.643	1551.31
963.901	396.683	1546.24
963.821	401.845	1524.07
963.741	409.32	1514.6
963.661	412.229	1505.95
963.581	406.136	1511.17
963.501	402.117	1524.99
963.421	403.481	1547.6
963.341	408.657	1549.45
963.261	411.456	1553.44
963.181	414.962	1571.94
963.101	419.234	1580.2
963.021	421.058	1567.96
962.941	426.281	1561.3
962.861	420.594	1560.44
962.781	413.604	1560.85
962.701	403.216	1541.11
962.621	398.611	1529.57
962.541	402.49	1508.21
962.461	406.326	1484.37
962.381	414.966	1486.05
962.301	422.574	1458.87
962.221	424.487	1430.36
962.141	439.195	1401.93
962.061	436.645	1389.81
961.981	434.425	1377.97
961.901	424.929	1363.77
961.821	423.188	1371.5
961.741	422.497	1379.4
961.661	417.019	1376.47
961.581	411.915	1381
961.501	410.033	1370.5
961.421	411.751	1360.45
961.341	424.32	1349.48
961.261	431.164	1345.08
961.181	432.421	1336.72
961.101	432.786	1336.71
961.021	433.816	1338.05
960.941	437.01	1334.57
960.861	435.261	1337.64
960.781	433.151	1335.22
960.701	429.992	1340.64
960.621	435.461	1340.73
960.541	437.278	1325.33
960.461	440.523	1313.87
960.38	436.483	1298.83
960.3	427.921	1291.08
960.22	424.189	1283.74
960.14	432.096	1273.35
960.06	429.657	1269.85
959.98	427.168	1261.94
959.9	434.281	1267.25
959.82	443.883	1256.9
959.74	451.018	1241.68
959.66	457.795	1227.15
959.58	456.95	1205.42
959.5	455.754	1196.37
959.42	457.224	1184.26
959.34	464.874	1176.37
959.26	457.067	1160.2
959.179	456.191	1156.72
959.099	462.767	1154.67
959.019	462.532	1143.94
958.939	459.972	1142.72
958.859	458.862	1133.98
958.779	463.176	1123.83
958.699	475.221	1121.1
958.619	477.249	1107.07
958.539	480.484	1094.05
958.459	475.369	1075.35
958.379	473.296	1062.2
958.298	472.13	1034.62
958.218	471.984	1005.25
958.138	462.593	976.468
958.058	466.225	961.81
957.978	469.317	936.907
957.898	471.166	917.005
957.818	466.143	881.251
957.738	468.729	860.329
957.658	476.057	838.191
957.577	472.514	824.427
957.497	477.818	794.618
957.417	481.798	773.075
957.337	481.953	754.712
957.257	480.756	752.313
957.177	477.912	748.492
957.097	479.629	744.949
957.017	479.04	735.984
956.936	484.951	737.391
956.856	488.242	728.438
956.776	474.182	737.319
956.696	473.412	722.914
956.616	468.844	710.449
956.536	467.245	701.603
956.456	466.191	684.554
956.375	470.46	677.86
956.295	471.258	664.99
956.215	473.543	656.486
956.135	477.115	650.084
956.055	477.913	644
955.975	475.675	645.314
955.894	486.416	638.39
955.814	482.424	627.853
955.734	490.087	625.275
955.654	497.946	611.782
955.574	498.87	603.872
955.494	498.4	587.135
955.413	497.211	578.465
955.333	490.66	575.278
955.253	491.581	562.063
955.173	489.586	552.596
955.093	496.77	553.265
955.013	492.284	543.769
954.932	498.716	549.859
954.852	504.892	547.877
954.772	500.379	538.82
954.692	494.869	538.559
954.612	500.513	531.152
954.531	500.286	529.773
954.451	503.063	524.175
954.371	508.269	525.283
954.291	517.31	529.628
954.211	514.826	527.114
954.13	517.603	527.132
954.05	510.897	524.342
953.97	498.831	517.918
953.89	495.51	512.833
953.81	498.404	497.905
953.729	493.668	500.163
953.649	497.626	497.338
953.569	510.062	498.029
953.489	509.521	501.048
953.408	510.051	499.78
953.328	524.025	501.707
953.248	523.465	499.505
953.168	522.824	500.665
953.088	520.127	496.214
953.007	516.417	488.44
952.927	518.461	488.158
952.847	520.34	488.124
952.766	519.394	498.113
952.686	506.468	506.603
952.606	503.87	505.584
952.526	505.232	505.973
952.446	500.598	498.625
952.365	498.124	505.381
952.285	499.993	498.004
952.205	507.803	486.881
952.125	518.091	475.056
952.044	525.822	476.415
951.964	528.553	489.088
951.884	533.284	482.64
951.804	530.398	484.038
951.723	526.459	478.956
951.643	525.356	478.96
951.563	525.197	481.1
951.482	530.631	480.134
951.402	529.365	477.657
951.322	528.128	477.142
951.242	532.311	483.836
951.161	525.249	497.159
951.081	524.269	494.844
951.001	512.654	505.535
950.92	511.975	495.496
950.84	513.358	497.281
950.76	517.371	493.635
950.68	524.238	491.69
950.599	533.901	485.064
950.519	539.209	482.521
950.439	553.96	482.018
950.358	564.402	484.862
950.278	572.872	486.745
950.198	572.877	490.504
950.117	569.62	490.306
950.037	567.304	500.985
949.957	560.54	504.497
949.877	550.91	498.263
949.796	546.853	492.909
949.716	533.206	492.835
949.636	533.17	492.251
949.555	541.444	491.417
949.475	541.595	493.072
949.395	550.654	496.816
949.314	552.406	502.608
949.234	561.983	504.208
949.154	567.845	507.655
949.073	570.78	504.78
948.993	572.344	502.999
948.913	565.9	502.918
948.832	568.908	496.336
948.752	566.592	489.309
948.672	568.255	480.896
948.591	577.002	483.599
948.511	568.227	478.637
948.431	564.06	477.464
948.35	561.949	486.434
948.27	559.034	489.832
948.19	563.897	489.865
948.109	563.984	493.052
948.029	571.435	499.734
947.948	575.027	502.755
947.868	585.685	504.544
947.788	593.951	507.529
947.707	595.521	504.227
947.627	598.187	502.421
947.547	600.4	495.843
947.466	594.326	482.47
947.386	590.001	475.761
947.305	583.086	475.865
947.225	580.965	482.701
947.145	577.338	478.879
947.064	577.228	484.41
946.984	582.395	485.136
946.904	587.259	489.472
946.823	590.203	492.112
946.743	597.1	494.124
946.662	591.93	493.419
946.582	595.956	498.89
946.502	599.527	504.245
946.421	599.158	499.531
946.341	589.729	497.337
946.26	584.984	499.305
946.18	584.44	491.18
946.1	587.478	489.39
946.019	593.917	493.319
945.939	598.99	501.178
945.858	602.091	510.052
945.778	609.272	517.15
945.698	611.439	521.527
945.617	614.084	515.7
945.537	612.056	519.824
945.456	610.626	513.67
945.376	614.529	504.752
945.295	613.257	505.159
945.215	620.244	503.759
945.135	612.754	506.837
945.054	619.999	505.626
944.974	619.502	506.456
944.893	624.515	504.91
944.813	621.291	507.053
944.732	622.032	505.971
944.652	623.964	508.645
944.572	623.528	511.404
944.491	613.585	522.357
944.411	612.081	523.229
944.33	604.203	521.599
944.25	610.505	509.116
944.169	608.771	504.422
944.089	613.346	500.06
944.008	612.026	508.299
943.928	627.993	502.647
943.848	642.521	507.913
943.767	648.448	511.546
943.687	646.179	521.247
943.606	648.09	534.268
943.526	644.859	544.308
943.445	641.428	544.285
943.365	631.872	548.581
943.284	627.603	552.808
943.204	623.605	564.627
943.123	630.058	560.836
943.043	632.874	552.43
942.962	631.61	538.912
942.882	629.624	531.534
942.801	633.604	534.586
942.721	633.371	535.738
942.64	636.044	536.215
942.56	630.603	533.161
942.479	626.214	533.906
942.399	622.195	540.38
942.318	632.7	537.189
942.238	639.264	532.874
942.157	644.078	531.928
942.077	652.23	528.977
941.996	654.461	527.859
941.916	659.956	534.249
941.835	652.926	532.666
941.755	647.347	527.485
941.674	643.396	531.015
941.594	639.537	539.296
941.513	655.257	537.86
941.433	661.433	549.209
941.352	661.774	553.812
941.272	665.856	556.621
941.191	661.702	560.813
941.111	668.901	562.705
941.03	656.213	551.176
940.95	665.855	549.402
940.869	672.974	550.621
940.789	676.764	547.135
940.708	680.645	536.423
940.628	675.557	540.609
940.547	671.64	537.429
940.466	664.782	544.682
940.386	661.556	554.764
940.305	666.375	555.609
940.225	659.052	554.787
940.144	675.717	562.286
940.064	681.018	577.417
939.983	679.316	575.745
939.903	679.097	576.886
939.822	682.103	577.666
939.742	688.048	575.337
939.661	685.965	571.68
939.58	680.263	571.326
939.5	678.69	565.486
939.419	672.846	565.836
939.339	678.103	568.39
939.258	672.087	577.956
939.178	667.445	566.626
939.097	678.763	569.051
939.016	685.197	567.454
938.936	686.868	568.139
938.855	694.741	563.727
938.775	696.843	568.871
938.694	700.45	572.494
938.613	709.099	580.439
938.533	713.414	576.348
938.452	713.365	569.894
938.372	712.626	560.866
938.291	712.33	560.907
938.211	705.744	554.779
938.13	687.038	555.545
938.049	682.647	560.565
937.969	675.455	572.327
937.888	666.248	584.731
937.808	667.871	592.999
937.727	665.593	590.476
937.646	675.383	596.248
937.566	693.276	596.379
937.485	703.495	589.519
937.404	719.448	584.617
937.324	723.107	579.199
937.243	729.477	574.351
937.163	735.625	568.464
937.082	733.134	569.851
937.001	727.224	566.034
936.921	720.883	560.777
936.84	727.668	575.672
936.76	726.657	577.654
936.679	711.074	585.004
936.598	705.668	598.908
936.518	702.137	608.408
936.437	709.186	615.059
936.356	717.474	612.692
936.276	716.052	612.222
936.195	719.088	607.222
936.114	720.888	608.315
936.034	731.723	613.857
935.953	724.608	605.301
935.872	719.881	612.105
935.792	719.346	618.529
935.711	722.241	616.299
935.63	725.784	618.424
935.55	721.804	616.275
935.469	713.276	623.873
935.388	719.098	620.101
935.308	728.519	620.244
935.227	742.752	614.642
935.146	749.622	615.631
935.066	757.826	624.006
934.985	760.454	622.326
934.904	757.953	619.024
934.824	750.764	631.378
934.743	740.492	638.582
934.662	732.958	645.87
934.582	731.022	634.672
934.501	733.833	622.902
934.42	737.677	619.041
934.34	736.794	620.418
934.259	744.332	610.885
934.178	746.5	611.845
934.098	742.759	610.429
934.017	749.605	617.799
933.936	758.911	617.044
933.856	768.878	615.284
933.775	774.766	623.764
933.694	783.629	623.407
933.613	781.344	632.549
933.533	778.739	635.425
933.452	776.92	637.773
933.371	764.132	645.898
933.291	756.34	641.631
933.21	756.796	645.355
933.129	752.913	641.971
933.048	754.502	643.153
932.968	757.934	649.786
932.887	760.876	638.722
932.806	752.711	634.325
932.726	759.058	631.543
932.645	765.304	624.79
932.564	769.668	617.719
932.483	779.759	611.636
932.403	784.903	614.199
932.322	782.833	623.337
932.241	782.891	634.063
932.16	785.34	639.702
932.08	785.267	646.461
931.999	791.533	658.987
931.918	795.252	668.631
931.837	794.271	667.13
931.757	790.86	656.416
931.676	784.21	647.372
931.595	786.904	639.924
931.514	777.347	635.682
931.434	770.355	636.6
931.353	775.742	635.566
931.272	771.989	633.211
931.191	788.152	643.145
931.111	794.914	642.59
931.03	794.308	640.035
930.949	792.108	631.631
930.868	785.27	639.25
930.788	796.471	639.81
930.707	805.26	649.47
930.626	813.406	658.968
930.545	814.84	665.757
930.464	804.014	669.59
930.384	814.115	678.081
930.303	812.652	673.756
930.222	800.666	670.059
930.141	788.496	669.387
930.061	784.029	665.801
929.98	790.027	660.411
929.899	798.123	657.664
929.818	802.449	650.783
929.737	800.495	664.541
929.657	799.756	671.225
929.576	808.562	676.783
929.495	805.275	686.425
929.414	808.289	685.311
929.333	811.376	685.558
929.253	822.048	683.41
929.172	827.935	679.742
929.091	830.295	668.523
929.01	830.926	663.579
928.929	818.689	668.401
928.849	810.055	669.325
928.768	802.542	676.362
928.687	786.436	678.51
928.606	790.202	675.475
928.525	795.494	679.238
928.444	812.924	685.9
928.364	827.166	679.397
928.283	838.298	677.872
928.202	847.41	681.903
928.121	845.466	688.424
928.04	856.373	688.756
927.959	847.427	697.195
927.879	845.933	708.961
927.798	839.386	713.368
927.717	831.406	723.059
927.636	829.452	724.424
927.555	833.009	716.146
927.474	830.323	716.711
927.393	838.857	714.119
927.313	848.741	713.842
927.232	856.165	700.411
927.151	852.522	706.325
927.07	857.931	714.994
926.989	845.741	714.448
926.908	836.826	720.661
926.828	844.212	716.535
926.747	850.177	726.677
926.666	853.715	729.066
926.585	861.318	730.235
926.504	868.787	727.288
926.423	866.14	722.958
926.342	866.981	723.121
926.261	864.619	723.908
926.181	864.083	719.854
926.1	864.27	721.048
926.019	880.082	714.288
925.938	881.553	721.061
925.857	884.036	719.753
925.776	881.456	726.249
925.695	879.836	729.39
925.614	877.97	738.484
925.533	870.662	749.895
925.453	871.622	752.291
925.372	875.217	754.899
925.291	878.318	760.215
925.21	883.691	751.627
925.129	884.455	756.244
925.048	884.571	754.138
924.967	893.467	755.685
924.886	896.195	751.865
924.805	899.601	743.094
924.724	897.564	741.058
924.643	901.549	736.529
924.563	899.5	735.297
924.482	895.417	735.34
924.401	887.024	741.972
924.32	887.769	749.577
924.239	891.658	754.38
924.158	910.764	762.263
924.077	922.135	768.428
923.996	930.299	766.282
923.915	936.058	780.196
923.834	937.874	778.558
923.753	936.844	770.759
923.672	926.495	763.782
923.591	915.554	761.218
923.51	906.168	757.774
923.429	900.932	764.048
923.349	907.557	764.199
923.268	909.239	773.734
923.187	909.535	775.768
923.106	911.168	787.366
923.025	918.696	788.728
922.944	923.657	788.99
922.863	929.383	785.93
922.782	932.158	786.903
922.701	934.975	795.478
922.62	943.203	794.908
922.539	948.809	785.504
922.458	945.098	790.499
922.377	940.005	790.678
922.296	935.977	799.582
922.215	934.131	806.54
922.134	933.873	800.197
922.053	942.416	787.163
921.972	946.623	787.413
921.891	958.936	780.298
921.81	964.633	773.982
921.729	966.288	779.434
921.648	952.782	787.368
921.567	949.728	793.736
921.486	946.001	809.081
921.405	938.375	806.13
921.324	940.429	801.5
921.243	941.968	795.46
921.162	947.068	799.567
921.081	946.882	795.26
921	951.977	800.595
920.919	950.287	806.389
920.838	951.269	806.401
920.757	966.101	809.887
920.676	971.61	812.038
920.595	973.028	806.776
920.514	976.903	808
920.433	975.786	813.394
920.352	971.467	812.99
920.271	964.234	809.198
920.19	970.826	796.073
920.109	968.837	792.663
920.028	976.931	794.956
919.947	981.092	798.316
919.866	985.416	799.716
919.785	979.804	807.218
919.704	974.442	811.989
919.623	969.743	819.455
919.542	957.814	823.572
919.461	950.903	825.732
919.38	959.925	828.532
919.299	957.132	830.536
919.218	967.49	831.641
919.137	979.54	829.64
919.056	1000.45	835.14
918.975	1003.34	841.937
918.894	999.083	844.938
918.813	1000.27	846.011
918.732	993.181	848.222
918.651	984.943	851.175
918.57	976.926	851.081
918.489	971.122	849.834
918.407	976.013	844.074
918.326	983.494	839.971
918.245	989.888	847.283
918.164	988.427	845.945
918.083	982.556	847.508
918.002	993.419	846.654
917.921	1008.52	849.744
917.84	1009.11	852.793
917.759	1002.9	859.904
917.678	1014.73	868.16
917.597	1018.86	873.147
917.516	1018.17	882.259
917.435	1015.04	881.161
917.354	1015.79	865.833
917.273	1015.94	860.202
917.191	1020.8	856.526
917.11	1021.91	857.627
917.029	1018.51	860.456
916.948	1014.08	866.6
916.867	1022.12	862.507
916.786	1022.96	875.95
916.705	1018.17	877.14
916.624	1021.56	871.638
916.543	1029.02	856.048
916.462	1033.08	853.135
916.38	1028.41	846.495
916.299	1020.7	839.536
916.218	1024.33	848.565
916.137	1017.3	850.869
916.056	1016.42	851.769
915.975	1020.24	870.329
915.894	1017.61	877.252
915.813	1011.69	884.198
915.732	1020.61	888.628
915.65	1028.49	896.563
915.569	1033.08	892.594
915.488	1041.26	889.668
915.407	1050.21	894.953
915.326	1054.66	893.085
915.245	1062.59	894.403
915.164	1077.78	902.859
915.083	1077.28	902.395
915.001	1054.98	897.671
914.92	1047.22	899.009
914.839	1042.1	897.272
914.758	1043.3	888.524
914.677	1047.82	892.331
914.596	1051.45	893.688
914.515	1053.15	902.325
914.433	1056.62	913.623
914.352	1068.22	920.384
914.271	1072.38	921.291
914.19	1053.33	906.012
914.109	1048.72	909.475
914.028	1054.36	902.797
913.946	1063.98	900.3
913.865	1069.61	906.362
913.784	1084.25	904.574
913.703	1090.34	906.283
913.622	1097.44	915.54
913.541	1105.83	919.766
913.46	1105.12	915.626
913.378	1091.39	906.922
913.297	1079.85	920.438
913.216	1078.07	922.273
913.135	1078.82	932.349
913.054	1074.56	934.411
912.972	1088.64	936.828
912.891	1090.37	943.205
912.81	1098.61	954.343
912.729	1108.17	958.917
912.648	1108.25	955.103
912.567	1102.29	945.173
912.485	1098.51	939.691
912.404	1111.58	939.89
912.323	1110.56	941.918
912.242	1099.19	943.94
912.161	1102.38	957.98
912.079	1098.3	966.029
911.998	1095.53	968.986
911.917	1094.46	968.579
911.836	1093.09	964.092
911.755	1098.51	948.759
911.673	1108.28	945.841
911.592	1132.5	944.543
911.511	1134.29	944.196
911.43	1124.58	946.048
911.349	1134.76	950.285
911.267	1129.81	950.622
911.186	1118.14	955.347
911.105	1109.7	968.114
911.024	1108.3	982.172
910.942	1108.33	988.843
910.861	1110.73	997.035
910.78	1125.52	996.434
910.699	1135.19	988.868
910.617	1134.02	985.513
910.536	1153.93	975.778
910.455	1151.13	964.552
910.374	1151.83	966.969
910.293	1155.61	970.675
910.211	1154.26	976.948
910.13	1145.11	973.823
910.049	1136.33	977.512
909.968	1135.83	979.33
909.886	1128.49	977.501
909.805	1133.38	980.242
909.724	1146.47	972.307
909.643	1153.38	966.249
909.561	1162.34	979.407
909.48	1184.34	979.707
909.399	1183.91	986.137
909.318	1175.86	985.447
909.236	1168.02	994.654
909.155	1159.75	1002.16
909.074	1157.84	1000.81
908.992	1171.82	1003.15
908.911	1167.88	1003.14
908.83	1171.81	1003.78
908.749	1179.86	1017.22
908.667	1196.06	1017.11
908.586	1189.33	1022.02
908.505	1182.7	1023.69
908.423	1169.17	1022.93
908.342	1166.67	1018.9
908.261	1174.67	1025.06
908.18	1177.88	--
908.098	1170.19	--
908.017	1182.27	--
907.936	1192.36	--
907.854	1203.17	--
907.773	1201.23	1036.09
907.692	1199.98	1035.93
907.611	1191.67	1038.34
907.529	1196.69	1040.35
907.448	1202.24	1043.49
907.367	1201.99	1040.45
907.285	1202.09	1038.65
907.204	1204.83	1037.72
907.123	1203.04	1029.97
907.041	1204.78	1033.38
906.96	1193.62	1032.69
906.879	1191.97	1030.33
906.797	1190.02	1035.48
906.716	1195.56	1039.11
906.635	1202.56	1052.89
906.554	1203.26	1044.52
906.472	1210.99	1054.59
906.391	1215.11	1064.05
906.31	1226.08	1057.75
906.228	1231.12	1062.81
906.147	1227.86	1057.48
906.065	1232.36	1055.55
905.984	1233.31	1054.69
905.903	1237.09	1051.91
905.822	1238.44	1053.27
905.74	1235.83	1044.45
905.659	1238.52	1054.37
905.578	1240.47	1063.14
905.496	1255.33	1057.35
905.415	1257.13	1061.95
905.333	1265.82	1070.99
905.252	1262.2	1087.35
905.171	1256.35	1094.75
905.089	1251.93	1092.97
905.008	1247.41	1097.68
904.927	1239.95	1099.95
904.845	1239.16	1102.43
904.764	1249.93	1098.07
904.683	1266.21	1088.14
904.601	1275.76	1087.55
904.52	1291.59	1098.52
904.438	1298.46	1102.09
904.357	1309.06	1101.76
904.276	1314.08	1108.28
904.194	1307.88	1106.17
904.113	1299.44	1104.26
904.032	1298.02	1108.8
903.95	1299.78	1104.33
903.869	1297.59	1115.11
903.787	1303.1	1111.72
903.706	1306.09	1107.51
903.625	1323.47	1104.3
903.543	1324.18	1107.56
903.462	1325.8	1116.76
903.381	1312.55	1112.08
903.299	1307.43	1109.52
903.218	1297.31	1109.27
903.136	1288.39	1116.42
903.055	1287.01	1126.15
902.974	1286.38	1125.79
902.892	1291.42	1125.78
902.811	1296.51	1121.65
902.729	1292.7	1123.06
902.648	1298.17	1120.76
902.567	1301.46	1123.84
902.485	1295.62	1115.91
902.404	1308.75	1113.07
902.322	1318.66	1133.75
902.241	1331.47	1135.21
902.159	1339.72	1134.8
902.078	1352.78	1133.64
901.997	1345.49	1131.94
901.915	1333.22	1142.76
901.834	1331.59	1146.44
901.752	1332.71	1147.68
901.671	1328.76	1136.26
901.589	1341.24	1139.61
901.508	1337.14	1144.46
901.427	1340.52	1128.04
901.345	1342.93	1116.99
901.264	1335.59	1120.38
901.182	1323.7	1128.06
901.101	1299.56	1141.44
901.019	1304.61	1150.09
900.938	1317.6	1150.42
900.857	1319.83	1150.23
900.775	1325.94	1158.22
900.694	1330.59	1161.95
900.612	1333.29	1156.15
900.531	1340.63	1156.04
900.449	1335.81	1167.23
900.368	1340.36	1170.86
900.286	1331.23	1178.23
900.205	1336.64	1188.12
900.123	1346.08	1188.48
900.042	1340.76	1187.58
899.96	1353.04	1178.57
899.879	1353.31	1176.39
899.798	1348.4	1163.77
899.716	1348.72	1153.95
899.635	1353.53	1149.31
899.553	1361.44	1148.42
899.472	1354.97	1149.89
899.39	1353.03	1157.12
899.309	1355.07	1162.02
899.227	1352.2	1166.95
899.146	1359.66	1167.77
899.064	1357.96	1174.43
898.983	1350.35	1176.98
898.901	1351.25	1178.83
898.82	1353.13	1178.97
898.738	1354.04	1185.11
898.657	1349.13	1176.66
898.575	1359.15	1184.48
898.494	1357.37	1192.38
898.412	1356.72	1191.99
898.331	1364.01	1201.34
898.249	1366.2	1201.71
898.168	1378.77	1203.95
898.086	1392.92	1208.04
898.005	1395.56	1202.04
897.923	1409.66	1193.24
897.842	1414.11	1180.06
897.76	1425.82	1181.19
897.679	1423.45	1187.62
897.597	1419.28	1189.85
897.516	1413.51	1208.32
897.434	1413.57	1216.78
897.353	1417.64	1233.09
897.271	1419.67	1246.98
897.19	1426.4	1243.6
897.108	1439.04	1248.42
897.026	1438.63	1246.07
896.945	1448.91	1247.02
896.863	1448.76	1247.72
896.782	1451.7	1247.77
896.7	1447.81	1244.67
896.619	1444.51	1239.97
896.537	1437.01	1233.48
896.456	1439.33	1230.18
896.374	1441.81	1232.09
896.293	1436.38	1245.92
896.211	1422.97	1252.53
896.13	1425.9	1261.11
896.048	1427.22	1260.71
895.966	1434.39	1258.53
895.885	1437.76	1254.37
895.803	1450.15	1253.81
895.722	1465.96	1251.45
895.64	1482.92	1259.94
895.559	1486.4	1264.34
895.477	1493.83	1272.3
895.396	1496.02	1278.47
895.314	1500.48	1278.15
895.232	1502.55	1281.11
895.151	1494.16	1278.41
895.069	1483.24	1278.73
894.988	1479.4	1280.72
894.906	1477.34	1278.59
894.824	1474.2	1284.19
894.743	1468.6	1285.49
894.661	1481.14	1289.41
894.58	1485.15	1293.09
894.498	1489.75	1294.09
894.417	1501.23	1300.64
894.335	1502.65	1303.45
894.253	1490.02	1300.56
894.172	1500.07	1301.57
894.09	1506.93	1290.87
894.009	1493.11	1289.34
893.927	1494.86	1281.64
893.845	1503.28	1282.3
893.764	1509.61	1281.09
893.682	1506.16	1271.92
893.601	1512.42	1268.04
893.519	1522.66	1277.53
893.437	1525.98	1281.82
893.356	1542.37	1284.87
893.274	1526.61	1293.26
893.193	1508.07	1301.3
893.111	1498.74	1299.5
893.029	1487.2	1307.94
892.948	1482.34	1307.14
892.866	1477.15	1299.29
892.784	1485.94	1303.64
892.703	1501.96	1318.6
892.621	1525.87	1322.56
892.54	1541.14	1323.29
892.458	1542.89	1345.96
892.376	1556.56	1346.72
892.295	1555.26	1335.57
892.213	1552.81	1327.64
892.131	1546.63	1320.47
892.05	1546.44	1311.8
891.968	1532.63	1309.78
891.887	1526.61	1319.68
891.805	1522.62	1326.21
891.723	1511.38	1324.01
891.642	1520.41	1336.33
891.56	1531.34	1334.38
891.478	1525.62	1322.57
891.397	1521.86	1323.98
891.315	1537.53	1321.13
891.233	1553.75	1330.9
891.152	1548.33	1320.75
891.07	1555.89	1336.48
890.988	1547.03	1338.89
890.907	1554.63	1332.62
890.825	1561.74	1342.25
890.743	1545.68	1343.43
890.662	1526.95	1343.88
890.58	1532.09	1349.58
890.498	1557.5	1360.49
890.417	1569.82	1368.62
890.335	1563.23	1349.3
890.253	1576.46	1359.44
890.172	1570.48	1354.42
890.09	1579.64	1351.71
890.008	1575.53	1347.4
889.927	1558.32	1346.76
889.845	1558.81	1354.81
889.763	1563.66	1357.4
889.682	1572.27	1371.8
889.6	1576.19	1374.74
889.518	1570.79	1380.49
889.437	1578.56	1388.15
889.355	1575.82	1386.62
889.273	1582.1	1391.35
889.191	1592.06	1379.14
889.11	1587.24	1377.21
889.028	1591.61	1370.33
888.946	1599.24	1365.01
888.865	1609.9	1366.05
888.783	1601.09	1371.87
888.701	1603.25	1368.21
888.62	1601.62	1368.73
888.538	1595.48	1367.49
888.456	1597.26	1367.43
888.374	1603.69	1361.31
888.293	1603.88	1366.42
888.211	1605.34	1375.79
888.129	1613.14	1383.55
888.047	1617.6	1388.29
887.966	1615.4	1391.87
887.884	1627.78	1389.05
887.802	1634.22	1393.46
887.721	1629.29	1387.46
887.639	1627.4	1390.95
887.557	1629.99	1398.84
887.475	1623.11	1403.9
887.394	1621.53	1412.66
887.312	1617.5	1413.33
887.23	1620.04	1421.45
887.149	1624.71	1424.49
887.067	1649.75	1419.63
886.985	1658.82	1417.14
886.903	1649.33	1425.77
886.821	1650.83	1433.34
886.74	1652.23	1433.29
886.658	1649.82	1430.77
886.576	1664.02	1427.57
886.495	1664.17	1416.84
886.413	1656.78	1422.7
886.331	1663.2	1415.12
886.249	1682.34	1409.5
886.167	1680.68	1416.39
886.086	1678.1	1428.09
886.004	1684.11	1429.04
885.922	1685.13	1433.38
885.84	1688.63	1432.43
885.759	1695.67	1433.87
885.677	1691.67	1429.39
885.595	1681.36	1431.97
885.513	1697.49	1418.53
885.431	1703.71	1414.61
885.35	1709.14	1420.94
885.268	1710.34	1429.55
885.186	1704.98	1435.99
885.104	1700.29	1434.96
885.023	1715.4	1437.84
884.941	1719.13	1446.08
884.859	1718.53	1449.3
884.777	1720.71	1445.34
884.695	1728.54	1444.72
884.614	1725.7	1458.18
884.532	1718.44	1460.51
884.45	1719.72	1466.73
884.368	1699.97	1475.54
884.286	1705.78	1471.86
884.205	1725.95	1478.79
884.123	1725.96	1480.14
884.041	1721.73	1479.14
883.959	1721.19	1476.75
883.877	1722.56	1486.97
883.796	1725.99	1487.08
883.714	1725.09	1472.68
883.632	1725.66	1470.78
883.55	1705.32	1467.17
883.468	1704.65	1470.2
883.387	1699.03	1477.12
883.305	1690.55	1481.84
883.223	1680.38	1483.62
883.141	1687.78	1479.46
883.059	1703.35	1482.22
882.977	1718.72	1488.63
882.896	1737.04	1493.93
882.814	1733.72	1494.12
882.732	1736.37	1493.4
882.65	1740.16	1500.1
882.568	1745.73	1498.75
882.486	1743.34	1497.98
882.405	1733.76	1493.75
882.323	1738.12	1479.28
882.241	1739.41	1477.42
882.159	1737.75	1478.95
882.077	1742.23	1482.1
881.995	1733.86	1490.18
881.914	1742.61	1504.88
881.832	1751.3	1511.72
881.75	1772.09	1517.71
881.668	1767.8	1520.96
881.586	1754.95	1509.59
881.504	1758.09	1505.85
881.422	1764.22	1505.42
881.341	1768.02	1507.33
881.259	1770.4	1511.48
881.177	1774.77	1511.22
881.095	1779.88	1512.61
881.013	1783.49	1508.81
880.931	1794.68	1517.18
880.849	1788.5	1509.27
880.767	1796.11	1506.24
880.686	1797.87	1514.4
880.604	1801.04	1526.36
880.522	1809.47	1539.44
880.44	1810.98	1538.98
880.358	1802.09	1535.74
880.276	1794.53	1534.06
880.194	1778.19	1539.65
880.112	1764.48	1539.92
880.031	1765.14	1525.94
879.949	1780	1531.66
879.867	1768	1535.1
879.785	1768.09	1538.19
879.703	1781.75	1545.61
879.621	1790.8	1548.62
879.539	1798.42	1557.01
879.457	1804.89	1550.8
879.375	1801.19	1555.24
879.293	1800.23	1549.98
879.212	1806.22	1541.12
879.13	1812.55	1540.75
879.048	1802.85	1535.57
878.966	1810.52	1532.22
878.884	1826.15	1540.13
878.802	1850.61	1542.77
878.72	1859.1	1550.62
878.638	1854	1556.52
878.556	1867.02	1573.64
878.474	1861.57	1586.76
878.392	1854.91	1584.5
878.31	1858.55	1575.92
878.229	1856.25	1560.1
878.147	1860.44	1551.01
878.065	1864.85	1542.1
877.983	1859.14	1541.24
877.901	1848.64	1543.76
877.819	1845.26	1565.45
877.737	1861.13	1582.88
877.655	1853.28	1606.75
877.573	1862.57	1624.91
877.491	1880.18	1627.14
877.409	1888.82	1624.32
877.327	1900.01	1619.05
877.245	1901.24	1616.28
877.163	1899.1	1610.86
877.081	1908.37	1601.49
876.999	1911.84	1609.96
876.918	1916.49	1616.12
876.836	1910.43	1628.73
876.754	1913.72	1637.98
876.672	1914.43	1636.04
876.59	1911.43	1643.3
876.508	1912.45	1637.43
876.426	1898.12	1629.04
876.344	1899.01	1614.12
876.262	1898.58	1608.79
876.18	1900.97	1607.33
876.098	1906.16	1613.28
876.016	1913.03	1621.53
875.934	1923.46	1620.46
875.852	1928.12	1624.93
875.77	1937.42	1623.89
875.688	1933.17	1620.93
875.606	1921.43	1618.4
875.524	1912.2	1613.13
875.442	1917.91	1623.09
875.36	1916.47	1630.31
875.278	1929.45	1644.75
875.196	1936.44	1648.82
875.114	1948.41	1650.53
875.032	1957.85	1647.14
874.95	1958.62	1631.17
874.868	1937.91	1634.33
874.786	1932.96	1630.07
874.704	1923.99	1622.64
874.622	1929.6	1634.59
874.54	1925.28	1657.19
874.458	1924.7	1663.99
874.376	1926.87	1671.73
874.294	1942.22	1678.62
874.212	1944.27	1676.22
874.13	1935.19	1672.71
874.048	1925.62	1673.3
873.966	1930.01	1676.07
873.884	1934.37	1660.99
873.802	1940.82	1670.75
873.72	1950.93	1688.17
873.638	1948.36	1688.52
873.556	1962.01	1683.62
873.474	1974.36	1685.67
873.392	1981.02	1689.14
873.31	1982.21	1691.46
873.228	1988.76	1682.1
873.146	1987.25	1692.02
873.064	1974.37	1676.96
872.982	1969.91	1677.01
872.9	1963.35	1686.64
872.818	1950.97	1686.11
872.736	1949.12	1678.39
872.654	1955.83	1686.54
872.572	1977.6	1689.56
872.49	1994.34	1689.2
872.408	2007.27	1680.17
872.326	2016.45	1690.04
872.243	2018.17	1691.62
872.162	2021.52	1693.85
872.079	2022.56	1706.9
871.997	2015.93	1712.51
871.915	2019.11	1718.53
871.833	2030.39	1717.6
871.751	2034.44	1722.59
871.669	2029.13	1720.82
871.587	2021.31	1721.7
871.505	2023.81	1719.77
871.423	2044.07	1731.96
871.341	2040.94	1736.23
871.259	2044.76	1740.2
871.177	2047.35	1742.22
871.095	2057.1	1751.31
871.013	2054.7	1741.03
870.931	2058.82	1738.98
870.849	2046.57	1730.78
870.766	2044.22	1728.89
870.684	2044.43	1727.69
870.602	2048.6	1732.32
870.52	2034.97	1730.84
870.438	2045.34	1732.98
870.356	2051.33	1737.76
870.274	2057.52	1744.52
870.192	2059.44	1733.3
870.11	2089.73	1733.96
870.028	2084.73	1736.28
869.946	2094.61	1740.59
869.863	2096.24	1735.68
869.781	2100.3	1732.31
869.699	2104.61	1745.13
869.617	2114.02	1751.02
869.535	2109.72	1755.18
869.453	2108.47	1760.13
869.371	2105.75	1778.33
869.289	2116.35	1798.05
869.207	2101.51	1809.11
869.125	2108.75	1801.37
869.042	2115.7	1792.83
868.96	2135.28	1794.07
868.878	2133.73	1798.33
868.796	2134.65	1788.14
868.714	2134.68	1783.25
868.632	2136.32	1791.93
868.55	2132.03	1807.78
868.468	2128.06	1824.15
868.385	2124.37	1833.11
868.303	2121.72	1825.02
868.221	2133.64	1828.34
868.139	2145.28	1831.79
868.057	2144.43	1825.74
867.975	2148.52	1821.42
867.893	2146.6	1808.25
867.81	2154.1	1800.19
867.728	2155.27	1797.93
867.646	2146.95	1816.23
867.564	2152.38	1817.38
867.482	2150.15	1814.03
867.4	2159.03	1826.79
867.318	2167.85	1855.07
867.236	2168.33	1866.3
867.153	2174.74	1883.86
867.071	2166.14	1882.87
866.989	2173.29	1877.54
866.907	2189.8	1882.9
866.825	2194.33	1881.35
866.743	2204.86	1862.94
866.66	2208.59	1850.05
866.578	2200.87	1846.55
866.496	2200.33	1853.84
866.414	2193.1	1857.48
866.332	2195.21	1864.44
866.25	2193.51	1862.5
866.167	2201.07	1867.26
866.085	2216.7	1877.52
866.003	2229.42	1880.46
865.921	2234.58	1887.79
865.839	2243.88	1890.72
865.757	2238.04	1892.23
865.674	2226.66	1886.05
865.592	2221.5	1896.78
865.51	2209.82	1886.38
865.428	2210.51	1876.51
865.346	2209.27	1866.71
865.263	2216.41	1852.7
865.181	2221.1	1852.51
865.099	2240.58	1853.29
865.017	2230.51	1853.22
864.935	2235.21	1856.89
864.853	2227.5	1866.89
864.77	2231.71	1883.2
864.688	2227.59	1890.61
864.606	2237.49	1900.44
864.524	2252.85	1914.03
864.442	2259.89	1915.56
864.359	2262.45	1922.9
864.277	2261.95	1927.43
864.195	2231.92	1933.64
864.113	2232.67	1932.61
864.031	2206.09	1937.11
863.948	2194.45	1926.59
863.866	2204.98	1928.25
863.784	2214.82	1929.43
863.702	2237.47	1934.15
863.619	2249.7	1926.33
863.537	2269.82	1922.64
863.455	2276.1	1923.33
863.373	2283.86	1908.44
863.291	2279.71	1896.46
863.208	2251.93	1901.72
863.126	2235.85	1889.28
863.044	2232	1884.53
862.962	2220.98	1889.97
862.879	2225.81	1893.87
862.797	2223.7	1916
862.715	2250.4	1925.83
862.633	2270.44	1932.55
862.55	2293.29	1929.25
862.468	2313.38	1942.46
862.386	2316.49	1957.47
862.304	2320.4	1956.95
862.221	2313.74	1960.9
862.139	2314.51	1968.47
862.057	2310.02	1971.63
861.975	2297.37	1980.2
861.893	2310.52	1980.35
861.81	2318.02	1976.83
861.728	2337.72	1971.66
861.646	2341.69	1968.44
861.563	2333.34	1964.29
861.481	2327.46	1972.31
861.399	2326.81	1976.01
861.317	2336.15	1981.65
861.234	2330.17	1992.06
861.152	2321.27	1984.22
861.07	2348.76	2002.1
860.988	2369.49	2004.08
860.905	2380.14	2010.5
860.823	2382.11	2006.15
860.741	2389.52	2005.63
860.659	2389.82	2011.35
860.576	2398.38	2004.37
860.494	2409.84	2003.5
860.412	2402.52	2009.12
860.329	2394.85	1999.23
860.247	2406.22	2015.53
860.165	2406.8	2022.41
860.083	2394.93	2035.14
860	2397.44	2035.69
859.918	2397.88	2044.04
859.836	2388.51	2037.81
859.753	2404.03	2034.22
859.671	2417.96	2035.72
859.589	2426.14	2043.98
859.506	2427.61	2046.39
859.424	2435.9	2056.95
859.342	2447.47	2060.03
859.26	2437.53	2066.79
859.177	2422.13	2066.88
859.095	2405.37	2061.07
859.013	2402.13	2054.02
858.93	2410.18	2055.02
858.848	2416.81	2063.81
858.766	2429.31	2091.34
858.683	2435.65	2092.57
858.601	2459.29	2104.7
858.519	2479.13	2112.28
858.436	2486.03	2114.14
858.354	2492.56	2101.46
858.272	2489.55	2084.4
858.189	2491.01	2076.59
858.107	2481.53	2072.97
858.025	2480.66	2076.15
857.943	2468.85	2092.54
857.86	2456.45	2085.46
857.778	2457.17	2102.52
857.696	2459.47	2115.98
857.613	2465.63	2132.1
857.531	2485.12	2131.24
857.448	2494.04	2133.22
857.366	2511.63	2135.83
857.284	2512.25	2138.78
857.201	2503.44	2133.94
857.119	2482.83	2125.91
857.037	2481.05	2117.18
856.954	2470.64	2120.03
856.872	2461.93	2123.26
856.79	2462.88	2131.47
856.707	2470.17	2128.56
856.625	2484.87	2137.12
856.543	2506.17	2128.37
856.46	2510.5	2133.58
856.378	2521.69	2134.16
856.296	2535.53	2135.28
856.213	2549.27	2142.36
856.131	2554.13	2149.54
856.048	2550.92	2153.96
855.966	2550.52	2158.11
855.884	2536.52	2163.85
855.801	2522.78	2164.58
855.719	2526.65	2154.38
855.637	2534.68	2172.54
855.554	2551.3	2163.11
855.472	2562.99	2165.31
855.389	2559.36	2158.34
855.307	2571.73	2149.51
855.225	2575.57	2149.39
855.142	2565.21	2151.23
855.06	2551.14	2147.23
854.978	2547.76	2144.83
854.895	2547.21	2154.53
854.813	2551.76	2168.1
854.73	2548.51	2163.35
854.648	2553.84	2174.43
854.566	2544.13	2179.02
854.483	2557.87	2182.1
854.401	2560.48	2196.98
854.318	2556.23	2204.5
854.236	2565.66	2192.51
854.154	2565.51	2191.75
854.071	2561.11	2187.11
853.989	2569.42	2180.22
853.906	2574.15	2182.34
853.824	2587.63	2187.22
853.742	2588.76	2195.65
853.659	2604.38	2196.92
853.577	2604.96	2208.6
853.494	2613.1	2208.37
853.412	2606.09	2211.61
853.329	2585.59	2218.25
853.247	2586.22	2220.69
853.165	2574.97	2225.74
853.082	2585.62	2235.23
853	2587.54	2234.93
852.917	2586.59	2221.95
852.835	2597.55	2220.63
852.753	2607.62	2231.21
852.67	2618.24	2225.78
852.588	2615.98	2239.24
852.505	2621.55	2237.45
852.423	2628.77	2248.01
852.34	2638.51	2255.15
852.258	2665.24	2266.37
852.175	2664.36	2259
852.093	2678.69	2253.5
852.011	2699.86	2269.18
851.928	2710.25	2275.72
851.846	2695.11	2267.1
851.763	2682.06	2269.74
851.681	2678.4	2260.75
851.598	2678.26	2264.75
851.516	2693.29	2270.99
851.433	2692.22	2286.27
851.351	2706.79	2286.66
851.268	2725.22	2299.69
851.186	2728.99	2311.04
851.104	2730.83	2314.44
851.021	2719.86	2324.19
850.939	2718	2326.98
850.856	2722.04	2325.85
850.774	2728.92	2341.8
850.691	2736.7	2333.72
850.609	2736.31	2325.1
850.526	2740.33	2321.4
850.444	2721.64	2327.44
850.361	2705.37	2333.66
850.279	2715.5	2339.61
850.196	2719.1	2356.51
850.114	2716.34	2349.15
850.031	2713.54	2350.91
849.949	2719.21	2360.37
849.867	2733.09	2345.82
849.784	2743.79	2334.39
849.701	2738.01	2337.32
849.619	2750.37	2347.52
849.537	2768.42	2352.28
849.454	2782.13	2364.41
849.372	2780.1	2372.66
849.289	2782.18	2366.61
849.207	2780.63	2367.55
849.124	2774.95	2364.17
849.042	2772.38	2363.87
848.959	2776.5	2359.95
848.877	2772.09	2362.91
848.794	2780.34	2367.3
848.712	2790.6	2363.65
848.629	2793.07	2368.13
848.547	2802.92	2369.37
848.464	2805.6	2378.11
848.381	2812.39	2382.26
848.299	2794.48	2390.43
848.216	2802.72	2405.05
848.134	2803.71	2422.55
848.051	2797.84	2428.05
847.969	2791.13	2430.45
847.886	2794.11	2419.04
847.804	2801.17	2430.62
847.721	2811.46	2430.79
847.639	2823.37	2431.81
847.556	2837.07	2432.35
847.474	2837.59	2439.37
847.391	2856.27	2435.34
847.309	2858.05	2423.89
847.226	2849.83	2420.26
847.144	2852.83	2412.91
847.061	2845.06	2403.22
846.979	2854.12	2422.64
846.896	2858.73	2413.46
846.813	2875.24	2421.51
846.731	2869.79	2431.62
846.648	2872.87	2446.04
846.566	2878.89	2452.72
846.483	2876.67	2460.23
846.401	2854.65	2468.88
846.318	2860.98	2472.76
846.236	2864.85	2475.76
846.153	2874.45	2470.22
846.071	2872.95	2453.93
845.988	2889.4	2449.2
845.905	2901.6	2438.97
845.823	2928.21	2438.68
845.74	2944.58	2450.15
845.658	2939.05	2449.69
845.575	2930.97	2444.53
845.493	2944.05	2472.67
845.41	2955.92	2470.85
845.327	2943.59	2471.93
845.245	2939.05	2484.21
845.162	2937.19	2486.38
845.08	2924.05	2492.06
844.997	2929.02	2497.8
844.915	2933.08	2508.27
844.832	2934.64	2488.25
844.749	2951.13	2501.91
844.667	2975.19	2536.64
844.584	2997.42	2541.58
844.502	2993.01	2559.83
844.419	3000.14	2573.54
844.336	2992.79	2568.27
844.254	2990.91	2555.56
844.171	2992.08	2540.44
844.089	2989.29	2526.01
844.006	2988.49	2506.56
843.924	2990.12	2520.09
843.841	2997.41	2534.57
843.758	3007.04	2530.42
843.676	2987.04	2533.96
843.593	2978.72	2539.26
843.51	2990.38	2543.54
843.428	3012.57	2544.63
843.345	3023.5	2550.33
843.263	3026.04	2551.15
843.18	3036.31	2551.78
843.097	3041.55	2564.01
843.015	3060.34	2575.12
842.932	3068.46	2574.07
842.85	3057.59	2569.74
842.767	3046.08	2583.58
842.684	3049.2	2598.84
842.602	3050.12	2603.02
842.519	3064.51	2609.89
842.436	3058.89	2594.06
842.354	3055.31	2582.6
842.271	3051.39	2582.92
842.189	3069.61	2599.92
842.106	3078.47	2602.07
842.023	3093.21	2606.43
841.941	3079.3	2628.07
841.858	3085.63	2635.71
841.775	3092.09	2639.35
841.693	3106.73	2645.58
841.61	3103.27	2631.87
841.528	3098.54	2619.59
841.445	3096.51	2622.55
841.362	3112.2	2644.34
841.28	3123.05	2645.94
841.197	3139.93	2653.31
841.114	3140.54	2658.82
841.032	3149.34	2655.97
840.949	3149.64	2662.48
840.866	3156.89	2652.43
840.784	3159.98	2657.98
840.701	3166.24	2660.86
840.618	3164.66	2671.82
840.536	3170.74	2679.03
840.453	3175.95	2676.86
840.37	3180.54	2680.25
840.288	3182.15	2675.95
840.205	3173.49	2666.02
840.122	3188.13	2660.58
840.04	3186.24	2651.53
839.957	3185.56	2651.97
839.874	3188.48	2657.11
839.792	3179.27	2664.4
839.709	3195.5	2673.73
839.626	3199.94	2693.74
839.544	3191.78	2696.07
839.461	3196.15	2686.82
839.378	3207.82	2707.76
839.296	3211.12	2710.34
839.213	3213.97	2715.11
839.13	3206.21	2708.15
839.048	3203.84	2717.04
838.965	3202.93	2723.85
838.882	3220.55	2724.44
838.799	3215.64	2718.22
838.717	3201.8	2704.02
838.634	3210.24	2711.35
838.551	3220.5	2738.85
838.469	3230.04	2734.91
838.386	3256.83	2738.54
838.303	3250.44	2743.05
[truncated: 2,393 more rows]

## Sheet: Fig. 4c
Fig. 4c
Wavelength (nm)	PL intensity for Nd-Pyrene	PL intensity for Ho-Pyrene	PL intensity for Er-Pyrene	PL intensity for Pyrene	Wavelength (nm)	PL intensity for Gd-Pyrene	Wavelength (nm)	PL intensity for Lu-Pyrene
999.952	191.179	1461.46	189.14	12.9768	999.952	98.1174	999.952	0
999.873	246.409	1465.71	171.127	10.7613	999.873	126.603	999.873	37.9809
999.794	199.639	1507.91	189.105	9.8099	999.794	142.402	999.794	25.3159
999.715	229.33	1482.15	207.076	15.1867	999.715	113.9	999.715	25.3112
999.636	212.303	1515.84	193.535	10.4389	999.636	177.146	999.636	41.1231
999.557	229.245	1558.01	238.499	11.7021	999.557	129.672	999.557	6.32546
999.478	203.735	1574.7	229.457	11.0675	999.478	94.8642	999.478	53.7564
999.399	258.865	1527.73	305.886	13.5947	999.399	148.593	999.399	25.2924
999.321	275.789	1646.25	224.874	12.3278	999.321	123.278	999.321	31.6097
999.242	288.464	1527.16	220.336	7.9009	999.242	97.9718	999.242	12.6415
999.163	233.273	1471.74	215.799	9.7954	999.163	88.4742	999.163	12.6392
999.083	271.395	1590.2	193.284	13.5846	999.083	129.527	999.083	34.7513
999.005	279.824	1551.75	224.707	9.16	999.005	104.234	999.005	31.5862
998.925	309.445	1542.99	215.679	12.3163	998.925	167.376	998.925	12.6321
998.846	258.529	1602.03	283.026	8.5251	998.846	157.872	998.846	9.47234
998.767	279.668	1593.26	215.599	11.6804	998.767	135.745	998.767	15.7843
998.688	262.67	1592.97	282.921	8.5219	998.688	145.189	998.688	12.6251
998.609	254.149	1630.79	193.069	6.9425	998.609	113.605	998.609	44.1796
998.53	279.512	1647.43	278.327	7.2567	998.53	148.29	998.53	59.9469
998.451	279.46	1583.61	246.857	13.5644	998.451	126.181	998.451	22.0816
998.372	194.739	1566.38	201.936	11.6695	998.372	97.7718	998.372	25.2314
998.293	270.891	1621.12	197.412	10.406	998.293	119.827	998.293	3.15334
998.214	241.218	1565.8	264.662	10.4041	998.214	141.874	998.214	50.4441
998.135	266.56	1548.58	255.643	8.5109	998.135	116.63	998.135	40.9783
998.056	380.729	1620.21	282.501	14.1821	998.056	138.67	998.056	25.2127
997.977	266.461	1602.99	345.214	14.8097	997.977	138.644	997.977	0
997.898	266.411	1560.41	282.396	12.6017	997.898	97.6629	997.898	3.15042
997.819	287.501	1551.66	206.155	14.4892	997.819	135.443	997.819	22.0488
997.74	245.176	1619.01	215.079	10.7074	997.74	122.821	997.74	0
997.661	249.357	1690.56	223.999	10.0757	997.661	147.987	997.661	-3.14866
997.582	232.408	1631.08	326.977	13.2219	997.582	135.367	997.582	22.0365
997.503	266.163	1626.55	206.002	10.7015	997.503	147.932	997.503	15.7375
997.424	240.77	1752.97	246.261	11.9582	997.424	113.289	997.424	34.6159
997.345	211.162	1727.31	228.309	11.0121	997.345	128.999	997.345	25.1705
997.266	291.35	1693.21	241.694	12.8975	997.266	135.267	997.266	25.1659
997.187	295.517	1650.68	219.274	11.008	997.187	138.387	997.187	50.3224
997.108	282.8	1679.91	255.026	12.8927	997.108	144.65	997.108	28.3011
997.029	211.005	1599.42	250.506	9.1175	997.029	125.759	997.029	37.7278
996.95	286.914	1679.29	228.097	8.4872	996.95	122.592	996.95	25.1472
996.871	286.861	1607.26	241.469	10.6856	996.871	128.855	996.871	0
996.792	265.718	1611.18	210.128	14.14	996.792	150.827	996.792	43.9912
996.713	337.357	1623.53	236.909	12.5666	996.713	113.099	996.713	31.4164
996.634	210.809	1661.18	250.273	8.4809	996.634	94.2317	996.634	28.2695
996.554	252.924	1707.24	245.758	10.9917	996.554	182.147	996.554	18.8428
996.475	244.448	1702.7	250.18	10.9896	996.475	125.596	996.475	3.13989
996.396	328.679	1693.96	268	13.1851	996.396	131.851	996.396	28.2537
996.317	294.913	1689.43	236.689	10.3578	996.317	141.242	996.317	18.8323
996.238	358.042	1710.18	232.18	13.1802	996.238	116.111	996.238	37.6576
996.159	349.553	1676.17	218.744	11.2952	996.159	131.777	996.159	43.9257
996.08	311.591	1646.38	209.777	10.9794	996.08	128.616	996.08	34.5067
996.001	307.324	1873.41	214.2	13.8001	996.001	131.728	996.001	18.8183
995.922	265.175	1738.37	218.622	11.2889	995.922	116.025	995.922	0
995.843	311.418	1839.05	263.19	16.3031	995.843	150.49	995.843	21.9465
995.764	302.944	1872.36	263.141	10.6578	995.764	150.462	995.764	40.7502
995.685	302.888	1703.75	303.225	10.6558	995.685	103.424	995.685	15.6702
995.606	294.42	1821.2	249.668	10.0271	995.606	128.472	995.606	6.26693
995.526	302.775	1816.65	231.791	9.7119	995.526	125.315	995.526	15.6644
995.447	281.697	1732.22	303.055	9.7101	995.447	119.027	995.447	37.5876
995.368	306.866	1912.66	200.514	9.3951	995.368	169.113	995.368	-12.5269
995.289	302.606	1824.04	258.392	11.8983	995.289	165.95	995.289	37.5736
995.21	294.146	1806.89	249.435	16.2789	995.21	125.222	995.21	31.3055
995.131	302.493	1751.94	200.402	11.2679	995.131	143.978	995.131	0
995.052	298.237	1869.23	280.51	15.9599	995.052	125.175	995.052	62.5877
994.973	340.178	1755.49	249.296	11.2637	994.973	168.955	994.973	25.0304
994.894	319.12	1771.96	218.094	12.5129	994.894	118.872	994.894	34.4104
994.815	272.881	1914.36	235.853	11.885	994.815	150.127	994.815	28.1487
994.735	323.199	1939.19	293.649	12.8209	994.735	153.226	994.735	50.0329
994.656	314.745	1808.74	293.594	11.8806	994.656	156.324	994.656	53.15
994.577	323.078	1728.68	235.721	10.9406	994.577	115.658	994.577	34.3848
994.498	323.018	1854.21	271.251	9.0634	994.498	103.135	994.498	12.5012
994.419	364.901	1820.31	235.633	11.5615	994.419	159.361	994.419	6.24945
994.34	356.446	1908.03	248.925	11.2469	994.34	146.835	994.34	-9.37242
994.261	251.562	1802.86	262.211	13.7437	994.261	165.549	994.261	3.12356
994.182	364.697	1836.06	235.502	9.6812	994.182	168.641	994.182	0
994.102	310.144	1894.39	306.539	12.1773	994.102	146.753	994.102	43.7135
994.023	272.373	1994.61	315.366	9.6776	994.023	168.578	994.023	49.949
993.944	314.218	1918.82	208.724	11.2364	993.944	159.183	993.944	6.24246
993.865	330.914	1838.88	248.647	13.7309	993.865	140.429	993.865	31.2065
993.786	364.357	1859.48	261.918	9.6722	993.786	171.604	993.786	24.9605
993.707	293.106	1980.56	248.554	10.9182	993.707	165.333	993.707	21.8364
993.628	293.051	1950.88	261.82	15.9064	993.628	124.756	993.628	34.3079
993.548	347.41	1908.66	266.208	14.6561	993.548	155.916	993.548	18.7099
993.469	272.018	1962.71	332.698	10.9121	993.469	146.534	993.469	18.7064
993.39	313.808	1845.19	274.979	15.8975	993.39	162.092	993.39	49.8745
993.311	292.833	2066.56	248.322	14.0246	993.311	162.062	993.311	24.9326
993.232	347.151	1936.52	248.276	11.8408	993.232	165.148	993.232	-3.116
993.153	342.905	1957.07	301.422	16.8232	993.153	168.232	993.153	9.34624
993.073	284.307	2002.69	265.911	13.7053	993.073	161.971	993.073	-18.689
992.994	359.498	1939.61	314.602	11.2113	992.994	161.941	992.994	46.7138
992.915	330.175	1939.25	248.091	14.3229	992.915	155.684	992.915	15.5684
992.836	330.113	1984.86	341.061	8.094	992.836	152.541	992.836	9.33927
992.757	371.83	1946.88	296.712	12.1388	992.757	152.513	992.757	59.1377
992.678	350.875	2096.9	221.386	10.8917	992.678	93.3579	992.678	18.6716
992.599	212.992	2042.21	274.467	11.8231	992.599	155.567	992.599	43.5589
992.519	308.989	2029.31	261.137	13.3763	992.519	118.209	992.519	31.1077
992.44	359.028	1941.26	300.916	16.795	992.44	171.06	992.44	43.5426
992.361	342.265	1924.2	247.767	13.0603	992.361	174.138	992.361	49.7537
992.282	346.375	1911.32	278.686	16.7887	992.282	149.233	992.282	55.9625
992.203	333.793	2140.45	318.438	11.5012	992.203	139.88	992.203	43.5182
992.123	308.701	1985.7	234.362	17.0933	992.123	139.854	992.123	34.1865
992.044	350.352	1981.15	269.687	16.4686	992.044	158.472	992.044	9.32185
991.965	350.286	1897.38	216.594	15.8442	991.965	149.122	991.965	24.8536
991.886	333.544	1984.58	318.201	10.8714	991.886	183.261	991.886	62.1225
991.807	358.492	2042.57	300.467	11.8011	991.807	145.961	991.807	18.6333
991.727	325.084	1921.33	265.068	12.1094	991.727	167.668	991.727	31.0496
991.648	433.364	2045.98	348.941	11.4862	991.648	145.906	991.648	40.357
991.569	316.63	2028.93	326.795	13.6567	991.569	139.671	991.569	24.8304
991.49	379.052	2124.36	264.92	12.7232	991.49	164.471	991.49	49.6516
991.411	412.298	2086.48	286.943	14.8927	991.411	164.44	991.411	24.8212
991.331	283.142	2056.94	295.716	19.8532	991.331	99.2661	991.331	34.1227
991.252	270.599	2193.94	255.945	13.3364	991.252	176.785	991.252	9.30446
991.173	249.737	1956.28	291.194	9.6128	991.173	136.44	991.173	55.8163
991.094	299.629	1985.04	299.962	8.6809	991.094	105.411	991.094	31.0033
991.015	357.823	1992.99	326.368	11.1591	991.015	148.788	991.015	24.798
990.935	353.596	2150.7	321.898	14.5661	990.935	117.768	990.935	18.595
990.856	336.894	2000.57	273.341	13.3239	990.856	164.225	990.856	-3.09859
990.777	345.147	2099.99	304.146	15.4901	990.777	157.999	990.777	30.9801
990.698	286.876	1991.5	282.053	15.4872	990.698	164.164	990.698	40.2666
990.619	332.548	2099.21	286.407	12.3874	990.619	154.843	990.619	52.6465
990.539	303.393	2073.88	259.921	15.4814	990.539	148.621	990.539	9.28882
990.46	361.511	1969.61	211.421	13.3115	990.46	148.593	990.46	52.6268
990.381	357.289	2098.03	308.265	13.6185	990.381	136.185	990.381	40.2365
990.302	323.992	2130.87	299.402	10.5214	990.302	194.956	990.302	12.3781
990.222	299.013	2209.38	316.954	13.9228	990.222	154.698	990.222	30.9396
990.143	377.849	2167.44	294.888	14.5389	990.143	139.202	990.143	21.6537
990.064	377.778	2129.67	286.032	13.9176	990.064	154.64	990.064	27.8352
989.985	344.503	2091.92	285.979	12.6781	989.985	173.165	989.985	0
989.905	323.689	2145.48	277.128	13.6032	989.905	170.041	989.905	18.5499
989.826	286.287	2140.93	241.892	13.9098	989.826	179.282	989.826	12.3643
989.747	348.458	2032.67	299.01	14.5253	989.747	151.434	989.747	46.3573
989.668	335.95	2028.14	285.765	13.5956	989.668	182.305	989.668	18.5395
989.588	340.034	2127.29	294.503	15.4467	989.588	145.199	989.588	18.536
989.509	377.284	2114.45	338.395	15.1349	989.509	105.018	989.509	67.9526
989.43	339.907	2188.67	311.968	12.0439	989.43	172.938	989.43	6.17635
989.351	327.41	2146.81	382.199	16.9818	989.351	154.38	989.351	24.7008
989.271	377.072	2129.84	298.674	11.7307	989.271	138.916	989.271	15.4351
989.192	435.002	2183.3	267.878	11.1112	989.192	185.187	989.192	9.25933
989.113	339.652	2124.9	294.172	11.4177	989.113	172.809	989.113	3.08587
989.034	356.154	2161.77	241.439	17.5861	989.034	151.179	989.034	24.6823
988.954	339.525	2202.77	351.119	13.8812	988.954	135.727	988.954	21.593
988.875	360.161	2301.72	267.678	14.4954	988.875	197.385	988.875	46.262
988.796	393.205	2185.39	324.663	15.7261	988.796	172.679	988.796	18.5013
988.716	380.717	2168.43	293.897	12.3319	988.716	138.734	988.716	18.4979
988.637	322.721	2238.36	342.085	16.9532	988.637	135.626	988.637	46.236
988.558	355.754	2134.53	333.251	14.4846	988.558	175.664	988.558	36.9819
988.479	363.959	2278.88	324.42	12.325	988.479	154.062	988.479	18.4875
988.399	322.54	2154.4	324.36	12.3227	988.399	191.002	988.399	-3.08067
988.32	351.42	2129.19	306.769	13.2444	988.32	187.886	988.32	6.16019
988.241	429.892	2203.2	359.291	16.0135	988.241	187.851	988.241	15.3976
988.161	326.492	2202.79	346.081	14.1631	988.161	166.263	988.161	36.9473
988.082	404.939	2285.01	302.217	11.3899	988.082	156.997	988.082	6.15673
988.003	351.157	2123.47	310.918	14.4656	988.003	169.278	988.003	30.7779
987.924	363.483	2164.37	354.643	15.6938	987.924	166.169	987.924	-9.23163
987.844	359.285	2308.51	284.537	16.3062	987.844	150.755	987.844	39.9962
987.765	450.054	2180.08	297.614	15.6879	987.765	147.651	987.765	30.7606
987.686	313.74	2278.75	271.303	11.0717	987.686	159.925	987.686	30.7548
987.606	445.758	2113.22	376.253	16.912	987.606	156.82	987.606	12.2996
987.527	404.408	2244.88	402.428	17.2162	987.527	138.345	987.527	61.4866
987.448	371.326	2149.56	231.79	11.9876	987.448	159.835	987.448	27.6638
987.368	387.757	2223.41	257.982	16.9025	987.368	147.512	987.368	39.9513
987.289	354.69	2140.51	336.625	16.2848	987.289	125.977	987.289	18.4356
987.21	391.735	2243.2	314.707	13.2097	987.21	178.177	987.21	12.2881
987.13	371.048	2164.44	323.389	11.6715	987.13	184.287	987.13	30.7145
987.051	379.222	2151.67	297.112	14.7402	987.051	187.323	987.051	-6.14175
986.972	346.181	2188.36	323.267	13.5093	986.972	162.726	986.972	39.9139
986.892	424.405	2220.91	301.368	12.8928	986.892	144.277	986.892	27.6275
986.813	337.812	2265.81	279.478	15.6526	986.813	171.872	986.813	30.6915
986.734	473.672	2178.89	344.916	13.1949	986.734	171.84	986.734	33.7543
986.655	440.638	2240.25	309.929	11.3516	986.655	138.06	986.655	21.476
986.575	428.204	2211.01	305.507	15.3371	986.575	177.91	986.575	18.4045
986.496	370.491	2206.48	270.541	11.3473	986.496	144.142	986.496	6.13369
986.416	395.117	2247.23	392.647	10.1187	986.416	211.573	986.416	15.3314
986.337	411.503	2304.42	314.059	17.4745	986.337	177.81	986.337	21.4599
986.258	357.94	2312.21	314	17.7777	986.258	202.298	986.258	21.4558
986.178	423.689	2282.98	287.779	15.3227	986.178	183.873	986.178	18.3873
986.099	390.708	2159.17	348.758	9.4983	986.099	189.966	986.099	49.0235
986.02	308.395	2294.46	361.768	13.7853	986.02	159.297	986.02	21.4438
985.94	353.56	2261.14	344.269	16.5392	985.94	162.329	985.94	36.7538
985.861	349.384	2264.83	352.919	15.3112	985.861	146.988	985.861	9.18674
985.782	378.086	2367.14	335.428	14.696	985.782	137.775	985.782	45.9251
985.702	406.777	2329.72	365.852	15.6116	985.702	186.727	985.702	45.9164
985.623	439.565	2288.2	326.593	16.8329	985.623	174.45	985.623	21.4237
985.544	336.8	2300.09	330.885	14.3818	985.544	162.177	985.544	9.17984
985.464	422.974	2238.06	261.176	14.3791	985.464	220.275	985.464	24.475
985.385	402.365	2348.5	322.057	17.4352	985.385	195.763	985.385	18.3528
985.305	402.29	2409.63	269.781	12.5387	985.305	146.795	985.305	33.6405
985.226	344.755	2298.37	387.193	18.0401	985.226	180.401	985.226	45.8648
985.147	430.863	2252.8	321.875	12.534	985.147	168.139	985.147	-9.17123
985.067	397.961	2387.76	330.513	17.7277	985.067	183.39	985.067	6.11301
984.988	401.988	2292.97	360.887	14.9741	984.988	198.635	984.988	51.9508
984.909	389.609	2337.65	334.736	15.8878	984.909	146.657	984.909	6.11071
984.829	381.335	2365.92	330.326	11.3027	984.829	164.958	984.829	58.0408
984.75	409.961	2369.57	312.882	17.1036	984.75	174.09	984.75	-3.05421
984.67	434.477	2258.46	360.616	15.8789	984.67	195.433	984.67	42.7509
984.591	397.513	2348.19	325.796	13.4335	984.591	152.653	984.591	9.15918
984.512	397.438	2282.19	321.392	19.2307	984.512	186.202	984.512	21.3674
984.432	405.556	2367.79	247.512	14.344	984.432	210.582	984.432	18.3115
984.353	405.48	2342.77	308.247	18.0029	984.353	167.824	984.353	39.6674
984.274	352.169	2313.67	238.738	16.1691	984.274	173.894	984.274	27.4569
984.194	433.987	2403.31	277.752	16.166	984.194	173.861	984.194	12.2008
984.115	384.784	2378.29	299.395	14.6382	984.115	186.027	984.115	30.4962
984.035	401.083	2365.57	321.03	11.5864	984.035	167.698	984.035	51.8338
983.956	409.191	2426.5	351.332	17.986	983.956	237.781	983.956	30.4847
983.877	417.297	2466.96	290.553	14.3251	983.877	149.347	983.877	51.8143
983.797	417.218	2544.21	403.229	17.9792	983.797	207.218	983.797	27.426
983.718	368.064	2376.06	407.488	14.3198	983.718	188.899	983.718	60.9351
983.638	445.683	2453.3	407.412	13.7078	983.638	185.817	983.638	48.7389
983.559	269.812	2534.6	407.335	14.6189	983.559	194.919	983.559	12.1824
983.479	363.77	2517.78	385.596	13.7027	983.479	188.792	983.479	18.2702
983.4	445.432	2513.22	420.177	16.7446	983.4	197.89	983.4	0
983.321	384.062	2431.03	359.465	13.3931	983.321	222.204	983.321	48.7023
983.241	379.904	2373.38	376.718	15.2166	983.241	194.773	983.241	9.12996
983.162	375.749	2613.9	333.355	15.518	983.162	188.65	983.162	33.4702
983.082	396.095	2425.57	350.606	17.6446	983.082	200.784	983.082	39.5483
983.003	502.171	2568.01	289.953	18.2496	983.003	149.039	983.003	21.2912
982.924	461.257	2657.33	324.513	17.638	982.924	209.831	982.924	57.7796
982.844	444.846	2407.88	359.06	15.8104	982.844	185.468	982.844	51.6878
982.765	350.913	2435.99	467.123	12.7675	982.765	176.313	982.765	48.6382
982.685	363.086	2464.09	371.898	13.373	982.685	200.595	982.685	24.3145
982.606	403.806	2545.2	358.857	15.4976	982.606	173.208	982.606	39.5037
982.526	526.073	2671.14	328.53	17.3176	982.526	209.634	982.526	39.4962
982.447	440.35	2658.41	367.366	19.1369	982.447	173.143	982.447	27.3384
982.367	460.65	2445.93	414.83	17.9185	982.367	154.888	982.367	0
982.288	399.427	2612.58	298.103	17.9151	982.288	203.443	982.288	24.2917
982.208	415.652	2493.91	298.047	15.7866	982.208	170.01	982.208	9.10766
982.129	554.098	2697.15	401.639	16.0872	982.129	203.366	982.129	36.4238
982.05	444.009	2611.1	401.564	18.5119	982.05	197.258	982.05	3.03474
981.97	415.417	2573.96	366.952	17.9016	981.97	185.085	981.97	21.2392
981.891	443.842	2516.46	371.199	9.1008	981.891	169.882	981.891	36.4032
981.811	472.257	2520.06	358.183	17.5916	981.811	188.048	981.811	84.9248
981.732	427.394	2531.8	362.43	18.1948	981.732	188.012	981.732	48.5193
981.652	427.313	2641.2	336.479	14.5531	981.652	194.041	981.652	24.2551
981.573	398.75	2575.6	323.476	14.5503	981.573	145.503	981.573	15.1566
981.493	410.88	2729.71	327.727	16.366	981.493	215.183	981.493	15.1537
981.414	439.274	2806.47	375.091	16.0599	981.414	221.203	981.414	18.1811
981.334	398.525	2635.15	387.952	18.1776	981.334	181.776	981.334	12.1184
981.255	496.03	2614.32	435.286	16.3568	981.255	224.149	981.255	39.3775
981.175	491.871	2723.58	396.424	15.1423	981.175	181.708	981.175	-12.1139
981.096	369.85	2723.07	366.192	16.3506	981.096	233.148	981.096	24.2232
981.016	512.004	2816.02	404.889	17.8612	981.016	163.475	981.016	33.3006
980.937	459.091	2701.73	344.522	15.7391	980.937	223.98	980.937	18.1605
980.858	422.447	2823.08	421.96	17.2492	980.858	220.911	980.858	36.3142
980.778	430.49	2895.65	331.477	15.1281	980.778	178.511	980.778	48.4098
980.699	430.409	2850.44	408.888	19.3603	980.699	196.628	980.699	9.07513
980.619	442.507	2890.5	318.442	13.9126	980.619	196.591	980.619	39.3181
980.54	414.011	3084.79	357.105	17.5386	980.54	232.84	980.54	39.3107
980.46	466.689	2739.26	417.26	13.605	980.46	217.68	980.46	45.35
980.381	438.199	2945.67	356.97	16.3229	980.381	190.434	980.381	15.1138
980.301	413.777	3005.97	468.704	21.7598	980.301	220.62	980.301	27.1997
980.222	470.481	2932.39	408.426	17.5254	980.222	208.492	980.222	24.173
980.142	429.841	2952.12	386.857	16.9179	980.142	202.411	980.142	30.2105
980.062	413.543	2979.94	412.57	14.1963	980.062	226.536	980.062	60.4097
979.983	413.465	3007.75	348.04	16.6095	979.983	211.394	979.983	27.1792
979.904	474.179	3140.93	395.23	20.2296	979.904	208.335	979.904	45.2902
979.824	461.933	3132.23	408.041	18.1127	979.824	217.352	979.824	48.3004
979.745	437.539	2969.59	433.73	18.4111	979.745	187.129	979.745	45.2731
979.665	506.315	3139.15	472.291	9.9582	979.665	196.146	979.665	66.388
979.586	445.473	3053.52	429.274	14.1802	979.586	144.819	979.586	33.1878
979.506	477.781	3154.16	412.025	17.4957	979.506	250.369	979.506	42.231
979.426	437.209	3096.89	407.657	13.5717	979.426	214.131	979.426	45.239
979.347	453.316	3055.84	416.16	17.4891	979.347	208.06	979.347	54.2765
979.267	432.997	3140.24	433.24	18.3902	979.267	195.962	979.267	18.0888
979.188	461.237	3228.66	428.869	19.8939	979.188	238.124	979.188	63.2987
979.108	428.788	3183.55	390.197	15.9724	979.108	238.079	979.108	66.3004
979.029	477.24	3288.11	493.014	16.572	979.029	180.785	979.029	24.1047
978.949	412.452	3206.61	394.337	15.9663	978.949	192.801	978.949	45.1878
978.87	468.975	3408.15	441.402	17.1681	978.87	186.741	978.87	30.1195
978.79	448.675	3411.55	467.027	20.7785	978.79	210.797	978.79	33.1252
978.711	468.798	3467.49	436.952	16.8605	978.711	204.735	978.711	30.1081
978.631	428.303	3482.99	432.586	14.1481	978.631	204.697	978.631	-3.01024
978.552	444.382	3514.65	462.48	16.2522	978.552	213.687	978.552	27.0871
978.472	557.392	3441.29	406.734	16.5501	978.472	183.556	978.472	75.2277
978.392	476.52	3416.41	410.938	19.2547	978.392	225.64	978.392	57.1623
978.313	476.43	3520.74	402.301	18.0478	978.313	222.59	978.313	39.1036
978.233	444.046	3564.48	380.83	17.1422	978.233	174.429	978.233	33.0814
978.154	500.467	3709.1	355.089	15.3349	978.154	231.526	978.154	42.0957
978.074	468.09	3615.59	453.402	19.2401	978.074	213.445	978.074	48.1003
977.995	492.209	3566.5	444.763	17.7336	977.995	207.393	977.995	57.1083
977.915	528.419	3650.53	389.094	18.6318	977.915	243.416	977.915	51.0872
977.836	512.188	3803.09	448.87	18.6283	977.836	162.247	977.836	33.0502
977.756	499.994	3685.44	440.237	23.1308	977.756	183.244	977.756	42.056
977.676	495.868	3922.6	384.6	13.8158	977.676	210.24	977.676	60.0686
977.597	479.652	3788.85	427.253	13.8132	977.597	249.238	977.597	39.0372
977.517	455.382	3828.43	474.161	21.3163	977.517	219.168	977.517	51.039
977.438	547.966	3811.59	431.362	19.8114	977.438	210.121	977.438	30.0173
977.358	503.55	3951.86	508.143	14.7057	977.358	189.073	977.358	9.00348
977.278	511.511	3882.65	371.429	18.6037	977.278	237.047	977.278	54.0107
977.199	507.387	3849.7	435.386	22.8002	977.199	216.002	977.199	6.00005
977.119	523.396	3857.02	392.627	16.497	977.119	209.962	977.119	35.9935
977.04	499.145	3956.93	448.023	20.9923	977.04	215.92	977.04	47.9823
976.96	563.444	3891.79	388.213	19.789	976.96	242.864	976.96	29.9833
976.881	470.789	4060.05	396.67	18.8859	976.881	218.836	976.881	14.9888
976.801	474.723	3878.25	494.678	17.084	976.801	212.801	976.801	59.9439
976.721	583.236	4114.83	328.302	18.2794	976.721	212.76	976.721	38.9561
976.642	446.393	4206.55	451.862	17.3771	976.642	224.704	976.642	62.9173
976.562	482.496	4245.96	477.349	16.1757	976.562	245.63	976.562	50.9234
976.483	458.284	4144.66	409.079	15.5736	976.483	215.635	976.483	41.929
976.403	434.082	4087.6	426.043	18.2656	976.403	230.566	976.403	53.8985
976.323	466.148	4167.2	494.117	19.759	976.323	254.472	976.323	38.9193
976.244	437.935	4315.07	506.8	14.3675	976.244	203.54	976.244	56.8713
976.164	461.954	4270.07	340.641	18.5545	976.164	239.413	976.164	56.8606
976.084	594.403	4092.54	519.38	17.9526	976.084	230.391	976.084	29.921
976.005	465.795	4031.54	451.179	18.2483	976.005	218.382	976.005	47.8645
975.925	513.884	4078.95	412.793	20.9367	975.925	245.259	975.925	65.8012
975.846	505.759	3977.83	391.441	20.9328	975.846	245.213	975.846	11.9616
975.766	553.821	4189.78	480.701	14.6502	975.766	209.288	975.766	38.8678
975.686	581.804	4032.5	480.61	20.0281	975.686	179.356	975.686	71.7424
975.607	509.483	3995.63	416.733	21.5186	975.607	212.198	975.607	41.8418
975.527	557.518	4030.97	459.17	22.411	975.527	212.158	975.527	20.9169
975.448	537.362	3966.05	471.836	14.9378	975.448	218.093	975.448	-5.97514
975.368	489.147	4097.61	450.496	19.4155	975.368	218.051	975.368	44.8051
975.288	517.115	4173	386.674	18.2173	975.288	250.861	975.288	0
975.209	569.12	3903.68	407.842	14.3322	975.209	250.813	975.209	38.8164
975.129	508.905	3886.91	420.508	17.3148	975.129	229.869	975.129	50.7503
975.049	468.745	3998.35	420.428	15.2222	975.049	247.734	975.049	50.7406
974.97	496.695	3913.48	424.595	16.413	974.97	244.703	974.97	35.8101
974.89	548.664	3720.51	462.72	17.305	974.89	244.656	974.89	17.9017
974.81	484.495	3835.92	424.434	20.2847	974.81	256.542	974.81	17.8983
974.731	472.393	3823.18	437.084	19.3861	974.731	211.756	974.731	29.8248
974.651	496.319	3810.45	437.001	22.3644	974.651	265.391	974.651	26.8373
974.571	500.227	3917.78	479.338	18.4844	974.571	250.434	974.571	44.7203
974.492	448.119	3752.99	424.112	19.3751	974.492	247.406	974.492	35.7695
974.412	512.039	3788.29	445.234	14.6031	974.412	223.517	974.412	32.7825
974.333	519.941	3755.57	428.191	16.0902	974.333	187.719	974.333	26.8169
974.253	567.828	3690.88	385.723	21.1516	974.253	205.558	974.253	53.6237
974.173	519.744	3686.18	457.694	16.9776	974.173	205.519	974.173	59.5706
974.094	451.692	3713.47	478.793	16.081	974.094	259.083	974.094	47.6475
974.014	483.578	3736.74	529.538	19.0554	974.014	282.853	974.014	83.3673
973.934	451.521	3712.06	474.376	17.2657	973.934	253.031	973.934	41.6757
973.855	527.34	3823.21	478.521	20.2387	973.855	258.936	973.855	86.312
973.775	495.286	3666.71	474.196	16.664	973.775	264.838	973.775	41.66
973.695	491.199	3642.06	503.738	15.1732	973.695	214.211	973.695	44.6272
973.616	499.091	3705.25	474.017	22.0119	973.616	232.017	973.616	38.6696
973.536	546.9	3744.47	499.316	27.361	973.536	243.87	973.536	32.7142
973.456	534.823	3747.75	401.915	14.8673	973.456	196.248	973.456	53.5222
973.377	550.683	3531.56	422.989	17.2428	973.377	249.723	973.377	47.5663
973.297	462.805	3646.59	465.199	21.1035	973.297	318.039	973.297	23.7786
973.217	462.718	3645.9	482.024	17.5334	973.217	216.939	973.217	38.6329
973.137	554.358	3661.16	435.43	18.7186	973.137	246.61	973.137	35.6544
973.058	522.354	3508.94	481.841	20.4974	973.058	243.592	973.058	23.7651
972.978	478.401	3643.82	502.879	20.4935	972.978	222.756	972.978	8.91022
972.898	498.24	3686.98	511.234	20.4896	972.898	314.768	972.898	23.7561
972.819	549.953	3546.8	451.997	18.1106	972.819	308.771	972.819	44.5342
972.739	517.973	3554.09	468.806	19.2945	972.739	255.281	972.739	44.5258
972.659	545.76	3437.89	489.83	18.9941	972.659	222.587	972.659	65.2921
972.58	521.76	3536.81	396.856	19.8806	972.58	201.774	972.58	44.5089
972.5	565.464	3460.48	586.729	21.6569	972.5	255.136	972.5	26.7003
972.42	461.841	3682.78	481.111	20.7629	972.42	237.291	972.42	14.8307
972.34	501.559	3471.11	464.142	19.2762	972.34	210.555	972.34	50.4147
972.261	505.444	3597.81	451.397	18.6795	972.261	216.446	972.261	38.5451
972.181	505.348	3406.13	455.53	18.0831	972.181	237.156	972.181	29.6444
972.101	576.863	3564.62	463.877	18.3761	972.101	287.497	972.101	32.6027
972.022	525.045	3571.89	451.141	18.9652	972.022	257.809	972.022	23.7066
971.942	536.875	3630.87	434.193	23.1095	971.942	231.095	971.942	35.5531
971.862	528.821	3626.2	421.467	18.3656	971.862	210.316	971.862	68.1305
971.782	512.82	3756.7	429.814	19.2506	971.782	269.509	971.782	50.3477
971.703	572.341	3565.21	480.29	19.8392	971.703	242.808	971.703	50.3382
971.623	524.546	3703.62	480.198	18.9473	971.623	266.446	971.623	8.88152
971.543	500.608	3647.29	513.799	23.0876	971.543	269.355	971.543	32.5594
971.464	548.181	3706.18	416.856	22.7873	971.464	242.669	971.464	50.3095
971.384	528.219	3880.23	555.703	21.5994	971.384	239.665	971.384	44.3823
971.304	492.382	3748.45	437.743	23.0744	971.304	272.16	971.304	14.7913
971.224	524.049	3870.81	462.91	18.9293	971.224	218.87	971.224	50.2809
971.145	551.734	3905.8	462.822	14.7857	971.145	269.099	971.145	50.2713
971.065	563.535	4004.27	450.114	21.2873	971.065	269.048	971.065	8.86972
970.985	559.46	3864.64	433.205	19.5097	970.985	254.217	970.985	23.6481
970.905	579.189	4042.42	445.738	18.3238	970.905	221.659	970.905	26.5991
970.826	575.113	3855.24	395.202	21.5707	970.826	295.489	970.826	44.3233
970.746	515.52	3874.33	533.841	21.862	970.746	286.57	970.746	53.1779
970.666	519.387	3806.2	445.484	20.6764	970.666	295.377	970.666	35.4452
970.586	558.929	3635.02	441.197	22.149	970.586	242.163	970.586	70.8769
970.507	562.786	3765.12	508.331	18.3064	970.507	218.496	970.507	44.2897
970.427	507.204	3764.4	491.433	23.6167	970.427	221.406	970.427	35.425
970.347	610.113	3648.8	491.339	19.1849	970.347	250.879	970.347	38.3698
970.267	514.933	3751.09	541.63	21.542	970.267	312.802	970.267	59.0192
970.188	566.319	3663.25	541.527	19.7677	970.188	244.883	970.188	32.4544
970.108	510.778	3805.1	465.877	18.879	970.108	244.837	970.108	32.4482
970.028	589.856	3669.77	495.162	17.9906	970.028	203.5	970.028	38.3406
969.948	577.87	3629.5	465.7	21.8205	969.948	265.385	969.948	41.2821
969.869	601.503	3605.06	511.753	21.5216	969.869	229.956	969.869	20.6371
969.789	589.519	3647.9	490.686	21.2227	969.789	253.493	969.789	41.2664
969.709	534.027	3647.21	427.696	20.924	969.709	274.074	969.709	44.2056
969.629	569.52	3701.88	490.499	18.8574	969.629	256.343	969.629	61.876
969.549	593.137	3843.53	482.023	17.9701	969.549	253.349	969.549	61.8642
969.47	589.071	3728.15	448.406	21.5011	969.47	262.137	969.47	85.4153
969.39	565.243	3774.87	452.51	24.7363	969.39	232.639	969.39	70.6751
969.31	545.375	3703.02	552.963	22.965	969.31	232.595	969.31	61.8289
969.23	588.735	3749.73	523.54	22.3719	969.23	267.874	969.23	26.4931
969.15	596.524	3816.17	452.252	23.5449	969.15	244.279	969.15	61.8054
969.071	545.064	3866.79	556.834	23.8347	969.071	241.29	969.071	29.4256
968.991	556.807	4035.87	410.221	25.007	968.991	264.78	968.991	44.1299
968.911	611.977	3964.03	456.179	20.8842	968.911	226.491	968.911	20.5901
968.831	592.123	3951.43	502.12	23.527	968.831	217.625	968.831	23.527
968.751	619.637	4033.56	472.74	20.8762	968.751	288.151	968.751	55.866
968.672	580.059	4017.01	506.112	24.694	968.672	232.241	968.672	8.81927
968.592	556.278	4138.55	455.832	23.8075	968.592	261.589	968.592	29.392
968.512	528.56	4315.26	426.477	21.4521	968.512	240.968	968.512	64.65
968.432	587.616	4172.47	468.2	21.7418	968.432	205.666	968.432	47.0093
968.352	571.732	4345.16	459.751	21.1501	968.352	246.752	968.352	20.5626
968.273	567.681	4458.66	422.055	21.1461	968.273	255.516	968.273	17.6218
968.193	618.812	4319.86	455.398	24.3721	968.193	243.721	968.193	41.1096
968.113	504.413	4456.96	476.197	20.2573	968.113	296.52	968.113	14.6792
968.033	563.417	4337.91	484.46	20.2534	968.033	252.434	968.033	32.2881
967.953	626.337	4459.2	509.421	24.9451	967.953	261.19	967.953	67.4986
967.873	496.248	4344.14	488.45	23.4733	967.873	299.285	967.873	35.21
967.794	551.282	4422.07	500.879	22.2954	967.794	275.759	967.794	55.7385
967.714	551.177	4271.62	479.917	19.3581	967.714	252.242	967.714	35.1966
967.634	617.987	4440.06	575.791	24.0464	967.634	266.856	967.634	46.9198
967.554	641.483	4230.64	417.16	23.1622	967.554	266.806	967.554	46.9109
967.474	546.927	4387.22	462.96	23.451	967.474	216.921	967.474	73.2843
967.395	660.908	4327.37	492.062	22.8603	967.395	278.427	967.395	55.6854
967.315	684.382	4436.68	516.983	20.5118	967.315	257.862	967.315	58.6051
967.235	625.264	4254.94	491.874	21.6797	967.235	281.251	967.235	58.5939
967.155	585.828	4305.24	520.954	21.3827	967.155	275.339	967.155	38.0788
967.075	593.578	4528.49	495.854	24.6001	967.075	304.572	967.075	41.0001
966.995	546.302	4225	491.593	20.4961	966.995	278.162	966.995	79.0566
966.916	616.928	4401.02	441.516	23.127	966.916	269.327	966.916	32.2021
966.836	577.524	4231.24	495.57	21.0737	966.836	301.471	966.836	67.3188
966.756	573.485	4281.5	512.13	18.436	966.756	292.635	966.756	67.306
966.676	545.885	4174.65	478.73	19.0176	966.676	231.137	966.676	43.8868
966.596	569.34	4079.62	507.773	27.2047	966.596	234.019	966.596	35.1028
966.516	624.192	4118.1	486.87	23.1049	966.516	283.693	966.516	26.3221
966.436	616.223	4301.79	449.333	27.1943	966.436	260.246	966.436	70.1788
966.357	565.09	4077.28	549.08	28.0662	966.357	283.585	966.357	52.624
966.277	670.917	4217.75	544.816	25.4301	966.277	298.146	966.277	43.845
966.197	615.871	3918.82	432.443	24.8408	966.197	292.244	966.197	32.1469
966.117	615.753	4063.19	507.192	22.4985	966.117	303.876	966.117	37.9845
966.037	568.581	4058.49	502.939	21.91	966.037	233.706	966.037	75.9545
965.957	568.472	4045.95	461.286	22.782	965.957	259.949	965.957	58.4154
965.877	635	4107.9	444.578	28.3261	965.877	277.42	965.877	26.2819
965.797	654.473	3946.44	498.497	23.0653	965.797	256.93	965.797	32.1162
965.718	587.738	4055.39	577.316	21.8932	965.718	253.962	965.718	58.382
965.638	591.544	3917.51	539.833	21.3054	965.638	341.47	965.638	40.8596
965.558	607.098	3834.51	539.73	22.7603	965.558	277.209	965.558	75.8676
965.478	650.058	4021.74	506.419	28.8825	965.478	288.825	965.478	40.844
965.398	610.781	3880.03	502.172	20.7098	965.398	315.022	965.398	35.0025
965.318	598.921	3793.17	576.765	25.9552	965.318	294.548	965.318	55.41
965.238	598.807	3937.25	514.426	24.784	965.238	288.66	965.238	55.3994
965.158	649.562	3862.15	460.406	22.7386	965.158	274.029	965.158	20.4064
965.078	657.262	3798.82	547.406	25.9404	965.078	271.062	965.078	87.4394
964.999	637.579	3919.35	464.377	20.3986	964.999	305.979	964.999	20.3986
964.919	602.261	3820.83	480.87	21.5601	964.919	262.218	964.919	52.4436
964.839	684.256	3757.54	518.08	23.0125	964.839	285.472	964.839	49.5206
964.759	598.121	3752.92	575.995	20.0957	964.759	326.191	964.759	55.336
964.679	633.184	3517.69	476.451	24.7508	964.679	244.597	964.679	55.3254
964.599	636.971	3450.58	530.21	22.9993	964.599	302.776	964.599	52.4036
964.519	582.15	3485.09	476.269	26.7789	964.519	244.503	964.519	46.572
964.439	628.915	3398.48	530.007	18.0432	964.439	311.391	964.439	52.3835
964.359	675.662	3343.16	505.067	20.0765	964.359	273.506	964.359	75.6507
964.279	675.532	3358.14	546.361	24.7272	964.279	302.545	964.279	55.2726
964.199	628.555	3244.28	554.534	24.1408	964.199	255.951	964.199	63.9876
964.12	647.951	3278.79	484.09	22.3914	964.12	302.429	964.12	23.2638
964.04	647.827	3289.87	471.587	24.7131	964.04	293.649	964.04	66.8706
963.96	620.391	3172.19	471.497	23.8363	963.96	287.779	963.96	66.8578
963.88	713.898	3194.99	512.758	22.9598	963.88	310.975	963.88	29.0631
963.8	577.25	3100.77	475.451	19.178	963.8	258.612	963.8	55.2093
963.72	600.537	3080.68	566.299	24.9847	963.72	273.088	963.72	69.7247
963.64	596.524	3052.8	566.19	24.9799	963.64	261.418	963.64	40.665
963.56	658.779	3079.5	570.214	24.6847	963.56	272.984	963.56	63.8899
963.48	639.166	3063.32	512.268	21.4861	963.48	264.221	963.48	60.9741
963.4	639.044	3226.39	508.04	29.0298	963.4	264.171	963.4	29.0297
963.32	666.193	3362.13	598.795	26.1218	963.32	296.047	963.32	58.0484
963.24	634.905	3197.89	503.717	25.2462	963.24	319.205	963.24	49.3317
963.16	708.777	3189.49	511.877	24.9513	963.16	266.921	963.16	75.4341
963.08	646.343	3165.52	553.051	24.3663	963.08	304.579	963.08	78.3204
963	646.219	3106.52	540.566	24.9417	963	321.922	963	69.6048
962.921	688.909	3191.56	544.589	23.1972	962.921	243.57	962.921	46.3943
962.841	661.538	3257.1	532.11	26.0918	962.841	255.12	962.841	84.0737
962.761	688.646	3205.9	532.008	20.5796	962.761	257.97	962.761	46.3766
962.681	641.835	3236.4	503.043	25.5022	962.681	307.186	962.681	40.5718
962.601	641.712	3126.89	494.702	22.8897	962.601	304.23	962.601	107.205
962.521	661.032	3106.85	552.311	24.6234	962.521	318.656	962.521	28.9687
962.441	579.264	3152.91	535.722	22.8809	962.441	283.839	962.441	43.4448
962.361	730.744	3097.89	580.941	26.0619	962.361	257.723	962.361	46.3323
962.281	672.311	3004.02	535.517	28.3731	962.281	301.102	962.281	49.2186
962.201	633.328	2894.66	531.296	23.7362	962.201	301.044	962.201	52.1038
962.121	726.439	3193.23	535.312	25.7575	962.121	335.716	962.121	23.1528
962.041	734.068	2897.43	555.795	25.1739	962.041	326.971	962.041	26.0419
961.961	702.862	2830.86	522.759	20.251	961.961	321.123	961.961	63.6459
961.881	679.433	2826.44	547.351	25.4535	961.881	318.169	961.881	52.064
961.801	675.421	2946.23	501.985	24.5811	961.801	335.459	961.801	95.4323
961.721	663.649	2883.57	559.483	26.8894	961.721	277.568	961.721	49.1527
961.641	690.683	2828.7	559.376	22.259	961.641	297.75	961.641	54.9248
961.561	694.431	2758.32	477.023	26.8791	961.561	300.584	961.561	66.4752
961.481	736.964	2738.4	505.712	23.6953	961.481	309.195	961.481	54.9038
961.401	698.043	2737.88	554.944	22.5351	961.401	268.688	961.401	20.2238
961.321	674.645	2772.25	558.948	23.3974	961.321	358.182	961.321	40.44
961.241	670.64	2899.64	579.386	28.0137	961.241	309.018	961.241	46.2082
961.161	751.903	2666.54	484.783	29.7409	961.161	308.958	961.161	72.1865
961.081	697.508	2805.53	558.626	24.25	961.081	311.786	961.081	75.0596
961.001	751.615	2762.38	542.092	27.1317	961.001	320.385	961.001	49.068
960.921	654.632	2719.24	513.247	25.9722	960.921	314.552	960.921	34.6296
960.841	677.743	2862.01	521.359	21.9279	960.841	337.574	960.841	43.2787
960.761	673.741	2644.63	529.468	24.8084	960.761	302.893	960.761	77.8868
960.681	677.483	2659.61	562.195	24.5152	960.681	323.024	960.681	37.4939
960.601	747.024	2717.16	516.956	25.664	960.601	325.846	960.601	60.5554
960.521	704.313	2662.46	598.898	26.524	960.521	305.602	960.521	63.4269
960.441	665.487	2677.42	611.087	26.8071	960.441	354.546	960.441	14.4124
960.361	657.622	2773.62	586.367	24.7846	960.361	363.124	960.361	28.8193
960.281	657.496	2680.26	487.862	20.7459	960.281	299.664	960.281	40.3393
960.201	750.175	2710.69	528.758	25.6394	960.201	351.461	960.201	72.0207
960.121	750.032	2710.17	495.872	23.0422	960.121	305.309	960.121	46.0844
960.041	703.503	2705.78	557.236	27.6454	960.041	316.77	960.041	60.4742
959.961	707.233	2747.77	630.867	23.6092	959.961	336.863	959.961	54.7043
959.881	653.002	2720.2	561.118	24.4683	959.881	356.949	959.881	40.3007
959.801	699.235	2727.4	610.15	26.4782	959.801	273.416	959.801	48.9272
959.721	679.789	2626.46	515.867	27.0487	959.721	353.934	959.721	66.1829
959.641	679.659	2552.58	556.702	27.6189	959.641	359.621	959.641	34.5236
959.561	733.582	2644.76	581.151	29.627	959.561	336.54	959.561	51.7754
959.481	768.183	2563.18	527.846	27.6083	959.481	304.841	959.481	71.8965
959.401	717.862	2624.44	568.655	23.8651	959.401	353.663	959.401	54.6309
959.321	686.855	2434.86	613.539	29.3225	959.321	330.597	959.321	86.2427
959.241	787.031	2523.13	617.511	25.0056	959.241	359.276	959.241	40.2389
959.161	736.736	2545.79	584.683	26.1503	959.161	267.25	959.161	48.8521
959.081	732.738	2518.3	629.537	27.5818	959.081	336.153	959.081	28.731
959.001	786.578	2344.31	608.981	19.8206	959.001	301.618	959.001	77.5589
958.921	720.891	2401.69	596.605	25.2736	958.921	336.024	958.921	74.672
958.84	751.587	2393.52	633.261	28.1402	958.84	335.96	958.84	54.5575
958.76	736.029	2416.18	588.207	25.551	958.76	315.799	958.76	80.3852
958.68	785.974	2477.36	571.758	30.9997	958.68	327.22	958.68	83.2401
958.6	828.196	2349.77	641.062	27.837	958.6	330.027	958.6	40.1771
958.52	762.565	2449.45	551.126	27.2578	958.52	367.263	958.52	45.9079
958.44	747.016	2314.21	579.592	26.9657	958.44	338.506	958.44	37.293
958.36	758.422	2425.41	530.51	25.8133	958.36	315.496	958.36	77.4399
958.28	742.88	2374.91	587.529	24.6613	958.28	332.641	958.28	57.3519
958.2	723.495	2259	542.544	27.5236	958.2	323.976	958.2	51.6068
958.12	773.376	2381.69	575.068	30.3848	958.12	361.178	958.12	68.7958
958.04	765.533	2288.91	599.424	26.3667	958.04	381.17	958.04	83.1123
957.96	792.309	2323.08	623.771	28.0808	957.96	272.212	957.96	71.6348
957.88	692.176	2280.34	570.661	19.7674	957.88	332.322	957.88	51.5671
957.8	753.558	2153.02	537.948	26.6379	957.8	317.936	957.8	37.2358
957.72	684.222	2271.77	643.784	30.3556	957.72	329.33	957.72	48.6836
957.64	730.21	2117.61	488.856	26.3413	957.64	334.993	957.64	60.127
957.559	768.494	2167.15	562.076	24.905	957.559	363.555	957.559	45.8022
957.479	795.238	2109.11	627.124	28.0485	957.479	334.865	957.479	48.6555
957.399	722.107	2008.84	627.004	28.9016	957.399	314.769	957.399	60.0923
957.319	714.287	1954.69	598.389	29.7543	957.319	343.319	957.319	68.6638
957.239	698.792	1969.67	655.252	23.7417	957.239	371.857	957.239	42.9066
957.159	748.562	1973.13	626.642	28.8849	957.159	357.486	957.159	51.478
957.079	736.904	2003.46	581.77	29.1653	957.079	325.965	957.079	48.6088
956.999	767.461	1841.91	601.996	28.8738	956.999	288.738	956.999	80.0461
956.919	813.352	1964.32	610.014	29.1541	956.919	308.69	956.919	68.5978
956.839	759.494	1860.38	670.886	29.72	956.839	305.773	956.839	45.7231
956.758	690.316	2044.1	613.845	27.4286	956.758	300	956.758	17.1429
956.678	747.699	1867.33	593.405	29.9942	956.678	328.508	956.678	62.8451
956.598	843.396	1893.81	613.609	24.8476	956.598	339.869	956.598	25.7044
956.518	751.244	1950.94	662.245	23.4151	956.518	302.682	956.518	68.5319
956.438	820.078	1893.08	576.814	30.5479	956.438	342.593	956.438	54.244
956.358	739.461	1785.43	694.48	26.8313	956.358	348.236	956.358	59.9423
956.278	796.779	1842.55	649.681	30.5362	956.278	339.608	956.278	79.9077
956.198	808.115	1765.6	686.094	26.2503	956.198	339.543	956.198	54.2127
956.118	723.718	1857.16	616.96	24.2484	956.118	353.741	956.118	34.233
956.037	815.461	1791.72	669.597	30.8038	956.037	336.56	956.037	71.305
955.957	696.645	1814.34	584.263	27.3759	955.957	302.275	955.957	65.588
955.877	792.186	1798.68	645	30.5068	955.877	364.941	955.877	71.2776
955.797	776.728	1874.86	584.039	29.3607	955.797	324.963	955.797	54.1606
955.717	757.451	1843.9	571.761	25.6501	955.717	359.101	955.717	45.6001
955.637	791.729	1835.89	620.302	27.6397	955.637	356.182	955.637	56.9892
955.557	703.623	1716.99	624.236	27.0646	955.557	347.567	955.557	56.9782
955.477	768.484	1728.13	591.694	31.6168	955.477	336.107	955.477	68.3607
955.396	818.03	1662.82	656.411	33.0346	955.396	398.694	955.396	42.7172
955.316	836.981	1758.04	692.745	25.3407	955.316	327.435	955.316	105.349
955.236	706.903	1631.61	627.806	31.3139	955.236	358.686	955.236	48.3942
955.156	806.096	1753.55	595.289	32.1617	955.156	327.309	955.156	68.308
955.076	832.678	1795.22	607.32	26.4643	955.076	367.085	955.076	39.8387
954.996	813.423	1676.49	558.627	27.8817	954.996	347.099	954.996	65.4367
954.915	767.449	1687.62	643.512	26.7385	954.915	312.898	954.915	62.5795
954.835	782.571	1714.02	606.97	27.871	954.835	349.809	954.835	68.2554
954.755	797.687	1690.79	687.766	33.5525	954.755	381.02	954.755	65.3989
954.675	835.693	1682.83	582.466	30.9874	954.675	318.403	954.675	54.0147
954.595	915.651	1655.8	614.707	25.581	954.595	369.503	954.595	71.0584
954.515	823.927	1716.52	622.675	28.1337	954.515	355.223	954.515	99.4625
954.435	812.327	1666.61	650.854	30.6854	954.435	366.52	954.435	17.0474
954.354	812.171	1609.09	683.062	32.952	954.354	352.246	954.354	71.0173
954.274	819.639	1570.66	759.71	27.5494	954.274	335.137	954.274	42.6022
954.194	800.423	1635.15	610.075	30.3837	954.194	309.516	954.194	70.9899
954.114	788.837	1551	634.194	26.4032	954.114	326.491	954.114	36.9076
954.034	838.216	1588.8	634.072	29.5204	954.034	326.428	954.034	65.2856
953.954	807.579	1634.21	702.594	27.2444	953.954	323.527	953.954	53.9212
953.873	716.017	1603.42	597.494	29.2253	953.873	351.839	953.873	65.2604
953.793	818.692	1633.58	718.469	32.0565	953.793	388.65	953.793	48.2266
953.713	871.834	1671.33	629.548	26.945	953.713	317.667	953.713	45.381
953.633	776.506	1678.62	605.218	27.2234	953.633	354.471	953.633	90.7446
953.553	780.162	1507.04	633.339	25.2335	953.553	377.084	953.553	87.8919
953.472	894.159	1670.37	552.552	26.9294	953.472	357.169	953.472	87.8749
953.392	741.819	1616.78	637.127	28.0579	953.392	362.768	953.392	28.3413
953.312	764.497	1479.55	713.606	28.3358	953.312	334.363	953.312	90.6746
953.232	798.574	1718.84	632.851	27.7637	953.232	362.629	953.232	48.1616
953.152	809.826	1703.3	660.939	34.5564	953.152	373.889	953.152	76.4772
953.072	859.086	1725.77	680.959	29.4522	953.072	385.144	953.072	36.8153
952.991	855.12	1714.04	672.77	26.6151	952.991	390.733	952.991	82.1105
952.911	839.756	1569.32	745.141	29.4408	952.911	379.334	952.911	36.8011
952.831	843.393	1504.43	672.511	30.5673	952.831	390.582	952.831	62.2667
952.751	866.02	1576.31	644.197	28.5806	952.751	382.017	952.751	87.7225
952.671	903.829	1651.96	696.404	30.2726	952.671	350.822	952.671	84.8764
952.59	835.311	1617.47	680.171	30.2667	952.59	398.842	952.59	53.7447
952.51	937.645	1567.8	671.992	31.675	952.51	367.656	952.51	48.078
952.43	850.17	1669.98	728.186	27.993	952.43	376.067	952.43	62.2067
952.35	865.185	1506.48	559.107	27.4222	952.35	333.589	952.35	93.292
952.27	910.545	1464.46	635.409	33.9178	952.27	330.699	952.27	8.47945
952.189	876.23	1505.9	719.723	30.2375	952.189	327.809	952.189	53.6928
952.109	917.779	1600.42	675.364	29.1015	952.109	372.952	952.109	59.3332
952.029	841.766	1554.61	779.734	28.8134	952.029	361.58	952.029	39.5479
951.949	830.231	1603.6	642.955	29.3727	951.949	358.686	951.949	79.0804
951.868	822.49	1538.85	638.813	27.3904	951.868	341.675	951.868	56.4751
951.788	773.067	1580.24	694.927	28.2321	951.788	364.194	951.788	84.6963
951.708	848.694	1515.53	755.035	29.0735	951.708	412.109	951.708	67.744
951.628	859.895	1469.78	614.351	29.9145	951.628	378.164	951.628	19.7549
951.547	821.855	1651.28	698.539	31.0373	951.547	397.842	951.547	59.2531
951.467	851.989	1673.69	630.169	36.9555	951.467	363.913	951.467	47.9575
951.387	829.109	1476.5	662.152	31.8715	951.387	366.663	951.387	67.6917
951.307	881.941	1517.85	730.232	30.4554	951.307	369.412	951.307	42.2991
951.226	813.651	1578.11	689.976	35.8063	951.226	391.896	951.226	76.1237
951.146	851.331	1570.23	677.811	34.9538	951.146	352.356	951.146	56.377
951.066	813.337	1630.46	645.6	31.565	951.066	400.2	951.066	73.276
950.986	896.389	1562.06	665.521	34.0949	950.986	380.398	950.986	56.3553
950.906	850.838	1561.76	789.653	34.6518	950.906	416.948	950.906	84.5165
950.825	827.989	1565.24	729.386	31.5467	950.825	357.718	950.825	61.9668
950.745	876.969	1655.66	689.177	28.7245	950.745	408.339	950.745	59.1387
950.665	922.151	1541.96	685.038	27.0296	950.665	380.104	950.665	56.3117
950.585	808.616	1545.44	785.037	30.9655	950.585	391.291	950.585	39.4106
950.504	902.906	1533.81	712.804	31.2409	950.504	388.401	950.504	45.032
950.424	857.406	1533.51	652.61	31.5163	950.424	368.628	950.424	87.2325
950.344	887.451	1544.54	736.547	31.2288	950.344	360.116	950.344	104.096
950.264	857.074	1548.02	672.369	30.6602	950.264	340.357	950.264	101.263
950.183	860.683	1585.47	664.236	28.1232	950.183	374.039	950.183	81.5573
950.103	830.323	1566.29	696.113	35.7096	950.103	404.896	950.103	78.7298
950.023	916.953	1558.44	751.977	32.6103	950.023	424.496	950.023	70.2808
949.943	841.321	1629.82	719.838	30.6365	949.943	331.661	949.943	59.0245
949.862	916.598	1535.21	715.701	34.5648	949.862	354.078	949.862	92.7348
949.782	856.08	1591.48	735.55	32.3104	949.782	379.296	949.782	73.0497
949.702	916.243	1485.6	719.421	31.4615	949.702	353.941	949.702	73.0355
949.621	889.677	1511.7	735.266	30.332	949.621	367.916	949.621	75.8299
949.541	949.811	1481.25	783.066	35.0997	949.541	412.772	949.541	58.9674
949.461	915.712	1431.98	651.097	32.8469	949.461	376.195	949.461	61.7634
949.38	877.858	1544.73	754.807	27.7882	949.38	364.895	949.38	117.889
949.3	907.824	1457.79	774.626	29.186	949.3	395.694	949.3	53.3205
949.22	828.558	1540.37	666.688	29.4609	949.22	412.453	949.22	50.5044
949.14	896.176	1536.3	678.533	32.541	949.14	403.957	949.14	78.5472
949.059	816.943	1577.42	678.402	28.6081	949.059	398.269	949.059	92.5555
948.979	805.493	1595.93	706.199	35.613	948.979	375.759	948.979	67.3001
948.899	952.105	1535.41	666.172	35.6061	948.899	400.919	948.899	98.127
948.818	891.72	1550.16	662.055	31.3946	948.818	372.81	948.818	58.8648
948.738	827.596	1508.48	693.827	30.5477	948.738	395.159	948.738	86.8788
948.658	887.613	1500.67	673.759	38.1072	948.658	350.25	948.658	33.624
948.578	932.566	1556.78	757.334	36.6991	948.578	400.608	948.578	50.4262
948.497	909.827	1605.36	693.424	33.8911	948.497	352.915	948.497	78.4256
948.417	939.722	1608.8	765.009	31.0841	948.417	394.853	948.417	86.8115
948.337	875.652	1642.32	685.188	30.5181	948.337	349.979	948.337	86.7947
948.256	928.086	1563.09	732.85	37.7904	948.256	428.291	948.256	67.1829
948.176	957.96	1544.01	700.851	33.5849	948.176	414.214	948.176	75.5661
948.096	852.607	1543.71	676.827	31.8995	948.096	358.17	948.096	75.5515
948.015	897.505	1550.92	712.521	34.9708	948.015	402.863	948.015	83.9299
947.935	886.067	1610.69	760.141	35.5234	947.935	377.611	947.935	72.7251
947.855	852.112	1494.01	740.098	34.1182	947.855	405.504	947.855	86.6939
947.774	908.242	1546.26	731.998	37.7465	947.774	438.978	947.774	117.433
947.694	833.02	1583.49	735.834	32.9868	947.694	343.846	947.694	89.4558
947.614	982.923	1526.91	739.668	31.8625	947.614	346.574	947.614	64.2839
947.533	930.22	1639.14	775.308	35.489	947.533	433.134	947.533	81.0379
947.453	888.788	1541.32	675.779	31.2913	947.453	363.203	947.453	86.6099
947.373	892.365	1496.02	699.494	34.6373	947.373	438.552	947.373	55.8665
947.292	974.664	1611.94	691.411	33.2342	947.292	438.467	947.292	80.9908
947.212	948.239	1634.12	762.789	36.02	947.212	390.914	947.212	92.1441
947.132	933.066	1555.11	798.39	37.1297	947.132	379.672	947.132	53.0424
947.051	857.954	1502.36	683.067	35.4478	947.051	385.18	947.051	61.4056
946.971	970.162	1524.54	710.728	33.4874	946.971	407.431	946.971	33.4875
946.891	966.229	1576.68	734.409	33.2019	946.891	440.833	946.891	39.0611
946.81	1025.95	1565.14	793.802	36.543	946.81	415.641	946.81	64.1594
946.73	909.7	1489.96	749.997	32.0735	946.73	418.35	946.73	66.9359
946.65	954.438	1485.93	745.884	34.5769	946.65	387.595	946.65	75.2883
946.569	943.027	1433.25	793.34	34.2914	946.569	368.005	946.569	114.305
946.489	991.482	1470.39	701.97	32.3336	946.489	390.232	946.489	78.0465
946.409	1024.96	1541.18	709.764	32.3273	946.409	440.32	946.409	55.7367
946.328	916.298	1585.76	761.163	33.4355	946.328	401.226	946.328	75.2299
946.248	1035.78	1491.97	745.161	36.2148	946.248	401.148	946.248	105.859
946.167	979.498	1600.1	733.128	33.9796	946.167	459.56	946.167	80.7712
946.087	986.783	1558.67	697.327	33.4161	946.087	417.701	946.087	55.6934
946.007	952.958	1614.42	792.263	36.4721	946.007	378.642	946.007	64.035
945.926	937.827	1561.8	823.794	34.7949	945.926	373.001	945.926	83.5077
945.846	945.117	1557.76	712.76	37.0146	945.846	384.061	945.846	89.0576
945.766	971.078	1482.76	799.72	33.1119	945.766	386.769	945.766	61.2152
945.685	918.61	1497.41	803.523	35.0528	945.685	372.784	945.685	77.8952
945.605	933.366	1575.52	759.835	32.8209	945.605	400.526	945.605	80.6615
945.524	869.728	1470.7	747.817	36.4297	945.524	478.313	945.524	63.9605
945.444	985.252	1601.03	735.804	37.5347	945.444	411.492	945.444	80.6302
945.364	962.673	1533.56	743.571	36.6935	945.364	428.091	945.364	80.6145
945.283	902.797	1533.26	830.424	36.1305	945.283	436.346	945.283	72.261
945.203	887.702	1488.21	751.19	30.566	945.203	458.491	945.203	63.9108
945.123	1014.32	1685.56	762.903	30.8379	945.123	425.063	945.123	55.5638
945.042	879.901	1580.84	746.946	42.4981	945.042	399.982	945.042	49.9977
944.962	946.828	1535.8	766.558	37.491	944.962	419.344	944.962	58.3194
944.881	1006.27	1580.22	758.508	32.7636	944.881	366.508	944.881	72.1909
944.801	1020.98	1505.39	726.762	34.978	944.801	424.733	944.801	94.3851
944.721	987.256	1579.61	746.366	35.5263	944.721	438.528	944.721	80.4893
944.64	1016.86	1583.03	789.652	30.247	944.64	419.018	944.64	94.3485
944.56	964.529	1597.62	738.181	32.4607	944.56	421.711	944.56	52.7139
944.479	1005.3	1604.75	785.398	35.5056	944.479	466.011	944.479	77.6685
944.399	938.095	1462.98	702.38	37.9947	944.399	410.454	944.399	44.3734
944.319	986.298	1578.08	792.983	32.719	944.319	407.601	944.319	52.6832
944.238	974.942	1670.8	741.552	34.9305	944.238	424.156	944.238	72.0788
944.158	982.194	1573.74	705.915	37.6954	944.158	432.388	944.158	63.7496
944.077	993.162	1513.92	753.092	39.905	944.077	457.245	944.077	69.2796
943.997	1071.07	1535.94	772.656	37.6807	943.997	398.973	943.997	77.578
943.917	1007.65	1487.3	756.741	37.6734	943.917	451.527	943.917	72.0227
943.836	973.995	1505.6	784.178	37.1122	943.836	426.513	943.836	66.4696
943.756	981.239	1568.5	823.423	35.9974	943.756	426.43	943.756	80.3018
943.675	1025.64	1609.07	716.909	38.2052	943.675	418.042	943.675	58.1383
943.595	1003.15	1556.74	909.746	32.6618	943.595	417.961	943.595	99.6462
943.514	973.238	1627.02	752.068	37.0833	943.514	--	943.514	58.1157
943.434	995.332	1578.42	708.617	38.1829	943.434	--	943.434	80.2394
943.354	1006.28	1570.68	814.751	38.1754	943.354	--	943.354	91.2891
943.273	961.532	1533.25	767.37	40.3806	943.273	425.933	943.273	96.8029
943.193	983.616	1488.41	806.565	37.8841	943.193	436.911	943.193	91.2536
943.112	946.314	1569.77	830.01	38.7061	943.112	406.414	943.112	63.5886
943.032	883.055	1610.28	825.916	37.3165	943.032	450.562	943.032	44.2269
942.951	990.461	1584	770.705	36.2038	942.951	442.183	942.951	60.8002
942.871	986.559	1602.23	813.8	35.9204	942.871	444.86	942.871	60.7884
942.79	952.994	1538.88	841.156	40.3335	942.79	428.198	942.79	77.352
942.71	997.298	1516.34	750.606	37.0112	942.71	439.163	942.71	63.5268
942.63	1000.81	1597.59	750.46	36.4517	942.63	422.509	942.63	107.698
942.549	989.498	1575.04	844.594	38.1012	942.549	480.407	942.549	88.3507
942.469	1022.65	1678.48	750.167	37.5417	942.469	403.021	942.469	74.5314
942.388	974.294	1730.02	793.216	37.2584	942.388	--	942.388	35.8785
942.308	1022.25	1566.72	922.621	37.5271	942.308	--	942.308	85.5397
942.227	940.587	1651.58	788.982	38.8992	942.227	--	942.227	91.0407
942.147	1062.58	1617.94	788.828	35.3059	942.147	--	942.147	49.6489
942.066	969.834	1580.61	835.76	37.5052	942.066	477.088	942.066	102.036
941.986	1147.29	1532.19	808.136	39.4279	941.986	499.053	941.986	110.288
941.906	987.957	1598.49	721.69	43.2796	941.906	465.876	941.906	55.1332
941.825	984.065	1638.88	776.45	38.8613	941.825	454.76	941.825	96.4643
941.745	1057.85	1608.97	835.109	35.8226	941.745	410.582	941.745	71.6452
941.664	1016.96	1726.99	764.388	38.5707	941.664	391.217	941.664	93.6717
941.584	1068.53	1678.59	815.188	34.9823	941.584	448.986	941.584	60.5993
941.503	1057.23	1652.39	865.968	39.3819	941.503	396.573	941.503	96.3892
941.423	972.02	1574.45	904.976	35.5194	941.423	457.071	941.423	107.384
941.342	920.098	1718.25	861.714	40.1924	941.342	426.7	941.342	88.0929
941.262	927.307	1621.86	822.385	40.4598	941.262	467.902	941.262	77.0662
941.181	971.451	1647.4	833.971	39.3512	941.181	437.541	941.181	74.2994
941.101	1026.66	1695.09	786.833	40.1689	941.101	456.715	941.101	129.311
941.02	1063.38	1613.53	794.507	44.5623	941.02	445.623	941.02	104.529
940.94	1066.86	1679.67	770.874	37.128	940.94	451.036	940.94	66.0053
940.859	959.622	1609.21	856.794	41.7952	940.859	486.694	940.859	104.488
940.779	985.265	1638.42	848.804	39.3128	940.779	431.616	940.779	76.9762
940.698	1062.55	1663.93	852.55	39.0303	940.698	464.516	940.698	101.699
940.618	1113.99	1589.83	868.023	38.4731	940.618	445.188	940.618	109.923
940.537	1113.77	1648.52	785.76	39.8393	940.537	450.597	940.537	115.397
940.457	1076.68	1607.64	750.43	43.9521	940.457	475.232	940.457	101.639
940.376	1021.17	1644.2	875.331	38.7252	940.376	453.167	940.376	87.887
940.296	1186.83	1680.73	781.393	45.5825	940.296	414.636	940.296	79.6321
940.215	991.291	1650.92	804.678	37.8865	940.215	477.699	940.215	90.5982
940.135	1064.79	1624.81	855.292	40.075	940.135	496.82	940.135	76.8562
940.054	1097.73	1517.67	819.983	39.2439	940.054	458.303	940.054	63.1195
939.974	975.98	1661.01	862.766	38.1387	939.974	469.188	939.974	79.57
939.893	1093.62	1587.04	831.372	43.0691	939.893	441.664	939.893	106.987
939.813	1144.95	1664.04	807.796	43.0607	939.813	458.034	939.813	79.5389
939.732	1141.04	1637.95	842.753	42.5039	939.732	446.976	939.732	87.7499
939.652	1100.34	1762.75	858.192	38.9314	939.652	441.406	939.652	79.5079
939.571	1030.22	1629.95	834.624	38.9238	939.571	474.213	939.571	87.7157
939.491	1096.23	1670.1	826.662	35.0794	939.491	446.715	939.491	73.9957
939.41	1077.63	1691.84	779.718	35.8946	939.41	506.908	939.41	76.7213
939.33	945.039	1640.03	892.603	39.449	939.33	512.289	939.33	104.101
939.249	1110.3	1735.3	814.487	41.0846	939.249	482.06	939.249	90.3862
939.169	1139.49	1701.88	853.291	40.8028	939.169	492.919	939.169	84.8917
939.088	1098.84	1719.92	857.02	35.8666	939.088	451.755	939.088	84.8751
939.007	1003.09	1723.26	872.432	45.7141	939.007	424.293	939.007	93.0707
938.927	1160.86	1686.19	918.99	44.8841	938.927	454.315	938.927	93.0525
938.846	1050.45	1715.24	821.479	43.5072	938.846	492.535	938.846	73.8802
938.766	1145.72	1681.86	848.566	44.0459	938.766	473.288	938.766	101.223
938.685	994.964	1725.58	867.859	44.3108	938.685	486.872	938.685	79.3218
938.605	1093.88	1670.19	902.708	40.2001	938.605	451.226	938.605	73.8369
938.524	1101.01	1677.2	781.935	44.8403	938.524	437.467	938.524	87.4933
938.444	1119.14	1669.53	871.24	45.3783	938.444	461.984	938.444	57.4063
938.363	1078.56	1687.55	874.958	43.4563	938.363	497.424	938.363	87.4591
938.283	1093.03	1709.23	835.908	48.6396	938.283	472.733	938.283	103.837
938.202	1089.14	1697.89	936.811	40.434	938.202	428.929	938.202	46.4445
938.121	1004.6	1734.22	804.49	42.065	938.121	447.965	938.121	68.2874
938.041	1114.38	1678.9	823.761	41.7837	938.041	497.035	938.041	84.6598
937.96	1073.85	1718.89	819.715	46.6903	937.96	464.173	937.96	106.487
937.88	1102.95	1696.57	862.28	46.9542	937.88	472.272	937.88	98.2762
937.799	1121.05	1776.83	865.995	39.5757	937.799	447.615	937.799	100.986
937.719	1076.88	1717.88	819.234	45.2985	937.719	461.172	937.719	79.136
937.638	1186.53	1757.83	881.184	40.6516	937.638	433.799	937.638	100.947
937.558	1138.7	1779.45	908.179	40.3709	937.558	463.719	937.558	103.655
937.477	1164.11	1713.21	853.677	43.6356	937.477	499.083	937.477	89.9985
937.396	1098	1731.18	764.279	45.5358	937.396	485.351	937.396	81.8008
937.316	1123.4	1697.9	938.677	42.8007	937.316	447.09	937.316	92.6895
937.235	1064.64	1712.21	915.225	43.3375	937.235	487.887	937.235	70.8663
937.155	1174.17	1675.29	880.151	41.6939	937.155	457.816	937.155	81.7528
937.074	1119.08	1649.37	945.88	43.0481	937.074	460.451	937.074	76.2877
936.994	1199.3	1846.49	914.688	44.6741	936.994	473.981	936.994	84.4449
936.913	1111.33	1714.52	926.135	43.0312	936.913	484.782	936.913	78.9814
936.832	1048.98	1710.53	832.971	44.112	936.832	435.674	936.832	119.81
936.752	1176.67	1721.16	828.934	41.1087	936.752	462.813	936.752	92.5626
936.671	1121.64	1746.4	894.609	39.1953	936.671	481.776	936.671	73.4912
936.591	1172.56	1662.04	847.97	40.5483	936.591	514.338	936.591	97.9691
936.51	1062.77	1862.58	840.061	43.2612	936.51	451.658	936.51	106.112
936.429	1022.39	1697.9	963.753	38.6283	936.429	451.57	936.429	78.8887
936.349	1062.35	1788.84	862.951	48.9558	936.349	475.959	936.349	103.351
936.268	1149.74	1689.94	932.424	44.8674	936.268	440.516	936.268	92.454
936.188	1142.22	1788.14	947.714	40.5087	936.188	505.679	936.188	95.1546
936.107	1152.94	1696.58	932.059	44.8498	936.107	440.344	936.107	67.9543
936.026	1160.01	1714.48	881.609	43.2104	936.026	461.998	936.026	111.423
935.946	1079.55	1805.33	877.57	42.3869	935.946	486.362	935.946	78.7961
935.865	1097.57	1732.04	904.455	43.1935	935.865	450.951	935.865	124.962
935.785	1060.9	1895.76	892.685	49.432	935.785	472.591	935.785	105.926
935.704	1129.94	1731.37	811.372	42.9051	935.704	518.662	935.704	86.8963
935.623	1064.13	1796.62	853.706	42.6252	935.623	507.701	935.623	95.0242
935.543	1184.15	1912.86	896.022	41.2596	935.543	472.314	935.543	73.29
935.462	1143.85	1675.71	938.322	43.1512	935.462	515.644	935.462	73.2757
935.381	1121.77	1708.16	934.278	44.7708	935.381	474.842	935.381	127.529
935.301	1165.25	1769.73	934.095	45.5759	935.301	482.888	935.301	92.2369
935.22	1190.51	1802.15	864.447	45.2957	935.22	461.094	935.22	100.356
935.14	1124.76	1805.43	941.446	44.7445	935.14	488.122	935.14	73.2183
935.059	1146.37	1779.6	910.4	43.109	935.059	528.695	935.059	108.45
934.978	1171.62	1790.17	887.08	46.0823	934.978	498.774	934.978	78.6111
934.898	1142.28	1713.42	979.453	46.3443	934.898	487.835	934.898	48.7835
934.817	1120.24	1818.57	882.877	45.7933	934.817	474.191	934.817	113.806
934.736	1054.56	1807.3	874.995	43.617	934.736	506.608	934.736	105.656
934.656	1225.23	1857.85	944.193	45.7754	934.656	490.257	934.656	94.801
934.575	1126.85	1879.29	913.183	43.3291	934.575	498.285	934.575	78.534
934.495	1170.24	1838.95	832.105	45.4867	934.495	530.678	934.495	121.839
934.414	1166.38	1707.78	835.793	46.5605	934.414	484.555	934.414	92.0383
934.333	1060.79	1798.26	947.304	42.7623	934.333	516.937	934.333	92.0202
934.253	1144.13	1812.44	962.518	47.8953	934.253	476.247	934.253	110.944
934.172	1187.48	1783.03	885.343	47.0742	934.172	473.448	934.172	94.6896
934.091	1147.31	1826.25	989.081	44.9011	934.091	446.306	934.091	132.539
934.011	1172.49	1782.33	834.974	46.7853	934.011	484.08	934.011	105.47
933.93	1183.15	1752.95	923.293	47.3169	933.93	505.615	933.93	100.042
933.849	1128.49	1788.89	930.804	44.334	933.849	497.406	933.849	97.3186
933.769	1168.17	1799.42	907.548	42.4334	933.769	518.931	933.769	124.327
933.688	1088.15	1809.95	980.421	42.1548	933.688	502.615	933.688	78.3648
933.607	1262	1831.36	849.532	47.55	933.607	470.096	933.607	54.0341
933.527	1152.98	1740.35	907.014	44.2992	933.527	499.717	933.527	78.334
933.446	1149.13	1732.76	926.049	50.502	933.446	523.925	933.446	70.2167
933.365	1185.15	1837.53	898.975	41.8518	933.365	450.919	933.365	105.304
933.285	1123.32	1782.81	960.255	44.5431	933.285	491.324	933.285	62.0904
933.204	1144.83	1854.92	956.226	43.9946	933.204	456.14	933.204	91.7678
933.123	1133.74	1858.18	936.84	40.208	933.123	537.006	933.123	97.1469
933.043	1166.11	1933.86	905.947	47.4847	933.043	499.129	933.043	83.6378
932.962	1169.5	1795.9	859.713	52.3308	932.962	493.636	932.962	91.7138
932.881	1227.2	1770.2	890.242	45.3085	932.881	485.448	932.881	97.0897
932.801	1252.29	1827.76	974.47	45.5692	932.801	482.657	932.801	110.553
932.72	1165.2	1733.32	935.921	46.6387	932.72	504.129	932.72	107.835
932.639	1164.97	1852.37	855.203	45.0123	932.639	490.553	932.639	80.8604
932.559	1096.01	1920.74	943.222	46.6203	932.559	493.151	932.559	134.741
932.478	1254.92	1804.63	900.869	46.8806	932.478	501.138	932.478	80.8286
932.397	1204.06	1757.27	870.03	45.2551	932.397	498.345	932.397	64.6502
932.316	1106.21	1879.84	923.506	45.2463	932.316	484.781	932.316	91.5698
932.236	1127.68	1698.75	992.287	49.0071	932.236	498.15	932.236	113.093
932.155	1214.19	1850.19	976.77	44.1516	932.155	471.13	932.155	61.9199
932.074	1170.59	1788.41	915.303	54.6403	932.074	514.104	932.074	86.1325
931.994	1249.83	1881.97	984.044	44.4034	931.994	465.563	931.994	118.409
931.913	1173.74	1827.43	926.428	51.1211	931.913	470.852	931.913	107.623
931.832	1238.51	1899.29	964.52	47.345	931.832	511.111	931.832	107.602
931.752	1198.55	1909.74	1021.73	50.5631	931.752	519.079	931.752	91.4439
931.671	1151.4	1790.26	956.489	46.5197	931.671	562.001	931.671	99.4929
931.59	1198.08	1768.26	906.574	45.1663	931.59	459.728	931.59	134.423
931.51	1270.01	1872.54	959.938	54.0276	931.51	553.716	931.51	120.957
931.429	1222.86	1919.07	871.804	47.2985	931.429	545.545	931.429	88.6846
931.348	1186.56	1839.34	837.226	44.0649	931.348	505.134	931.348	96.7279
931.267	1193.54	1831.77	963.194	50.5035	931.267	539.958	931.267	145.063
931.187	1157.25	1907.12	940.076	47.2706	931.187	529.108	931.187	102.061
931.106	1272.36	1816.63	989.56	46.9927	931.106	451.13	931.106	131.58
931.025	1308.15	1870.33	935.886	51.0107	931.025	520.846	931.025	107.391
930.944	1225.02	1776.28	954.798	52.0743	930.944	518.059	930.944	120.791
930.864	1217.58	1847.98	962.247	52.0641	930.864	552.845	930.864	131.502
930.783	1235.35	1984.48	1023.14	49.639	930.783	496.39	930.783	112.694
930.702	1181.09	1930.08	935.15	50.434	930.702	501.657	930.702	99.2584
930.622	1216.86	1821.69	1026.55	49.083	930.622	506.923	930.622	123.378
930.541	1180.63	1832.13	976.752	50.9505	930.541	573.863	930.541	67.0401
930.46	1227.18	1946.93	1026.15	49.868	930.46	528.172	930.46	112.605
930.379	1248.52	1888.98	1022.13	49.3221	930.379	485.179	930.379	91.1387
930.299	1201.51	1960.55	972.362	50.1164	930.299	479.724	930.299	99.1608
930.218	1197.68	1895.43	1021.73	42.8719	930.218	519.822	930.218	99.1413
930.137	1211.83	1891.46	933.863	53.0435	930.137	455.424	930.137	88.4059
930.056	1236.76	1851.54	948.923	49.0154	930.056	522.296	930.056	91.067
929.976	1214.95	1976.98	1085.9	48.4702	929.976	500.77	929.976	88.3711
929.895	1243.46	1861.59	967.596	46.3188	929.895	546.187	929.895	112.45
929.814	1243.21	1825.29	1009.3	47.6481	929.814	564.817	929.814	123.135
929.733	1257.34	1932.71	917.712	52.4561	929.733	473.711	929.733	99.0242
929.653	1293.01	1838.94	986.061	48.4321	929.653	505.727	929.653	139.142
929.572	1246.07	1874.49	993.479	48.69	929.572	527.03	929.572	88.2841
929.491	1235.05	1967.47	1111.26	48.6805	929.491	502.853	929.491	93.6163
929.41	1238.4	1852.21	958.844	52.6822	929.41	529.496	929.41	109.643
929.33	1324.29	1887.74	1099.41	49.4634	929.33	518.697	929.33	120.316
929.249	1173.32	2023.72	1023.12	49.9883	929.249	499.883	929.249	72.1756
929.168	1295.07	1897.76	996.304	53.7201	929.168	486.421	929.168	106.906
929.087	1334.27	1972.7	961.89	51.8391	929.087	545.112	929.087	109.557
929.006	1262.28	1864.73	965.502	50.2259	929.006	571.72	929.006	85.4909
928.926	1330.15	1853.61	1018.52	48.6134	928.926	510.173	928.926	120.198
928.845	1243.86	1889.09	999.319	50.7402	928.845	520.755	928.845	106.822
928.764	1197.03	2067.92	1021.92	46.4582	928.764	534.002	928.764	114.811
928.683	1289.95	1931.35	960.943	46.449	928.683	544.575	928.683	106.779
928.603	1311.19	1995.45	1051.89	51.7778	928.603	568.488	928.603	93.4136
928.522	1328.84	1923.42	983.345	48.2986	928.522	515.008	928.522	101.4
928.441	1289.19	2005.41	1013.52	52.5578	928.441	525.578	928.441	85.373
928.36	1374.86	1933.4	1032.29	52.5474	928.36	482.796	928.36	149.373
928.279	1335.22	1961.66	978.969	50.1369	928.279	520.037	928.279	133.343
928.199	1266.95	2018.54	1005.33	51.9934	928.199	559.929	928.199	133.316
928.118	1291.75	1993.09	1020.31	46.385	928.118	498.505	928.118	101.301
928.037	1366.63	1917.57	1012.52	53.3056	928.037	530.39	928.037	127.933
927.956	1312.7	1992.3	1050.23	54.8939	927.956	546.274	927.956	93.2663
927.876	1441.19	2038.4	1103.1	49.821	927.876	524.853	927.876	106.569
927.795	1365.82	2080.91	1042.24	53.0077	927.795	538.068	927.795	109.212
927.714	1369.12	1944.65	1023.09	47.4045	927.714	556.604	927.714	130.496
927.633	1304.52	1879.94	947.117	49.259	927.633	577.795	927.633	114.494
927.552	1282.82	1983.19	1113.59	52.7101	927.552	553.722	927.552	119.796
927.472	1296.86	1939.93	1033.84	53.4982	927.472	580.229	927.472	103.802
927.391	1260.89	1971.7	1101.79	56.6809	927.391	508.265	927.391	101.121
927.31	1292.78	1974.88	988.01	48.9541	927.31	521.468	927.31	130.367
927.229	1331.8	2017.33	1052.16	51.8705	927.229	478.805	927.229	101.081
927.148	1352.95	1974.1	995.189	49.9986	927.148	526.581	927.148	114.359
927.068	1320.56	2023.68	1074.44	53.7113	927.068	569.021	927.068	90.4052
926.987	1427.36	1991.16	1036.4	51.5739	926.987	542.324	926.987	108.996
926.906	1262.96	2047.85	1115.62	53.4243	926.906	566.138	926.906	106.317
926.825	1383.99	2033.18	1115.4	55.8054	926.825	595.258	926.825	132.87
926.744	1301.69	2007.81	994.207	57.1228	926.744	526.062	926.744	98.3044
926.663	1476.15	1986.02	903.302	45.158	926.663	552.521	926.663	127.505
926.583	1429.51	2060.49	1126.07	59.4905	926.583	563.035	926.583	114.201
926.502	1365.08	2074.34	1027.62	58.6822	926.502	546.992	926.502	108.867
926.421	1379.06	1917.14	1023.64	56.8123	926.421	573.432	926.421	122.12
926.34	1325.35	2023.65	1023.44	51.4925	926.34	554.739	926.34	108.824
926.259	1350.02	2098.05	1087.42	59.7089	926.259	562.591	926.259	98.188
926.178	1353.31	2065.58	1045.68	55.1867	926.178	559.826	926.178	108.781
926.098	1296.08	2011.77	969.991	50.1357	926.098	607.464	926.098	108.76
926.017	1356.34	2032.73	1003.76	54.104	926.017	548.997	926.017	87.5212
925.936	1437.93	2053.68	1071.47	54.3585	925.936	519.72	925.936	135.233
925.855	1412.74	2188.5	1112.75	53.5524	925.855	538.175	925.855	116.649
925.774	1366.21	1963.92	1037.11	54.337	925.774	561.924	925.774	95.4211
925.693	1490.44	2052.46	1055.76	53.5313	925.693	569.763	925.693	151.054
925.612	1394.12	2059.17	980.151	54.8454	925.612	561.702	925.612	116.58
925.532	1429.4	2083.65	1074.18	58.0134	925.532	537.75	925.532	124.504
925.451	1457.56	1980.15	1062.67	60.1207	925.451	558.832	925.451	145.667
925.37	1315.1	2121.93	1141.58	52.6945	925.37	558.721	925.37	129.75
925.289	1478.3	1890.52	1043.41	54.5373	925.289	574.495	925.289	129.725
925.208	1406.95	2050.03	1065.8	56.6441	925.208	651.142	925.208	132.346
925.127	1406.68	1982.13	1065.59	57.9561	925.127	550.451	925.127	124.381
925.047	1424.16	2127.35	1061.62	51.0654	925.047	582.092	925.047	134.94
924.966	1420.32	2116.28	1083.99	57.9332	924.966	579.332	924.966	119.041
924.885	1462.64	1941.91	1121.41	53.69	924.885	555.414	924.885	108.438
924.804	1444.61	2090.6	1132.47	52.3572	924.804	610.834	924.804	145.437
924.723	1362.7	2090.18	1008.11	57.1057	924.723	597.495	924.723	137.477
924.642	1383.72	2068.48	1053.05	58.9447	924.642	547.155	924.642	118.947
924.561	1489.86	2156.76	1116.76	54.9689	924.561	557.617	924.561	116.28
924.48	1432.82	2060.57	1056.39	56.2791	924.48	560.149	924.48	121.542
924.4	1524.73	2070.8	1063.7	52.3055	924.4	544.188	924.4	118.876
924.319	1386.17	2112.93	1067.24	54.6722	924.319	620.674	924.319	95.082
924.238	1563.12	2023.9	1138.42	57.302	924.238	551.895	924.238	137.314
924.157	1474.22	2151.08	1093.12	55.4426	924.157	628.349	924.157	134.646
924.076	1417.23	2044.36	1096.66	59.391	924.076	588.631	924.076	65.99
923.995	1498.43	2100.63	1103.95	58.0597	923.995	617.544	923.995	116.119
923.914	1466.26	2078.97	1088.71	55.1458	923.914	577.844	923.914	113.458
923.833	1497.84	2167.08	1054.72	57.5091	923.833	583.005	923.833	97.6072
923.753	1571.89	2014.42	1080.78	57.4977	923.753	643.553	923.753	131.876
923.672	1483.08	2088.35	1163.11	54.322	923.672	569.589	923.672	121.301
923.591	1542.95	2197.64	1121.61	58.5295	923.591	551.021	923.591	108.095
923.51	1386.97	2080.45	1027.63	56.9364	923.51	603.631	923.51	158.157
923.429	1422.07	2150.79	1124.92	59.297	923.429	624.595	923.429	129.136
923.348	1503.13	2129.14	1154.69	57.9678	923.348	666.63	923.348	121.205
923.267	1513.44	2082.75	1057	55.0585	923.267	621.713	923.267	150.16
923.186	1467.18	2092.94	1187.96	53.4673	923.186	563.645	923.186	89.5511
923.105	1449.22	2120.81	1157.75	59.25	923.105	592.5	923.105	115.867
923.024	1491.34	2099.18	1157.52	58.4485	923.024	597.649	923.024	152.703
922.943	1547.58	2158.83	1187.25	56.5943	922.943	552.781	922.943	110.556
922.863	1519.01	2108.95	1142.08	57.1094	922.863	581.621	922.863	107.903
922.782	1476.32	2062.62	1044.52	55.7825	922.782	605.187	922.782	105.25
922.701	1504.28	2217.58	1063.03	57.876	922.701	552.453	922.701	147.321
922.62	1500.45	2171.24	1201.28	57.8645	922.62	586.536	922.62	99.9478
922.539	1440.15	2248.47	1058.86	57.5901	922.539	560.123	922.539	105.187
922.458	1517.5	2170.38	1081.1	52.5833	922.458	604.708	922.458	120.942
922.377	1439.58	2258.16	1125.76	56.7787	922.377	628.246	922.377	94.6311
922.296	1467.51	2120.14	1185.37	55.7162	922.296	625.493	922.296	126.15
922.215	1481.33	2197.31	1020.64	55.4424	922.215	614.858	922.215	123.497
922.134	1459.88	2249.77	1140.05	55.9568	922.134	572.703	922.134	126.1
922.053	1473.69	2147.08	1117.4	55.4204	922.053	606.735	922.053	94.5561
921.972	1480.45	2351.1	1072.34	62.2371	921.972	590.858	921.972	147.058
921.891	1575.31	2230.81	1094.54	59.5992	921.891	582.865	921.891	147.029
921.811	1684.23	2237.41	1120.47	58.7999	921.811	614.249	921.811	120.75
921.73	1546.5	2134.81	1146.38	58.0009	921.73	577.385	921.73	123.35
921.649	1567.33	2250.61	1149.89	57.2022	921.649	590.39	921.649	133.822
921.568	1517.72	2172.7	1153.4	61.6507	921.568	606.013	921.568	165.276
921.487	1549.1	2168.75	1041.21	54.2943	921.487	579.664	921.487	154.752
921.406	1559.36	2228.15	1145.48	59.2661	921.406	668.71	921.406	115.385
921.325	1562.57	2262.91	1055.72	63.1872	921.325	631.872	921.325	131.094
921.244	1569.29	2206.16	1182.32	59.2426	921.244	618.639	921.244	117.961
921.163	1540.84	2152.95	962.074	63.6862	921.163	589.687	921.163	128.421
921.082	1526.46	2170.11	1159.48	58.695	921.082	589.57	921.082	99.5719
921.001	1624.62	2285.73	1159.25	59.9933	921.001	565.875	921.001	130.99
920.92	1543.44	2204.41	1144.11	55.0047	920.92	649.58	920.92	133.583
920.839	1493.92	2221.55	1166.24	63.6357	920.839	659.926	920.839	115.225
920.758	1616.63	2119.19	1136.21	61.2667	920.758	589.102	920.758	128.293
920.677	1647.93	2199.58	1173.23	62.5634	920.677	612.545	920.677	123.033
920.596	1493.03	2241.3	1213.96	65.6916	920.596	622.892	920.596	104.688
920.515	1584.05	2198.71	1206.27	59.9218	920.515	591.368	920.515	115.134
920.434	1524.04	2254.46	1135.31	56.7706	920.434	599.099	920.434	112.495
920.353	1590.45	2197.84	1261.61	60.6827	920.353	567.593	920.353	133.397
920.273	1555.03	2169.32	1142.3	59.8861	920.273	570.095	920.273	135.986
920.192	1674.04	2263.64	1156.95	56.2138	920.192	598.743	920.192	149.032
920.111	1578.97	2249.16	1171.6	58.2939	920.111	656.133	920.111	117.633
920.03	1589.18	2203.11	1137.9	54.8847	920.03	606.345	920.03	114.997
919.949	1613.42	2304.38	1167.41	54.3512	919.949	616.677	919.949	117.587
919.868	1599.07	2230.28	1159.75	61.133	919.868	650.517	919.868	117.563
919.787	1637.32	2128.17	1222.7	58.2476	919.787	582.476	919.787	107.092
919.706	1566.89	2243.42	1278.19	62.1533	919.706	571.914	919.706	141.02
919.625	1671.72	2242.97	1173.92	58.7466	919.625	605.743	919.625	99.2166
919.544	1674.89	2354.66	1173.68	63.4338	919.544	616.065	919.544	133.133
919.463	1562.45	2259.6	1166.02	55.0694	919.463	553.304	919.463	107.007
919.382	1604.17	2266.16	1106.39	63.6695	919.382	623.648	919.382	112.204
919.301	1736.92	2374.26	1187.83	62.6133	919.301	628.742	919.301	112.182
919.22	1565.02	2310.77	1139.35	62.8617	919.22	652.092	919.22	151.285
919.139	1708.23	2257.8	1072.33	65.1963	919.139	646.747	919.139	146.04
919.058	1665.89	2239.86	1153.74	57.1006	919.058	659.655	919.058	156.44
918.977	1623.57	2344.38	1149.8	59.9567	918.977	641.276	918.977	130.341
918.896	1595.26	2319.43	1275.65	62.5511	918.896	578.597	918.896	145.953
918.815	1647.41	2329.46	1193.83	58.63	918.815	643.627	918.815	112.048
918.734	1713.53	2259.06	1171.35	60.7025	918.734	640.894	918.734	119.842
918.653	1601.3	2356.5	1197.06	61.7323	918.653	614.719	918.653	125.028
918.572	1635.94	2310.59	1144.95	60.9388	918.572	622.409	918.572	117.19
918.491	1695.03	2334.6	1226.22	59.3645	918.491	601.456	918.491	137.996
918.41	1652.76	2285.21	1274.13	60.3939	918.41	622.161	918.41	135.366
918.329	1631.47	2267.29	1185	59.8614	918.329	632.448	918.329	111.915
918.248	1659.09	2319.23	1181.06	69.7376	918.248	663.548	918.248	143.118
918.167	1683.2	2283.85	1151.21	59.5774	918.167	645.205	918.167	119.675
918.086	1777.14	2314.82	1236.11	62.6869	918.086	647.678	918.086	137.859
918.005	1616.21	2335.3	1198.86	63.9747	918.005	595.537	918.005	117.027
917.924	1734.55	2376.72	1202.32	62.6619	917.924	616.219	917.924	163.805
917.843	1709.78	2358.8	1253.86	63.9492	917.843	584.901	917.843	111.781
917.761	1594.31	2323.44	1135.28	61.0775	917.761	644.563	917.761	132.551
917.68	1656.78	2256.71	1216.39	57.9472	917.68	615.851	917.68	150.715
917.599	1680.86	2420.16	1219.84	63.3914	917.599	620.924	917.599	127.302
917.518	1799.07	2259.3	1230.69	70.1323	917.518	602.618	917.518	109.095
917.437	1666.25	2332.05	1138.07	59.4707	917.437	631.065	917.437	142.834
917.356	1763.5	2415.23	1204.34	67.2483	917.356	651.711	917.356	119.437
917.275	1756.18	2348.54	1215.18	65.4177	917.275	641.197	917.275	140.181
917.194	1714.03	2348.08	1181.7	64.107	917.194	659.238	917.194	124.58
917.113	1650.99	2396.37	1225.77	62.5373	917.113	622.778	917.113	111.581
917.032	1657.62	2423.75	1196	60.7087	917.032	638.22	917.032	108.964
916.951	1803.53	2398.9	1251.12	63.0311	916.951	664.032	916.951	134.881
916.87	1712.66	2353.17	1280.39	64.8339	916.87	643.152	916.87	142.635
916.789	1823.69	2356.18	1276.44	63.006	916.789	684.51	916.789	121.863
916.708	1694.58	2327.87	1257.75	71.8074	916.708	640.304	916.708	165.909
916.627	1805.57	2365.68	1357.06	62.9809	916.627	707.563	916.627	121.815
916.546	1697.38	2354.77	1253.56	59.3406	916.546	608.953	916.546	150.295
916.465	1742.25	2458.63	1231.19	64.2512	916.465	647.694	916.465	126.948
916.384	1710.61	2312.11	1267.8	61.6481	916.384	642.384	916.384	126.923
916.303	1873.65	2363.79	1230.7	67.0743	916.303	608.589	916.303	163.154
916.222	1824.62	2227.78	1234.14	64.2128	916.222	647.306	916.222	137.229
916.141	1883.33	2376.75	1200.74	64.4589	916.141	673.064	916.141	147.556
916.06	1799.58	2397.12	1248.38	65.4813	916.06	696.224	916.06	144.939
915.978	1913.84	2466.11	1214.99	68.3147	915.978	618.455	915.978	144.91
915.897	1784.97	2542.02	1200.03	64.679	915.897	677.836	915.897	131.945
915.816	1791.56	2430.4	1284.43	68.2874	915.816	654.421	915.816	131.919
915.735	1725.24	2447.28	1236.34	62.8429	915.735	662.049	915.735	129.306
915.654	1731.84	2439.85	1265.53	68.7773	915.654	630.89	915.654	118.938
915.573	1745.37	2533.05	1287.34	68.7636	915.573	617.838	915.573	144.765
915.492	1859.51	2601.93	1276.05	60.7377	915.492	661.653	915.492	118.891
915.411	1727.34	2538.98	1194.91	63.0512	915.411	604.672	915.411	139.54
915.33	1848.37	2514.19	1157.92	63.297	915.33	720.811	915.33	144.679
915.249	1865.33	2555.3	1238.54	70.2586	915.249	563.102	915.249	142.067
915.168	1799.1	2423.06	1234.62	64.8213	915.168	601.727	915.168	173.029
915.087	1774.48	2519.62	1359.28	68.1649	915.087	622.263	915.087	157.502
915.006	1846.89	2526.05	1230.45	65.0535	915.006	637.628	915.006	136.819
914.924	1898.49	2456.26	1197.16	65.8148	914.924	629.758	914.924	103.239
914.843	1967.38	2528.5	1274.02	65.0276	914.843	616.73	914.843	139.345
914.762	1876.95	2444.89	1240.73	69.4005	914.762	652.726	914.762	123.837
914.681	1790.02	2527.49	1328.56	66.2913	914.681	644.857	914.681	139.289
914.6	1824.28	2488.91	1265.92	67.3097	914.6	639.571	914.6	136.682
914.519	1893.13	2398.43	1342.71	60.3345	914.519	665.227	914.519	157.282
914.438	1903.14	2581.34	1272.75	64.7049	914.438	711.496	914.438	162.407
914.357	1930.43	2480.5	1272.49	61.0837	914.357	677.848	914.357	136.601
914.276	1912.75	2490.38	1275.91	65.7098	914.276	641.637	914.276	146.881
914.195	1819	2655.88	1312.31	62.0898	914.195	587.406	914.195	164.886
914.114	1877.41	2420.24	1315.71	66.4563	914.114	623.35	914.114	175.156
914.032	1852.84	2530.37	1260.49	68.2457	914.032	687.608	914.032	121.04
913.951	1897.4	2567.88	1293.2	62.5676	913.951	679.746	913.951	167.362
913.87	1848.65	2491.35	1227.02	66.9313	913.87	682.185	913.87	167.328
913.789	1882.82	2525.4	1292.69	66.4032	913.789	597.114	913.789	144.131
913.708	1882.45	2500.72	1270.46	62.0154	913.708	666.473	913.708	133.809
913.627	2013.3	2510.58	1233.6	67.663	913.627	658.621	913.627	133.782
913.546	1926.58	2572.23	1211.4	69.1929	913.546	699.645	913.546	159.478
913.465	2029.75	2523.38	1317.27	64.55	913.465	699.505	913.465	144.016
913.383	1918.91	2681.64	1203.6	68.3939	913.383	691.652	913.383	138.845
913.302	1904.72	2601.74	1261.88	66.3236	913.302	663.236	913.302	123.393
913.221	1911.24	2477.02	1268.94	69.1376	913.221	655.393	913.221	151.64
913.14	1983.29	2593.8	1286.97	70.4086	913.14	662.971	913.14	154.179
913.059	1844.95	2610.52	1257.47	68.5961	913.059	667.977	913.059	154.149
912.978	1948.02	2554.84	1344.93	65.7569	912.978	683.255	912.978	118.157
912.897	2051.04	2564.67	1377.54	67.0278	912.897	677.982	912.897	133.542
912.815	1940.35	2653.76	1245.75	73.4334	912.815	667.576	912.815	146.353
912.734	2022.66	2636	1263.77	67.7711	912.734	644.339	912.734	123.22
912.653	1898.23	2618.25	1234.3	69.5542	912.653	672.443	912.653	115.496
912.572	1777.3	2786.5	1212.15	66.9742	912.572	641.515	912.572	164.228
912.491	1832.04	2613.76	1266.66	65.678	912.491	749.14	912.491	146.236
912.41	1917.75	2606.35	1361.29	72.0775	912.41	656.649	912.41	146.207
912.329	1958.67	2647.14	1313.59	71.5501	912.329	597.534	912.329	120.532
912.247	1982.37	2660.37	1320.62	70.5102	912.247	676.898	912.247	141.02
912.166	1930.36	2656.4	1283.88	66.3945	912.166	689.58	912.166	176.881
912.085	2074.47	2645.55	1254.45	71.2509	912.085	658.686	912.085	205.039
912.004	1950.23	2562.47	1319.83	70.2117	912.004	748.241	912.004	161.436
911.923	1977.35	2637.61	1232.08	67.6357	911.923	635.365	911.923	146.032
911.842	2124.8	2678.34	1290.14	69.4151	911.842	665.975	911.842	158.81
911.761	1870	2615.93	1424.7	71.9622	911.761	665.842	911.761	135.729
911.679	1979.6	2591.35	1315.13	69.1313	911.679	650.346	911.679	151.065
911.598	1982.64	2635.5	1314.86	71.6774	911.598	696.294	911.598	122.875
911.517	2102.48	2631.54	1241.77	69.8714	911.517	696.155	911.517	166.361
911.436	2026.5	2558.88	1372.59	73.6958	911.436	713.928	911.436	143.297
911.355	2036.39	2633.92	1379.6	70.3551	911.355	693.318	911.355	135.594
911.274	1953.58	2609.36	1241.02	73.4105	911.274	703.41	911.274	117.661
911.192	1973.79	2663.76	1222.58	69.5598	911.192	703.27	911.192	120.195
911.111	2120.97	2611.74	1306.01	71.3356	911.111	736.367	911.111	130.398
911.03	1962.7	2775.92	1371.22	73.622	911.03	669.756	911.03	145.71
910.949	2068.66	2662.16	1356.4	68.2401	910.949	672.177	910.949	158.46
910.868	2006.51	2665.05	1308.86	76.4033	910.868	758.923	910.868	160.984
910.787	2043.83	2736.53	1261.34	69.4901	910.787	720.449	910.787	148.177
910.705	2211.42	2749.7	1286.53	69.2208	910.705	681.991	910.705	160.919
910.624	2097.85	2766.29	1326.24	69.4623	910.624	648.655	910.624	155.779
910.543	2128.28	2731.46	1369.57	66.6398	910.543	714.909	910.543	173.621
910.462	2031.91	2693.22	1347.5	74.0294	910.462	627.973	910.462	135.295
910.381	2052.06	2634.44	1318.18	71.4623	910.381	691.653	910.381	181.208
910.299	2061.92	2668.17	1361.48	69.9169	910.299	747.652	910.299	150.551
910.218	2099.18	2712.15	1295.87	75.2604	910.218	696.478	910.218	163.277
910.137	2102.18	2728.73	1259.32	69.3788	910.137	688.686	910.137	127.535
910.056	2091.49	2669.99	1367.92	69.1098	910.056	719.15	910.056	191.263
909.975	2073.96	2720.79	1400.3	73.6854	909.975	703.708	909.975	124.934
909.893	2141.98	2696.29	1323.85	73.4157	909.893	690.821	909.893	137.654
909.812	2151.81	2764.17	1298.2	73.401	909.812	693.232	909.812	117.238
909.731	2059.03	2684.95	1352.32	73.1314	909.731	700.737	909.731	170.725
909.65	2024.42	2821.19	1319.43	72.862	909.65	715.882	909.65	165.595
909.569	2222.31	2796.69	1253.93	69.2814	909.569	720.833	909.569	178.298
909.487	2163.76	2761.95	1322.52	73.0875	909.487	723.235	909.487	124.783
909.406	2187.25	2737.47	1372.97	70.5267	909.406	712.905	909.406	140.035
909.325	2296.15	2839.43	1220.58	80.6949	909.325	692.398	909.325	150.189
909.244	2179.54	2750.04	1256.55	64.8992	909.244	732.98	909.244	155.249
909.162	2134.7	2735.83	1401.11	72.011	909.162	676.852	909.162	111.961
909.081	2141.1	2697.71	1248.8	70.7245	909.081	697.069	909.081	157.731
909	2260.16	2861.05	1367.98	74.0169	909	765.605	909	178.048
908.919	2058.32	2833.17	1302.58	71.459	908.919	714.59	908.919	150.039
908.838	2098.86	2743.87	1356.58	72.4617	908.838	732.245	908.838	170.349
908.756	2142.79	2838.86	1298.44	76.7686	908.756	732.098	908.756	137.268
908.675	2108.25	2834.88	1337.95	71.1619	908.675	709.077	908.675	155.031
908.594	2281.77	2749.04	1344.91	74.705	908.594	683.525	908.594	160.082
908.513	2254.03	2799.64	1409.71	75.1981	908.513	703.712	908.513	157.509
908.431	2175.16	2795.67	1279.32	75.6909	908.431	741.67	908.431	111.758
908.35	2273.58	2805.33	1347.72	74.66	908.35	711.047	908.35	152.367
908.269	2164.07	2804.77	1441.37	74.645	908.269	748.989	908.269	182.804
908.188	2286.3	2811.02	1404.96	69.2993	908.188	728.531	908.188	144.691
908.107	2272.21	2772.98	1415.51	75.884	908.107	672.55	908.107	170.041
908.025	2234.29	2840.54	1400.79	72.5701	908.025	707.939	908.025	164.932
907.944	2281.51	2952.35	1400.51	74.8387	907.944	730.629	907.944	134.456
907.863	2240.2	2815.57	1432.71	72.0336	907.863	745.7	907.863	177.548
907.782	2321.44	2893.29	1389.12	75.5694	907.782	720.192	907.782	147.081
907.7	2239.3	2845.07	1295.05	72.7653	907.7	737.795	907.7	182.547
907.619	2249.06	2790.06	1449.88	77.8204	907.619	775.669	907.619	144.487
907.538	2299.63	2840.52	1312.56	75.017	907.538	752.704	907.538	167.268
907.457	2343.38	2826.35	1413.24	76.0155	907.457	752.553	907.457	152.031
907.375	2400.72	2931.19	1420.17	75.7468	907.375	734.668	907.375	159.6
907.294	2345.84	2879.61	1473.94	69.6528	907.294	701.594	907.294	159.568
907.213	2467.74	2848.44	1311.5	73.6905	907.213	774.89	907.213	149.407
907.131	2334.7	2895.44	1451.73	77.4734	907.131	749.416	907.131	154.441
907.05	2296.86	2952.62	1415.42	80.4954	907.05	789.766	907.05	162.003
906.969	2449.26	2965.61	1418.74	74.6584	906.969	807.323	906.969	174.625
906.888	2397.83	2951.43	1389.65	74.8964	906.888	738.843	906.888	182.181
906.806	2356.6	2872.74	1436.17	82.7237	906.806	753.873	906.806	169.495
906.725	2383.28	2885.74	1511.45	78.4073	906.725	786.602	906.725	118.876
906.644	2477.84	2790.12	1428.39	71.5639	906.644	733.34	906.644	179.542
906.563	2423.05	2935.48	1456.88	78.8814	906.563	750.89	906.563	161.808
906.481	2392.02	2860.25	1384.66	75.8322	906.481	768.433	906.481	141.554
906.4	2422.07	2829.14	1463.49	71.5207	906.4	745.534	906.4	121.307
906.319	2438.54	2971.02	1402.08	79.5918	906.319	763.071	906.319	197.085
906.237	2509.26	2902.61	1498.84	77.5548	906.237	735.129	906.237	184.414
906.156	2495.2	3051.19	1408.7	82.5906	906.156	737.507	906.156	151.542
906.075	2342.17	2952.28	1390.45	78.0287	906.075	744.934	906.075	186.865
905.994	2656.86	2785.63	1555.41	76.2457	905.994	757.407	905.994	141.383
905.912	2591.95	2944.32	1447.36	77.24	905.912	726.965	905.912	161.548
905.831	2469.48	3004.7	1418.34	74.9532	905.831	779.816	905.831	161.515
905.75	2482.53	2794.11	1446.77	83.0122	905.75	779.659	905.75	176.622
905.668	2431.23	2925.61	1417.77	73.6617	905.668	756.798	905.668	156.405
905.587	2688.04	3026.58	1421.07	72.1335	905.587	776.823	905.587	196.728
905.506	2552.11	3019.2	1392.08	79.9361	905.506	774.145	905.506	176.515
905.424	2514.37	2893.38	1424.09	75.6341	905.424	688.27	905.424	141.184
905.343	2493.56	2950.32	1545.74	75.3668	905.343	763.75	905.343	176.444
905.262	2645.28	3064.74	1405.58	76.6117	905.262	796.358	905.262	151.207
905.181	2698.86	3043.83	1566.62	77.6041	905.181	771.002	905.181	166.294
905.099	2661.12	2853.86	1501.79	74.8174	905.099	780.923	905.099	171.299
905.018	2711.3	3005.41	1454.9	81.0989	905.018	821.063	905.018	178.82
904.937	2710.75	3021.71	1494.02	84.1042	904.937	725.21	904.937	196.411
904.855	2794.69	3027.86	1429.24	80.8144	904.855	808.144	904.855	176.231
904.774	2679.25	2936.03	1500.58	78.7845	904.774	767.708	904.774	196.332
904.693	2732.76	2955.7	1553.99	84.3051	904.693	762.52	904.693	186.226
904.611	2742.34	2870.67	1464.18	85.5461	904.611	769.915	904.611	143.416
904.53	2805.94	3025.42	1499.68	81.504	904.53	794.915	904.53	188.667
904.449	2774.99	3105.83	1542.32	83.4996	904.449	782.18	904.449	171.023
904.367	2862.19	2929.69	1559.89	81.2197	904.367	799.624	904.367	160.931
904.286	2834.62	2864.99	1588.19	78.4379	904.286	774.322	904.286	150.842
904.205	2783.44	3070.21	1530.65	82.4437	904.205	796.788	904.205	188.515
904.124	2766.01	2924.55	1494.59	78.6575	904.124	723.75	904.124	175.911
904.042	2832.9	2917.21	1522.89	84.923	904.042	806.517	904.042	175.876
903.961	2906.51	3085.22	1476.12	79.6306	903.961	791.282	903.961	183.377
903.88	2811.53	3023.91	1554.43	79.6146	903.88	843.864	903.88	175.805
903.798	3019.93	3164.86	1546.97	88.387	903.798	790.963	903.798	158.193
903.717	2955.3	2995.74	1510.94	79.3314	903.717	728.041	903.717	228.454
903.635	3089.47	3146.74	1496.35	82.0764	903.635	793.154	903.635	173.189
903.554	3051.79	3061.9	1556.75	79.2994	903.554	805.542	903.554	178.173
903.473	2936.67	2970.35	1588.56	79.2834	903.473	825.451	903.473	180.646
903.391	2969.75	3104.43	1545.41	81.7759	903.391	817.759	903.391	145.491
903.31	3053.31	3006.18	1527.26	81.2578	903.31	825.118	903.31	155.493
903.229	3157.03	3140.2	1609.01	82.2444	903.229	764.772	903.229	193.074
903.147	3116.01	3065.54	1508.81	83.9826	903.147	762.111	903.147	185.514
903.066	3152.39	3081.74	1551.3	83.7151	903.066	797.047	903.066	180.464
902.985	3192.12	3067.67	1547.42	83.6982	902.985	811.922	902.985	155.368
902.903	3070.41	3003.15	1568.5	85.1845	902.903	771.672	902.903	172.874
902.822	3163.93	3042.89	1543.23	81.4099	902.822	776.526	902.822	182.859
902.741	3247.34	3035.55	1546.49	78.6386	902.741	768.856	902.741	195.344
902.659	3219.79	3092.08	1482.05	88.6384	902.659	773.708	902.659	185.289
902.578	3242.66	3088.09	1510.24	82.8627	902.578	783.566	902.578	155.211
902.497	3171.46	3131.14	1524.18	80.5933	902.497	808.436	902.497	195.226
902.415	3244.71	3147.31	1609.32	82.0785	902.415	803.268	902.415	180.172
902.334	3452.27	3180.25	1605.44	82.0619	902.334	823.121	902.334	162.623
902.253	3438.14	3082.24	1640.71	86.798	902.253	845.467	902.253	175.097
902.171	3313.24	3027.91	1569.21	85.2799	902.171	772.771	902.171	155.054
902.09	3460.25	3117.91	1447.93	84.0125	902.09	857.628	902.09	145.022
902.008	3526.66	3087.08	1575.69	83.9955	902.008	804.957	902.008	159.992
901.927	3505.82	3143.49	1493.58	86.228	901.927	857.281	901.927	174.955
901.846	3521.88	3246.84	1550.16	77.2147	901.846	827.122	901.846	209.904
901.764	3413.86	3148.93	1560.51	81.946	901.764	864.43	901.764	184.878
901.683	3621.04	3185.17	1553.09	80.1809	901.683	864.255	901.683	179.845
901.601	3680.65	3264.98	1574.1	93.4006	901.601	786.663	901.601	189.798
901.52	3743.58	3116.86	1598.65	80.3982	901.52	891.371	901.52	179.772
901.439	3649	3216.75	1612.53	84.8753	901.439	806.316	901.439	184.729
901.357	3782.27	3065.35	1541.18	87.1044	901.357	766.219	901.357	162.229
901.276	3788.2	3228.85	1544.42	85.0906	901.276	898.317	901.276	152.215
901.195	3817.58	3161.22	1519.26	88.5661	901.195	825.785	901.195	184.617
901.113	3990.9	3100.32	1582.84	84.0584	901.113	793.192	901.113	197.051
901.032	3752.43	3193.42	1554.13	84.7896	901.032	827.945	901.032	149.629
900.95	3835.34	3189.42	1578.65	89.5097	900.95	807.831	900.95	149.598
900.869	4038.68	3121.86	1567.69	83.0103	900.869	742.855	900.869	174.496
900.788	3934.15	3275.11	1563.83	87.4797	900.788	785.074	900.788	196.892
900.706	4093.9	3180.8	1588.33	87.2128	900.706	782.423	900.706	211.803
900.625	4276.99	3213.6	1612.82	85.7004	900.625	879.426	900.625	179.373
900.543	4115.65	3169.48	1608.95	85.434	900.543	752.218	900.543	179.337
900.462	4118.16	3125.39	1672.4	86.1638	900.462	849.186	900.462	194.242
900.381	4134.04	3094.68	1558.7	80.4199	900.381	786.77	900.381	214.121
900.299	4390.48	3127.47	1593.8	87.6225	900.299	861.289	900.299	194.163
900.218	4322.78	3156.9	1660.76	83.6227	900.218	831.25	900.218	196.613
900.136	4311.88	3186.32	1653.35	85.0988	900.136	848.499	900.136	191.597
900.055	4578.15	3128.91	1653.01	95.7789	900.055	813.499	900.055	181.607
899.974	4537.16	3154.98	1581.9	85.313	899.974	820.796	899.974	176.596
899.892	4522.89	3161.02	1730.18	90.2693	899.892	810.683	899.892	216.348
899.811	4565.36	3177.07	1609.56	84.7813	899.811	880.134	899.811	211.332
899.729	4774.64	3193.1	1570.33	84.2669	899.729	832.726	899.729	206.317
899.648	4630.23	3272.52	1686.7	82.0132	899.648	795.279	899.648	213.731
899.566	4682.66	3335.23	1541.41	84.4813	899.566	859.721	899.566	171.447
899.485	4671.71	3211.17	1675.41	87.4453	899.485	789.989	899.485	218.613
899.404	4964.14	3287.2	1625.6	87.1792	899.404	839.503	899.404	193.732
899.322	4879.81	3263.2	1589.94	80.4568	899.322	814.501	899.322	176.31
899.241	5068.77	3242.55	1667.33	87.8887	899.241	826.75	899.241	206.067
899.159	5004.44	3178.59	1596.36	91.346	899.159	898.567	899.159	233.33
899.078	5153.33	3291.2	1691.37	87.3568	899.078	828.896	899.078	205.983
898.996	5075.68	3287.2	1616.89	89.0759	898.996	838.653	898.996	188.573
898.915	5257.8	3273.22	1634.21	86.8252	898.915	813.676	898.915	161.247
898.833	5236.76	3252.58	1605.65	84.3274	898.833	840.794	898.833	178.576
898.752	5465.36	3298.52	1594.74	88.0299	898.752	825.745	898.752	183.499
898.671	5208.01	3264.57	1569.72	93.2184	898.671	872.683	898.671	188.42
898.589	5489.76	3253.93	1611.73	84.524	898.589	870.027	898.589	200.776
898.508	5478.67	3246.62	1614.93	87.7286	898.508	847.547	898.508	198.257
898.426	5560.7	3209.38	1618.12	89.9407	898.426	822.598	898.426	200.694
898.345	5642.7	3261.93	1621.32	88.6839	898.345	879.407	898.345	203.131
898.263	5641.56	3261.27	1673.85	86.4369	898.263	871.799	898.263	163.462
898.182	5660.36	3280.55	1567.82	89.886	898.182	844.384	898.182	153.524
898.1	5905.12	3372.93	1637.95	88.8775	898.1	799.65	898.1	225.288
898.019	5980.34	3259.28	1556.62	92.5723	898.019	841.566	898.019	158.412
897.938	5982.45	3344.99	1686.58	92.801	897.938	893.364	897.938	163.33
897.856	6276.81	3394.13	1774.24	83.1328	897.856	885.76	897.856	175.668
897.775	6245.65	3386.8	1643.66	85.5896	897.775	863.318	897.775	227.579
897.693	6068.44	3402.71	1741.85	92.2499	897.693	897.767	897.693	180.543
897.612	6312.82	3415.29	1583.18	89.7585	897.612	806.096	897.612	190.397
897.53	6447.59	3563.93	1561.76	93.2013	897.53	902.347	897.53	197.775
897.449	6436.33	3400.64	1642.33	89.4749	897.449	845.315	897.449	200.206
897.367	6481.46	3356.83	1754.51	91.9279	897.367	894.568	897.367	207.579
897.286	6370.71	3286.5	1701.42	87.9562	897.286	852.384	897.286	165.536
897.204	6482.15	3401.88	1637.81	98.3131	897.204	844.801	897.204	182.793
897.123	6570.34	3560.31	1669.1	94.5886	897.123	856.978	897.123	153.12
897.041	6622.03	3311.02	1672.28	87.9027	897.041	834.581	897.041	172.842
896.96	6650.51	3409.75	1763.26	89.1191	896.96	883.785	896.96	204.9
896.878	6831.37	3425.63	1717.25	89.5947	896.878	888.542	896.878	212.263
896.797	6783.61	3448.12	1716.9	94.5118	896.797	895.765	896.797	202.349
896.715	6775.61	3420.92	1667.41	90.7919	896.715	846.24	896.715	204.775
896.634	7148.38	3585.78	1691.64	92.7468	896.634	863.335	896.634	194.867
896.552	6825.83	3485.74	1652.7	88.2889	896.552	840.964	896.552	197.294
896.471	6950.21	3504.89	1775.15	91.4763	896.471	902.435	896.471	192.322
896.389	7200.28	3517.41	1687.1	91.9508	896.389	907.182	896.389	253.912
896.308	7119.41	3503.47	1760.4	95.1362	896.308	906.997	896.308	214.426
896.226	7151.04	3446.53	1721.48	90.6813	896.226	884.636	896.226	155.242
896.145	7271.95	3475.59	1738.65	92.6338	896.145	857.356	896.145	189.702
896.063	7207.65	3464.96	1710.26	96.3098	896.063	896.592	896.063	179.811
895.982	7282.22	3632.84	1685.39	98.9991	895.982	898.873	895.982	194.551
895.9	7426.15	3489.99	1660.52	91.1001	895.9	891.304	895.9	206.822
895.819	7500.64	3651.19	1779.27	89.6046	895.819	861.583	895.819	192.01
895.737	7330.64	3610.81	1670.35	89.8325	895.737	905.708	895.737	216.582
895.656	7524.02	3573.74	1677.02	93.7513	895.656	861.232	895.656	216.538
895.574	7684.3	3596.13	1676.68	90.534	895.574	912.721	895.574	236.176
895.493	7765.27	3549.18	1683.33	96.6648	895.493	912.535	895.493	216.45
895.411	7833.01	3545.16	1808.95	94.6778	895.411	900.054	895.411	162.305
895.33	7801.72	3445.43	1759.61	96.1338	895.33	917.082	895.33	199.152
895.248	7885.92	3537.12	1608.86	91.6895	895.248	897.23	895.248	231.067
895.167	7828.24	3572.68	1699.45	94.1285	895.167	906.878	895.167	194.155
895.085	8222.43	3522.49	1723.58	93.1265	895.085	918.979	895.085	206.402
895.004	8141.62	3469.01	1779.15	95.3186	895.004	877.029	895.004	226.013
894.922	8228.98	3507.87	1645.99	89.8956	894.922	894.044	894.922	196.493
894.841	7996.57	3566.48	1656.14	91.5963	894.841	928.242	894.841	189.086
894.759	8050.97	3582.24	1725.67	96.2425	894.759	893.68	894.759	198.868
894.678	8306.33	3584.8	1707.85	90.8227	894.678	949.956	894.678	181.645
894.596	8192.64	3475.36	1801.79	88.1046	894.596	932.583	894.596	238.054
894.515	8306.24	3566.88	1693.2	89.0681	894.515	949.569	894.515	240.459
894.433	8103.69	3585.91	1724.26	99.3533	894.433	959.189	894.433	203.613
894.351	8451.01	3555.55	1765.79	94.9183	894.351	924.656	894.351	203.572
894.27	8465.75	3574.57	1831.72	98.5772	894.27	885.233	894.27	198.626
894.188	8440.99	3521.19	1698.79	88.5053	894.188	897.312	894.188	176.52
894.107	8389.92	3622.47	1803.08	95.5957	894.107	941.25	894.107	205.898
894.025	8470.45	3536.21	1823.63	95.5763	894.025	892.045	894.025	220.561
893.944	8350.33	3443.4	1725.65	94.8217	893.944	955.568	893.944	196.014
893.862	8368.35	3626.83	1711.35	96.2722	893.862	874.534	893.862	220.471
893.781	8402.81	3527.47	1616.92	94.2933	893.781	925.789	893.781	225.324
893.699	8489.85	3556.34	1773.37	95.7433	893.699	940.292	893.699	159.164
893.618	8274.52	3631.19	1724.24	99.1513	893.618	927.86	893.618	237.473
893.536	8427.25	3476.04	1790.06	95.7043	893.536	908.09	893.536	200.71
893.454	8310.57	3633	1692.2	98.132	893.454	934.824	893.454	181.091
893.373	8387.69	3537.02	1810.22	96.3993	893.373	917.506	893.373	239.775
893.291	8284.2	3631.52	1782.01	100.538	893.291	934.443	893.291	234.834
893.21	8295.64	3551.99	1687.69	92.9361	893.21	939.144	893.21	183.427
893.128	8293.95	3649.73	1774.32	102.698	893.128	946.288	893.128	198.06
893.047	8403.83	3573.51	1864.4	99.4989	893.047	880.089	893.047	242.024
892.965	8284.01	3648.24	1766.64	103.145	892.965	945.903	892.965	205.312
892.883	8370.88	3621.26	1828.87	97.0147	892.883	882.174	892.883	217.489
892.802	8244.56	3594.29	1762.45	96.2619	892.802	969.949	892.802	207.672
892.72	8252.71	3564.04	1838.55	100.639	892.72	937.996	892.72	202.744
892.639	8398.55	3612.49	1726.98	99.3976	892.639	891.403	892.639	207.587
892.557	8298.51	3605.2	1848.22	96.2031	892.557	947.381	892.557	195.336
892.476	8280.44	3509.44	1740.17	94.7188	892.476	913.011	892.476	202.62
892.394	8223.05	3518.55	1784.96	92.7469	892.394	876.214	892.394	236.749
892.312	8290.16	3534.21	1847.09	98.3405	892.312	971.203	892.312	219.619
892.231	8563.55	3710.33	1746.05	101.248	892.231	971.005	892.231	204.936
892.149	8411.2	3778.33	1710.99	99.0321	892.149	919.584	892.149	214.651
892.068	8471.68	3587.7	1818.2	93.8906	892.068	955.977	892.068	199.975
891.986	8188.49	3786.6	1908.03	98.2603	891.986	868.006	891.986	207.249
891.905	8265.35	3704.03	1782.78	97.0214	891.905	1045.78	891.905	219.395
891.823	8316.01	3686.92	1837.9	94.5643	891.823	935.895	891.823	197.415
891.741	8311.04	3594.58	1809.79	93.3267	891.741	894.279	891.741	211.995
891.66	8293	3587.31	1757.42	100.129	891.66	923.332	891.66	214.388
891.578	8114.75	3665.04	1850.63	104.737	891.578	962.115	891.578	199.73
891.497	8315.76	3710.06	1812.14	100.575	891.497	913.214	891.497	238.653
891.415	8490.54	3679.89	1842.95	99.3374	891.415	1003.11	891.415	241.039
891.333	8116.32	3551.71	1742.13	98.1	891.333	983.434	891.333	211.779
891.252	8127.73	3619.58	1766.02	102.948	891.252	944.294	891.252	202.001
891.17	8129.34	3618.85	1893.75	106.576	891.17	922.202	891.17	197.093
891.089	8023.19	3598.51	1903.75	102.419	891.089	960.937	891.089	216.515
891.007	7917.08	3685.93	1841.07	106.776	891.007	863.451	891.007	238.361
890.925	7980.74	3580.73	1844.15	101.891	890.925	936.227	890.925	199.404
890.844	7629.92	3704	1874.91	99.4387	890.844	916.586	890.844	233.401
890.762	7775.19	3739.14	1829.57	102.335	890.762	991.753	890.762	238.215
890.681	7695.31	3594.84	1818.82	102.071	890.681	942.945	890.681	189.561
890.599	7729.62	3698.47	1846.11	101.565	890.599	996.207	890.599	238.118
890.517	7659.56	3652.07	1773.14	98.3857	890.517	923.125	890.517	247.786
890.436	7462.39	3778.47	1762.42	99.0943	890.436	949.654	890.436	259.88
890.354	7421.75	3754.88	1879.53	94.946	890.354	959.173	890.354	235.544
890.272	7335.51	3763.89	1886.05	104.395	890.272	975.971	890.272	199.079
890.191	7353.56	3694.7	1806.23	101.704	890.191	973.345	890.191	220.884
890.109	7234.79	3710.23	1843.84	105.08	890.109	968.292	890.109	237.826
890.028	7379.86	3797.41	1950.49	99.4784	890.028	963.242	890.028	245.056
889.946	6974.6	3878.03	1901.77	100.671	889.946	946.064	889.946	215.897
889.864	7204.31	3782.83	1853.07	102.348	889.864	1008.93	889.864	244.956
889.783	6919.67	3772.29	1759.54	99.1749	889.783	989.324	889.783	210.959
889.701	7006.12	3904.94	1852.31	108.609	889.701	950.333	889.701	193.945
889.619	6916.84	3887.88	1979.53	101.801	889.619	933.172	889.619	218.144
889.538	6869.89	3822.03	1827.42	107.111	889.538	925.711	889.538	225.369
889.456	6966.05	3710.67	1930.46	100.305	889.456	1039.39	889.456	203.518
889.374	6789.05	3742.43	1912.83	102.949	889.374	964.09	889.374	184.098
889.293	6722.64	3702.65	1981.36	99.5377	889.293	900.925	889.293	230.075
889.211	6597.76	3893.65	1932.72	103.876	889.211	983.066	889.211	230.028
889.129	6557.42	3684.89	1952.99	103.855	889.129	917.502	889.129	220.297
889.048	6387.14	3875.82	1962.92	100.687	889.048	994.766	889.048	229.934
888.966	6496.27	3725.61	1900.55	101.876	888.966	977.624	888.966	220.207
888.885	6365.04	3715.11	1889.83	100.162	888.885	941.133	888.885	215.324
888.803	6357.25	3776.04	1992.69	104.011	888.803	911.914	888.803	217.698
888.721	6258.56	3849.92	1878.74	111.729	888.721	972.187	888.721	224.909
888.64	6244.3	3865.36	1895.55	102.518	888.64	884.944	888.64	232.117
888.558	6168.39	3871.06	1988.03	105.156	888.558	979.041	888.558	246.573
888.476	6076.29	3808.63	1860.39	103.926	888.476	925.669	888.476	212.686
888.395	6104.24	3814.34	1915.02	102.455	888.395	949.644	888.395	215.059
888.313	5957.06	3823.29	1979.94	107.266	888.313	985.688	888.313	186.024
888.231	5803.46	3692.82	1941.73	102.896	888.231	954.086	888.231	263.279
888.15	5837.93	3769.86	1955.07	106.981	888.15	963.55	888.15	224.587
888.068	5885.35	3788.53	1961.55	107.924	888.068	1001.98	888.068	234.199
887.986	5903.58	3813.68	1968.01	105.247	887.986	977.639	887.986	214.839
887.905	5474.76	3774.02	1957.31	101.364	887.905	1023.29	887.905	212.382
887.823	5642.06	3841.26	1829.88	104.48	887.823	982.065	887.823	246.119
887.741	5517.85	3937.62	1863.83	107.836	887.741	1008.4	887.741	219.532
887.66	5600.9	3839.69	1811.97	110.467	887.66	1037.14	887.66	219.487
887.578	5470.28	3961.9	1983.15	100.075	887.578	969.404	887.578	258.026
887.496	5326.76	3747.51	2013.62	102.466	887.496	983.672	887.496	180.822
887.414	5280.38	3808.21	1903.46	100.757	887.414	959.365	887.414	197.658
887.333	5237.24	3817.14	1964.79	105.798	887.333	976.039	887.333	231.357
887.251	5262.04	3890.74	1844.4	101.439	887.251	1048.12	887.251	243.357
887.169	5293.3	3931.98	1854.3	106.959	887.169	975.639	887.169	250.534
887.088	5214.63	3688.71	1953.3	108.623	887.088	956.171	887.088	233.624
887.006	5064.87	3898.05	1973.46	110.046	887.006	965.607	887.006	223.944
886.924	5199.56	3894.02	1942.23	99.1892	886.924	984.669	886.924	243.158
886.843	4856.02	3867.37	1869.91	105.186	886.843	982.06	886.843	231.073
886.761	5129.6	3860.12	1992.79	109.256	886.761	969.826	886.761	199.741
886.679	4905.7	3911	1944.45	106.587	886.679	988.876	886.679	228.572
886.598	4924.07	3852.08	1892.72	113.541	886.598	1000.7	886.598	245.364
886.516	4797.16	3696.33	2001.83	107.265	886.516	949.99	886.516	230.884
886.434	4883.32	3908.59	1963.79	110.369	886.434	1019.53	886.434	218.813
886.352	4975.9	3810.99	1901.81	107.461	886.352	973.64	886.352	206.748
886.271	4678.07	3813.43	1918.52	106.478	886.271	1035.93	886.271	245.163
886.189	4835.16	3919.09	2007.03	113.425	886.189	932.389	886.189	182.633
886.107	4669.7	3995.69	1972.43	102.59	886.107	958.626	886.107	240.257
886.026	4791.26	4036.78	2033.55	109.295	886.026	980.048	886.026	252.218
885.944	4625.87	3932.8	2080.97	108.552	885.944	1027.88	885.944	285.789
885.862	4650.71	3880.42	1923.39	106.128	885.862	1001.26	885.862	228.104
885.781	4517.64	4011.74	1943.49	105.146	885.781	1017.85	885.781	220.855
885.699	4529.6	3936.82	2007.97	109.685	885.699	1034.45	885.699	242.411
885.617	4506.12	3977.89	1877.82	112.542	885.617	986.242	885.617	220.765
885.535	4521.3	3845.04	1962.77	114.198	885.535	1017.23	885.535	251.908
885.454	4407.69	3866.79	2010.15	107.698	885.454	997.83	885.454	208.681
885.372	4525.88	3985.09	1927.85	103.839	885.372	1021.61	885.372	227.823
885.29	4470.24	3778.3	1944.51	108.853	885.29	1021.4	885.29	258.946
885.208	4369.58	4005.98	2090.77	109.55	885.208	985.23	885.208	285.261
885.127	4510.23	3825.01	1964.17	109.048	885.127	973.045	885.127	234.873
885.045	4457.84	4036.5	1943.31	105.911	885.045	1051.92	885.045	249.202
884.963	4672.38	3923.12	2034.94	111.399	884.963	1039.72	884.963	237.172
884.881	4439.93	3931.96	1949.33	111.376	884.881	955.679	884.881	225.147
884.8	4487.24	3837.94	2003.44	113.987	884.8	965.062	884.8	253.838
884.718	4479.89	3882.14	1999.62	107.5	884.718	1005.56	884.718	260.968
884.636	4340.81	3968.1	1893.63	107.717	884.636	964.665	884.636	260.914
884.554	4442.71	3922.31	1927.3	110.327	884.554	1019.51	884.554	227.356
884.473	4567.06	3841.21	2015.41	108.151	884.473	1009.73	884.473	251.236
884.391	4347.77	3914.27	1980.96	109.325	884.391	1076.51	884.391	227.262
884.309	4369.35	4009.78	1932.91	111.216	884.309	983.007	884.309	253.525
884.227	4400.55	3848.47	1980.15	108.563	884.227	973.24	884.227	236.734
884.146	4303.37	3905.44	2034.17	103.998	884.146	970.649	884.146	248.639
884.064	4337.78	3888.6	1999.74	106.845	884.064	968.059	884.064	253.369
883.982	4368.96	4022.53	1904.12	115.187	883.982	1063.45	883.982	224.639
883.901	4287.89	4133.95	1968.32	116.119	883.901	977.218	883.901	250.875
883.819	4386.41	3866.96	2039.29	110.601	883.819	1034.35	883.819	214.992
883.737	4436.8	3920.67	1947.13	108.19	883.737	1000.7	883.737	231.666
883.655	4362.17	3955.12	2058.84	113.899	883.655	1062.58	883.655	193.413
883.573	4290.77	4079.28	1908.96	111.249	883.573	1033.71	883.573	269.767
883.492	4337.95	4033.58	2024.03	111.942	883.492	1064.53	883.492	231.523
883.41	4279.4	4019.94	2020.22	112.158	883.41	1023.74	883.41	209.998
883.328	4515.5	4060.75	1931.55	109.51	883.328	1021.14	883.328	276.759
883.246	4322.46	4031.1	2056.72	116.167	883.246	1032.86	883.246	267.16
883.165	4382.4	4004.66	1978.26	111.85	883.165	1061.27	883.165	226.562
883.083	4346.29	3959.03	1899.82	115.881	883.083	1096.81	883.083	209.825
883.001	4358.19	3996.61	1960.48	112.519	883.001	1065.6	883.001	243.156
882.919	4456.47	4018.18	1949.91	114.165	882.919	1022.48	882.919	259.79
882.838	4452.36	3959.78	1966.46	113.665	882.838	1041.33	882.838	252.588
882.756	4496.21	3926.99	2003.34	111.259	882.756	1026.82	882.756	228.712
882.674	4402.57	4057.27	1979.2	107.901	882.674	986.117	882.674	221.519
882.592	4401.66	4002.09	2002.52	111.213	882.592	1035.92	882.592	233.381
882.51	4439.1	4010.85	1863.21	114.523	882.51	1009.52	882.51	252.38
882.429	4406.24	3920.56	2015.24	108.073	882.429	1085.49	882.429	226.143
882.347	4402.14	3993.23	2041.91	116.142	882.347	1049.56	882.347	264.176
882.265	4525.79	3998.8	2024.57	109.694	882.265	1035.07	882.265	235.568
882.183	4461	4227.89	2125.69	116.808	882.183	1034.86	882.183	261.688
882.101	4709.1	3955.64	2027.12	118.449	882.101	1044.16	882.101	259.256
882.02	4621.95	4066.55	2050.38	102.016	882.02	1089.13	882.02	256.825
881.938	4646.53	4075.28	2154.83	120.302	881.938	1034.22	881.938	204.466
881.856	4540.28	4058.49	2008.95	122.892	881.856	1043.51	881.856	240.08
881.774	4609.52	4057.66	1940.91	111.46	881.774	1071.82	881.774	251.913
881.692	4672.36	4037.68	2119.69	110.724	881.692	1019.32	881.692	254.237
881.611	4658.64	4132.51	2027.99	115.215	881.611	1052.37	881.611	244.682
881.529	4664.06	4122.1	1946.47	115.191	881.529	1026.03	881.529	235.132
881.447	4701.35	4047.94	1996.75	118.729	881.447	1094.68	881.447	242.207
881.365	4735.43	4101.28	1955.8	111.82	881.365	1006.61	881.365	220.79
881.283	4680.29	4074.94	2097.24	119.867	881.283	1053.88	881.283	268.217
881.202	4727.11	4045.44	2100.19	118.656	881.202	1079.77	881.202	270.535
881.12	4633.78	4009.57	2011.98	112.937	881.12	1070.05	881.12	230.144
881.038	4798.39	4104.27	2099.32	114.337	881.038	1003.41	881.038	258.562
880.956	4848.34	4202.11	2024.65	116.922	880.956	1048.27	880.956	227.678
880.874	4704.11	4118.49	2091.71	117.372	880.874	1048.05	880.874	211.033
880.793	4722.24	4152.64	2033.94	126.356	880.793	1047.83	880.793	253.661
880.711	4912.15	4250.41	1955.95	120.168	880.711	1049.99	880.711	248.869
880.629	4825.26	4115.94	2070.18	119.195	880.629	1030.81	880.629	215.642
880.547	4980.09	4210.5	2009.08	111.352	880.547	1051.92	880.547	274.827
880.465	4835.98	4053.83	2072.7	112.277	880.465	1035.13	880.465	215.553
880.383	4587.04	4151.54	2031.84	116.99	880.383	1096.49	880.383	255.768
880.302	4833.99	4093.48	2034.79	116.019	880.302	1131.78	880.302	224.935
880.22	4766.26	4350.01	2024.26	118.599	880.22	1093.67	880.22	236.724
880.138	4847.88	4018.72	2118.14	115.498	880.138	1001.14	880.138	246.143
880.056	4754.77	4243.4	2057.1	117.84	880.056	1052.99	880.056	269.755
879.974	4871.28	4258.4	2120.63	120.182	879.974	1038.58	879.974	220.017
879.892	4752.81	4238.47	2153.84	121.576	879.892	1036	879.892	248.356
879.811	4824.83	4101.11	2082.74	122.024	879.811	1071.26	879.811	231.751
879.729	4757.19	4135.17	2099.13	112.305	879.729	1049.76	879.729	262.439
879.647	4702.27	4219.99	2139.06	117.482	879.647	1070.81	879.647	205.653
879.565	4752.06	4215.94	2152.07	119.112	879.565	1054.05	879.565	245.787
879.483	4976.26	4157.98	2188.6	115.071	879.483	1138.89	879.483	257.551
879.401	4689.85	4214.2	2073.87	119.536	879.401	1096.14	879.401	283.484
879.32	4980.55	4089.69	2049.92	121.164	879.32	1088.82	879.32	302.32
879.238	4836.88	4231.48	2083.09	123.973	879.238	1114.57	879.238	240.862
879.156	4804.19	4284.48	2099.46	120.642	879.156	1097.82	879.156	229.007
879.074	4885.58	4213.89	2018.42	122.741	879.074	1033.86	879.074	250.204
878.992	4887.74	4235.19	2179.18	113.984	878.992	1099.72	878.992	252.512
878.91	4772.71	4389.5	2034.37	121.275	878.91	1092.42	878.91	219.428
878.828	5044.04	4315.77	2161.49	124.553	878.828	1068.6	878.828	294.869
878.747	4929.03	4314.88	2040.24	120.517	878.747	1073.1	878.747	280.657
878.665	5155.89	4285.5	2029.76	121.2	878.665	1120.04	878.665	268.809
878.583	5154.83	4164.37	2089.72	119.053	878.583	1112.73	878.583	266.396
878.501	5068.34	4369.15	2186.54	122.328	878.501	1157.29	878.501	252.199
878.419	5045.15	4159.48	2253.14	123.717	878.419	1142.91	878.419	296.921
878.337	5059.92	4281.96	2168.87	116.859	878.337	1086.13	878.337	233.247
878.255	5137.92	4214.68	2171.78	125.786	878.255	1165.99	878.255	252.043
878.173	5301.24	4242.26	2228.29	121.521	878.173	1083.32	878.173	223.73
878.092	5189.53	4285.63	2197.68	123.379	878.092	1097.23	878.092	287.257
878.01	5412.8	4215.22	2190.53	119.823	878.01	1104.06	878.01	270.719
877.928	5607.55	4277.54	2126.45	126.859	877.928	1101.48	877.928	233.006
877.846	5527.43	4355.61	2233.14	121.656	877.846	1178.91	877.846	265.901
877.764	5516.81	4348.4	2212.6	120.454	877.764	1136.31	877.764	263.493
877.682	5534.61	4214.89	2158.59	121.841	877.682	1117.26	877.682	277.552
877.6	5527.16	4337.13	2111.3	122.521	877.6	1135.84	877.6	246.923
877.518	5551.26	4453	2124.25	126.728	877.518	1081.53	877.518	268.032
877.437	5632.15	4354.27	2113.78	120.355	877.437	1081.31	877.437	258.574
877.355	5615.21	4334.44	2220.34	125.735	877.355	1059.93	877.355	277.322
877.273	5696.05	4343	2193.14	125.004	877.273	1078.51	877.273	251.418
877.191	5448.92	4313.72	2069.01	126.153	877.191	1101.78	877.191	270.16
877.109	5567.59	4372.73	2188.89	122.369	877.109	1056.93	877.109	256.011
877.027	5695.67	4387.59	2228.53	129.153	877.027	1106.02	877.027	248.914
876.945	5558.98	4367.77	2248.11	121.144	876.945	1150.4	876.945	244.167
876.863	5510.57	4483.44	2104.04	127.926	876.863	1100.87	876.863	272.283
876.781	5506.28	4328.16	2200.43	120.859	876.781	1114.72	876.781	265.187
876.699	5476.8	4383.96	2189.96	127.639	876.699	1098.07	876.699	288.595
876.618	5463.07	4338.97	2252.92	128.55	876.618	1079.07	876.618	300.264
876.536	5395.83	4552.14	2088.95	130.635	876.536	1114.03	876.536	269.713
876.454	5353.79	4362.35	2218.63	123.573	876.454	1104.42	876.454	267.312
876.372	5352.68	4380.33	2154.79	125.189	876.372	1099.5	876.372	309.455
876.29	5313.82	4335.37	2151.01	123.288	876.29	1092.24	876.29	264.857
876.208	5322.16	4460.29	2163.9	131.23	876.208	1148.26	876.208	239.025
876.126	5295.9	4324.14	2236.79	129.797	876.126	1119.91	876.126	288.177
876.044	5269.65	4382.99	2286.32	125.085	876.044	1112.65	876.044	271.72
875.962	5259.12	4385.22	2255.86	130.211	875.962	1091.34	875.962	255.27
875.88	5302.03	4412.6	2245.4	130.653	875.88	1137.94	875.88	295.022
875.798	5143.82	4518.52	2224.95	129.455	875.798	1144.73	875.798	271.551
875.716	5149.04	4457.89	2221.16	126.854	875.716	1165.56	875.716	292.559
875.635	5185.67	4419.28	2157.44	131.039	875.635	1155.95	875.635	283.139
875.553	5159.47	4399.52	2137.02	123.526	875.553	1106.58	875.553	322.851
875.471	5186.66	4392.33	2089.98	126.073	875.471	1089.98	875.471	292.377
875.389	4865.41	4422.81	2186.04	126.749	875.389	1106.13	875.389	308.686
875.307	5005.62	4600.78	2175.61	127.657	875.307	1089.53	875.307	280.566
875.225	5054.79	4549.62	2301.54	134.176	875.225	1072.94	875.225	271.157
875.143	4991	4504.76	2221.26	125.034	875.143	1168.54	875.143	264.09
875.061	4964.87	4475.6	2174.26	128.746	875.061	1212.69	875.061	303.757
874.979	5039.1	4502.89	2117.3	132.224	874.979	1123.67	874.979	263.98
874.897	4821.73	4495.69	2037.1	126.825	874.897	1107.09	874.897	268.597
874.815	4758.05	4510.43	2232.71	125.864	874.815	1165.24	874.815	303.568
874.733	4832.27	4374.74	2265.46	126.772	874.733	1260.71	874.733	245.139
874.651	4853.2	4530.49	2284.92	129.313	874.651	1169.42	874.651	280.101
874.569	4745.69	4554.61	2214.72	123.919	874.569	1134.17	874.569	270.708
874.487	4797.94	4343.83	2257.41	128.326	874.487	1143.27	874.487	300.983
874.405	4706.15	4521.41	2283.5	127.367	874.405	1140.7	874.405	249.601
874.324	4651.95	4367.07	2336.12	129.905	874.324	1149.79	874.324	240.22
874.242	4619.69	4485.1	2209.56	135.708	874.242	1149.55	874.242	263.488
874.16	4527.98	4556.14	2315.25	132.183	874.16	1163.3	874.16	310.059
874.078	4401.9	4570.84	2331.35	128.659	874.078	1088.48	874.078	282.025
873.996	4532.36	4322.79	2168.4	133.06	873.996	1179.13	873.996	284.297
873.914	4478.25	4418.83	2260.77	126.509	873.914	1125.3	873.914	270.259
873.832	4449.18	4461.69	2359.72	129.511	873.832	1111.09	873.832	302.813
873.75	4391.99	4448.26	2319.47	130.183	873.75	1120.18	873.75	235.214
873.668	4450.46	4472.34	2322.3	123.869	873.668	1175.82	873.668	267.762
873.586	4262.06	4358.92	2288.7	127.102	873.586	1115.06	873.586	300.297
873.504	4242.43	4423.62	2291.53	138.248	873.504	1098.53	873.504	304.889
873.422	4394.59	4619.47	2314.23	129.842	873.422	1109.94	873.422	265.268
873.34	4296.87	4568.55	2184.66	134.468	873.34	1193.46	873.34	283.825
873.258	4333.45	4676.87	2240.47	129.788	873.258	1132.74	873.258	258.18
873.176	4316.94	4632.2	2326.03	130.459	873.176	1113.9	873.176	295.334
873.094	4256.75	4447.11	2302.39	129.734	873.094	1153.19	873.094	244.123
873.012	4290.18	4539.79	2291.99	136.448	873.012	1113.44	873.012	283.589
872.93	4376.64	4520.13	2294.82	126.194	872.93	1175.95	872.93	257.966
872.848	4375.73	4537.91	2317.48	129.421	872.848	1201.27	872.848	285.795
872.766	4362.35	4440.3	2300.47	128	872.766	1142.94	872.766	295.027
872.684	4423.79	4638.9	2283.47	137.496	872.684	1128.77	872.684	294.966
872.602	4441.57	4628.59	2279.7	135.145	872.602	1147.11	872.602	313.481
872.52	4344.04	4665.02	2262.7	130.938	872.52	1107.4	872.52	290.2
872.438	4383.64	4551.89	2298.56	133.232	872.438	1104.85	872.438	262.286
872.356	4217.64	4635.04	2387.23	134.829	872.356	1141.75	872.356	285.438
872.274	4394.28	4624.74	2340.52	133.873	872.274	1148.48	872.274	306.26
872.192	4262.59	4580.18	2227.82	126.886	872.192	1132	872.192	292.279
872.11	4292.84	4548.1	2240.55	128.715	872.11	1159.59	872.11	287.579
872.028	4357.3	4740.12	2306.07	135.644	872.028	1112.98	872.028	287.52
871.946	4263.04	4670.68	2374.86	135.848	871.946	1186.93	871.946	259.641
871.864	4203.05	4619.93	2285.33	132.111	871.864	1105.56	871.864	261.905
871.782	4295.49	4556.76	2317.82	132.547	871.782	1105.33	871.782	287.34
871.7	4307.03	4689.53	2290.97	133.446	871.7	1121.32	871.7	289.597
871.618	4436.72	4669.9	2316.86	128.554	871.618	1160.46	871.618	271.007
871.536	4454.45	4619.19	2280.13	131.307	871.536	1178.75	871.536	273.266
871.454	4512.57	4559.18	2302.71	133.363	871.454	1139.14	871.454	250.056
871.372	4362.48	4617.27	2341.76	131.252	871.372	1206.04	871.372	296.301
871.29	4405.07	4600.78	2255.66	134.696	871.29	1150.24	871.29	293.925
871.208	4413.47	4767.54	2274.94	135.131	871.208	1154.63	871.208	317.002
871.126	4338.02	4595.76	2248.13	128.394	871.126	1142.82	871.126	344.697
871.044	4554.44	4632.06	2254.25	131.143	871.044	1119.45	871.044	302.993
870.962	4494.52	4783.19	2470.93	131.809	870.962	1116.91	870.962	263.618
870.88	4537.03	4689.09	2361.86	133.631	870.88	1160.6	870.88	277.435
870.798	4536.08	4619.86	2226.53	133.141	870.798	1169.61	870.798	286.623
870.716	4451.38	4708.85	2383.89	134.731	870.716	1125.46	870.716	309.674
870.634	4413.24	4875.34	2238.75	135.858	870.634	1171.43	870.634	318.851
870.552	4437.13	4722.39	2396.05	144.839	870.552	1180.43	870.552	277.204
870.47	4451.7	4767.91	2287.11	135.802	870.47	1150.16	870.47	321.028
870.388	4605.75	4779.32	2312.92	135.774	870.388	1110.66	870.388	304.798
870.306	4527.32	4806.21	2325.57	135.284	870.306	1154.3	870.306	309.351
870.224	4603.83	4752.54	2374.35	139.641	870.224	1193.29	870.224	293.13
870.142	4590.48	4801.11	2334.45	133.612	870.142	1220.74	870.142	299.992
870.06	4741.27	4722.69	2294.58	141.428	870.06	1169.72	870.06	299.929
869.978	4576.18	4885.8	2405.68	130.096	869.978	1280.2	869.978	288.334
869.896	4680.48	4665	2395.34	143.906	869.896	1206.14	869.896	313.641
869.814	4521.66	4871.39	2371.88	132.578	869.814	1201.27	869.814	318.188
869.732	4724.94	4978.67	2387.78	139.927	869.732	1224.07	869.732	265.101
869.65	4646.61	4804.39	2370.89	134.367	869.65	1256.09	869.65	318.055
869.568	4803.39	4902.36	2321.21	141.482	869.568	1237.39	869.568	324.901
869.486	4919.89	4805.48	2520.68	140.3	869.486	1165.71	869.486	315.618
869.404	4989.98	4847.76	2356.3	134.974	869.404	1142.44	869.404	329.372
869.321	4856.02	4778.75	2388.57	137.939	869.321	1206.68	869.321	271.733
869.239	5089.88	4935.36	2479.79	133.536	869.239	1167.29	869.239	287.793
869.157	4915.79	4869.44	2364.65	139.493	869.157	1183.16	869.157	345.279
869.075	4998.17	4924.03	2419.82	144.297	869.075	1150.69	869.075	312.988
868.993	5358.48	4910.65	2386.58	142.426	868.993	1258.59	868.993	296.816
868.911	5261.64	4931.24	2425.36	135.035	868.911	1223.82	868.911	317.458
868.829	5183.36	4942.56	2392.13	145.356	868.829	1205.17	868.829	255.294
868.747	5265.62	4941.53	2280.39	134.978	868.747	1214.12	868.747	347.219
868.665	5403.38	4897.3	2502.34	140.928	868.665	1209.27	868.665	285.074
868.583	5423.85	4905.53	2452.77	144.576	868.583	1186.03	868.583	264.328
868.501	5422.72	4904.51	2350.89	141.558	868.501	1197.27	868.501	303.339
868.419	5538.78	4792.46	2360.21	145.894	868.419	1199.32	868.419	280.3
868.337	5553.04	4924.04	2461.03	147.701	868.337	1192.18	868.337	277.945
868.255	5641.28	4852.11	2489.93	144.685	868.255	1244.75	868.255	287.073
868.173	5556.88	5008.28	2414.27	143.277	868.173	1203.16	868.173	273.237
868.091	5694.38	4988.75	2452.96	143.706	868.091	1163.88	868.091	316.796
868.008	5834.91	4882.96	2387.14	147.348	868.008	1191.18	868.008	293.779
867.926	5907.61	4955.86	2455.2	145.711	867.926	1184.05	867.926	341.905
867.844	5903.3	4933.27	2510.18	142.469	867.844	1211.33	867.844	300.539
867.762	5862.04	5021.53	2529.24	145.88	867.762	1245.48	867.762	325.707
867.68	6070.13	5091.28	2385.14	144.932	867.68	1263.57	867.68	323.345
867.598	6108.87	5062.52	2560.8	142.15	867.598	1192.23	867.598	302.643
867.516	6236.82	4984.54	2377.62	147.164	867.516	1221.78	867.516	304.872
867.434	6266.28	5069.63	2478.21	147.591	867.434	1175.69	867.434	291.058
867.352	6424.9	4979.38	2588.54	138.625	867.352	1271.68	867.352	300.162
867.27	6337.46	4855.34	2451.1	144.323	867.27	1195.82	867.27	293.227
867.188	6557.49	4961.93	2424.52	143.834	867.188	1252.82	867.188	341.263
867.105	6580.71	5102.28	2404.46	143.575	867.105	1211.35	867.105	318.293
867.023	6637.72	5131.94	2465.85	141.943	867.023	1256.88	867.023	331.963
866.941	6857.54	5066.35	2432.77	149.009	866.941	1261.19	866.941	352.494
866.859	7184.78	4966.99	2471.33	142.57	866.859	1240.34	866.859	327.247
866.777	7109.58	5061.16	2448.03	144.828	866.777	1240.08	866.777	297.435
866.695	7378.29	4869.73	2473.55	145.026	866.695	1248.97	866.695	327.11
866.613	7257.02	5068.25	2606.45	141.794	866.613	1244.13	866.613	315.607
866.531	7574.7	5205.3	2501.8	143.365	866.531	1239.3	866.531	322.4
866.449	7797.12	4983.28	2377.68	139.906	866.449	1172.74	866.449	342.907
866.367	7921.27	5000.65	2481.24	150.391	866.367	1266.21	866.367	345.121
866.284	8290.75	5278.72	2402.69	140.533	866.284	1240.81	866.284	335.909
866.202	8411.68	4955.62	2587.47	152.155	866.202	1299.95	866.202	301.569
866.12	8750.24	5147.74	2495.93	149.154	866.12	1267.7	866.12	331.2
866.038	8828.11	5076.16	2459.67	139.988	866.038	1221.76	866.038	303.727
865.956	9445.32	5148.65	2634.58	147.494	865.956	1248.9	865.956	319.645
865.874	9792.65	5046.46	2507.36	153.169	865.874	1298.86	865.874	280.773
865.792	9980.53	5106.67	2467.87	151.312	865.792	1264.35	865.792	298.972
865.71	10358.2	5237.3	2567.99	147.401	865.71	1234.43	865.71	344.544
865.628	11035.8	5113.72	2470.08	151.476	865.628	1272.95	865.628	351.316
865.545	11749.9	5265.72	2625.33	146.427	865.545	1290.93	865.545	332.996
865.463	12280	5246.26	2423.62	143.432	865.463	1313.46	865.463	367.131
865.381	12996.6	5110.51	2533.41	157.081	865.381	1329.15	865.381	330.577
865.299	13715.9	5244.06	2406.39	153.401	865.299	1253.65	865.299	348.742
865.217	14997.8	5077.78	2577.74	143.114	865.217	1260.22	865.217	328.159
865.135	15606.3	5293.85	2457.25	145.135	865.135	1193.88	865.135	300.75
865.053	16554	5191.84	2450.26	151.482	865.053	1284.75	865.053	373.58
864.971	17605.2	5034.85	2452.98	145.301	864.971	1268.54	864.971	350.728
864.888	18649.8	5073.53	2643.61	152.785	864.888	1279.66	864.888	325.607
864.806	19513.7	5054.13	2507.02	151.615	864.806	1222.48	864.806	298.221
864.724	20435.3	5263.87	2496.78	149.99	864.724	1279.12	864.724	320.919
864.642	20944.2	5229.17	2512.45	141.539	864.642	1242.45	864.642	359.536
864.56	21529.2	5374.66	2628.45	145.604	864.56	1294.51	864.56	336.71
864.478	21817.7	5254.46	2569.65	151.26	864.478	1232.83	864.478	311.619
864.395	21694.1	5082.42	2611.17	141.222	864.395	1230.3	864.395	313.828
864.313	21720.1	5261.41	2526.51	150.515	864.313	1309.61	864.313	347.866
864.231	21077.8	5251.15	2558.33	154.802	864.231	1297.97	864.231	322.789
864.149	20969.7	5274.46	2480.18	150.679	864.149	1220.43	864.149	324.994
864.067	19577.6	5114.75	2450.57	148.83	864.067	1254.26	864.067	329.47
863.985	18701.4	5144.18	2595.51	148.798	863.985	1310.79	863.985	320.314
863.903	17868.2	5204.07	2575.57	160.578	863.903	1358.21	863.903	315.704
863.82	17230.5	5154.21	2529.8	150.326	863.82	1255.74	863.82	329.263
863.738	16404.1	5235.41	2600.33	150.521	863.738	1309.96	863.738	326.924
863.656	15675.5	5170.33	2648.23	151.624	863.656	1291.53	863.656	354.093
863.574	15197	5236.26	2566.95	160.443	863.574	1257.22	863.574	338.133
863.492	14797.9	5238.21	2508.31	148.611	863.492	1338.64	863.492	358.482
863.41	14155.4	5361.94	2685.3	150.849	863.41	1281.64	863.41	326.649
863.327	13537.5	5202.52	2639.56	153.765	863.327	1294.98	863.327	322.045
863.245	13087.3	5466.22	2616.42	153.733	863.245	1328.72	863.245	351.454
863.163	12336	5370.74	2602.97	160.275	863.163	1339.78	863.163	333.245
863.081	11834.4	5269.22	2644.35	155.935	863.081	1276.04	863.081	321.842
862.999	11357.5	5322.86	2669.58	146.385	862.999	1314.29	862.999	321.775
862.917	11166.5	5324.79	2559.43	153.151	862.917	1343.47	862.917	301.317
862.834	10583.5	5296.31	2607.23	152.666	862.834	1288.82	862.834	348.82
862.752	10371.5	5194.88	2603.46	156.71	862.752	1268.17	862.752	335.16
862.67	10141.4	5373.1	2651.24	146.488	862.67	1335.83	862.67	348.674
862.588	10224.4	5229.16	2686.11	153.475	862.588	1367.24	862.588	312.383
862.506	9894.14	5328.31	2630.8	152.764	862.506	1353.37	862.506	328.159
862.423	9548.86	5318.08	2627.03	152.732	862.423	1280.68	862.423	371.081
862.341	9504.34	5362.51	2603.95	160.165	862.341	1307.56	862.341	364.217
862.259	9192.68	5218.7	2584.09	157.643	862.259	1309.55	862.259	318.905
862.177	9084.52	5357.23	2618.94	156.932	862.177	1325.1	862.177	368.586
862.095	8897.5	5477.49	2608.74	156.447	862.095	1345.17	862.095	384.334
862.013	8692.35	5354.98	2550.3	156.188	862.013	1301.94	862.013	359.39
861.93	8478.19	5344.75	2761.98	161.579	861.93	1218.05	861.93	348.015
861.848	8394.53	5334.53	2677.82	156.348	861.848	1310.43	861.848	325.349
861.766	8304.83	5400.11	2616.19	156.767	861.766	1292.09	861.766	384.011
861.684	8072.7	5432.32	2667.05	164.413	861.684	1366.34	861.684	341.021
861.601	8128.59	5373.6	2746.81	153.314	861.601	1293.8	861.601	316.112
861.519	8111.73	5308.83	2556.73	152.831	861.519	1327.39	861.519	338.62
861.437	8122.14	5468.28	2591.51	153.701	861.437	1315.83	861.437	315.979
861.355	7875.1	5352.04	2645.55	158.182	861.355	1317.81	861.355	327.195
861.273	7794.71	5505.35	2635.36	160.856	861.273	1351.37	861.273	322.614
861.19	8071.61	5537.5	2615.55	155.86	861.19	1305.97	861.19	376.68
861.108	7921.59	5475.79	2672.76	163.494	861.108	1326	861.108	360.815
861.026	8080.32	5641.09	2797.3	158.951	861.026	1375.32	861.026	347.212
860.944	7999.95	5376.67	2639.56	161.172	860.944	1411.1	860.944	344.884
860.862	8122.3	5408.81	2552.43	161.138	860.862	1349.95	860.862	371.856
860.779	8063.12	5561.92	2628.83	158.625	860.779	1365.44	860.779	319.954
860.697	8085.62	5454.92	2695.59	158.817	860.697	1315.59	860.697	324.392
860.615	8365.07	5508.19	2701.43	158.784	860.615	1288.29	860.615	407.657
860.533	8212.18	5534.23	2630.38	159.426	860.533	1294.77	860.533	319.752
860.451	8231.61	5551.2	2709.9	152.413	860.451	1377.8	860.451	308.428
860.368	8090.9	5622.54	2645.28	158.458	860.368	1357.25	860.368	369.136
860.286	7856.61	5482.41	2609.51	162.476	860.286	1370.47	860.286	335.303
860.204	8262.65	5583.93	2656.97	159.517	860.204	1264.43	860.204	364.481
860.122	8140.14	5543.51	2605.21	164.657	860.122	1309.16	860.122	371.152
860.039	8210.87	5466.87	2662.26	160.574	860.039	1299.88	860.039	355.332
859.957	8172.93	5480.81	2732.08	155.818	859.957	1369.31	859.957	317.033
859.875	8216.47	5527.94	2760.29	162.754	859.875	1294.84	859.875	323.71
859.793	8172.5	5481.52	2855.64	156.202	859.793	1364.24	859.793	346.117
859.71	8294.45	5534.66	2807.08	166.955	859.71	1354.97	859.71	375.256
859.628	8268.58	5536.51	2704.2	159.057	859.628	1426.57	859.628	336.985
859.546	8324.12	5456.95	2738.79	159.697	859.546	1354.4	859.546	390.82
859.464	8304.28	5594.46	2715.85	159.664	859.464	1394.53	859.464	345.826
859.381	8329.65	5484.79	2750.41	159.63	859.381	1353.82	859.381	321.056
859.299	8466.49	5658.39	2721.09	160.943	859.299	1353.54	859.299	336.701
859.217	8621.35	5515.62	2813.12	162.929	859.217	1301.64	859.217	356.828
859.135	8631.58	5577.7	2656.09	159.529	859.135	1301.36	859.135	354.509
859.052	8494.27	5663.85	2610.85	159.944	859.052	1305.58	859.052	334.245
858.97	8459.36	5442.89	2632.64	168.209	858.97	1332.21	858.97	363.331
858.888	8364.27	5736.7	2788.41	169.07	858.888	1325.21	858.888	284.774
858.806	8263.21	5560.96	2736.79	161.412	858.806	1378.73	858.806	336.276
858.723	8183.24	5665.09	2828.69	162.275	858.723	1329.13	858.723	336.205
858.641	8061.2	5684.95	2748.39	165.602	858.641	1357.98	858.641	342.857
858.559	7746.75	5689.77	2674.49	164.223	858.559	1398.02	858.559	342.784
858.477	7372.29	5682.55	2753.6	161.948	858.477	1460.45	858.477	378.551
858.394	7340.67	5864.72	2663.8	169.081	858.394	1354.88	858.394	360.556
858.312	7050.61	5683.16	2755.63	165.238	858.312	1350.12	858.312	335.851
858.23	6793.72	5892.3	2869.71	160.727	858.23	1399.08	858.23	344.734
858.148	6467.84	5680.77	2776.76	168.078	858.148	1358.5	858.148	367.042
858.065	6415.42	5688.58	2833.48	164.686	858.065	1394.02	858.065	371.44
857.983	6041.71	5630.33	2759.67	165.77	857.983	1357.93	857.983	353.464
857.901	5833.29	5644.15	2911.84	168.196	857.901	1353.17	857.901	337.733
857.818	5684.98	5660.97	2809.41	169.278	857.818	1399.84	857.818	377.913
857.736	5341.67	5701.79	2757.92	169.913	857.736	1301.18	857.736	373.362
857.654	5277.54	5742.59	2824.13	171.219	857.654	1354.55	857.654	402.341
857.572	5108.44	5699.38	2826.71	166.489	857.572	1318.51	857.572	375.439
857.489	4999.4	5695.18	2873.8	167.348	857.489	1353.98	857.489	357.486
857.407	4872.41	5619.02	2682.5	171.78	857.407	1362.63	857.407	395.385
857.325	4991.29	5752.73	2783.61	175.541	857.325	1407.01	857.325	402.002
857.242	4807.41	5700.56	2798.91	167.912	857.242	1446.9	857.242	350.561
857.16	4764.45	5801.24	2861.85	173.011	857.16	1314.88	857.16	328.163
857.078	4682.55	5788.03	2775.5	167.841	857.078	1446.29	857.078	341.485
856.996	4651.61	5708.93	2914.61	177.401	856.996	1381.27	856.996	412.819
856.913	4432.02	5791.58	2856.86	168.662	856.913	1392.13	856.913	370.344
856.831	4478.99	5865.2	2843.56	168.181	856.831	1324.93	856.831	368.035
856.749	4238.58	5908.87	2785.85	172.159	856.749	1451.76	856.749	408.098
856.667	4180.82	5844.77	2896.29	171.231	856.667	1344.43	856.667	323.288
856.584	4227.81	5822.59	2806.87	171.195	856.584	1415.48	856.584	410.155
856.502	4197	5821.36	2669.93	182.302	856.502	1410.72	856.502	365.495
856.42	4255.93	5730.41	2770.81	171.791	856.42	1428.25	856.42	352.049
856.337	4099.54	5914.59	2858.98	170.641	856.337	1390.08	856.337	403.212
856.255	4047.86	5868.49	2836.19	172.832	856.255	1383.1	856.255	376.4
856.173	4166.56	5753.67	2835.59	163.22	856.173	1418.44	856.173	369.64
856.09	4120.85	5907.85	2790.64	166.971	856.09	1455.98	856.09	422.992
856.008	4128.94	5969.34	2926.23	168.716	856.008	1346.61	856.008	380.613
855.926	4128.07	5911.33	2954.11	175.579	855.926	1433.12	855.926	389.434
855.843	4070.46	5895.14	2924.99	167.755	855.843	1428.36	855.843	373.777
855.761	4039.74	5861.05	2804.11	172.391	855.761	1408.04	855.761	358.127
855.679	4003.06	5844.89	2885.79	171.242	855.679	1338.8	855.679	355.828
855.596	4061.91	5876.48	2973.76	172.762	855.596	1391.88	855.596	349.082
855.514	4058.06	5884.19	2849.77	171.17	855.514	1404.93	855.514	389.022
855.432	3905.06	5978.41	2899.77	174.912	855.432	1382.4	855.432	408.942
855.35	3951.96	5932.41	2927.61	168.209	855.35	1450.99	855.35	344.417
855.267	3861.66	5960.97	2860.61	172.616	855.267	1417.36	855.267	410.991
855.185	4051.65	5923.93	2992.73	176.8	855.185	1357.09	855.185	419.788
855.103	3854.06	5857.11	2944.71	174.542	855.103	1483.38	855.103	375.287
855.02	3933.71	6162.82	2839.84	171.841	855.02	1432.01	855.02	392.969
854.938	3858.39	5946.99	2892.93	164.701	854.938	1500.51	854.938	408.424
854.856	3800.98	6026.16	2800.75	171.768	854.856	1438.06	854.856	328.445
854.773	3779.33	6036.8	2916.96	176.391	854.773	1424.44	854.773	399.376
854.691	3829.15	6157.6	2919.5	179.903	854.691	1399.74	854.691	388.2
854.609	3783.68	6034.24	2994.62	175.429	854.609	1477.06	854.609	410.296
854.526	3881.1	5842.48	2921.42	177.166	854.526	1390.28	854.526	383.601
854.444	3737.44	5879.93	2908.18	177.572	854.444	1449.84	854.444	423.423
854.362	3840.78	6143.46	3033.71	176.204	854.362	1407.42	854.362	418.901
854.279	3822.12	6070.78	2875.42	180.156	854.279	1451.44	854.279	376.709
854.197	3803.47	5929.72	2950.47	179.674	854.197	1459.99	854.197	383.276
854.115	3814.55	5999.82	3009.72	181.851	854.115	1408.74	854.115	411.99
854.032	3855.36	6058	2964.97	178.048	854.032	1459.37	854.032	418.546
853.95	3806.99	6018.08	2939.14	172.918	853.95	1476.78	853.95	411.815
853.867	3794.3	6049.49	2884.98	182.4	853.867	1429.98	853.867	402.874
853.785	3873.71	6045.24	2972.54	185.017	853.785	1471.73	853.785	391.723
853.703	3798.64	6088.51	2930.98	177.897	853.703	1387.33	853.703	420.404
853.62	3794.86	6211.93	2892.59	179.629	853.62	1482.16	853.62	391.557
853.538	3719.84	6109.68	2958.06	178.928	853.538	1422.13	853.538	380.415
853.456	3855.58	6111.35	2957.43	178.226	853.456	1421.83	853.456	395.813
853.373	3777.61	6024	3057.46	180.178	853.373	1392.79	853.373	431.102
853.291	3880.65	6150.3	2987.63	178.151	853.291	1368.18	853.291	380.173
853.209	3876.86	6036.28	2971.27	183.196	853.209	1482.8	853.209	353.575
853.126	3846.38	5943.06	3159.25	178.075	853.126	1422.84	853.126	399.896
853.044	3872.25	6119.7	3240.3	178.921	853.044	1426.95	853.044	364.469
852.961	3824	6115.44	2919.11	185.73	852.961	1464.19	852.961	404.144
852.879	3974.34	6105.25	2965.61	189.223	852.879	1441.8	852.879	412.89
852.797	3766.08	6038.77	3034.08	186.534	852.797	1434.87	852.797	412.802
852.714	3848.23	6209.31	2986.34	176.783	852.714	1394.84	852.714	377.402
852.632	3817.8	6228.73	3101.86	182.924	852.632	1407.79	852.632	381.735
852.55	3734.07	6185.95	2959.96	184.429	852.55	1495.73	852.55	372.83
852.467	3833.94	6160.95	2962.47	183.949	852.467	1466.74	852.467	357.312
852.385	3735.45	6147.81	2958.7	181.485	852.385	1477.46	852.385	366.056
852.302	3749.45	6161.3	3074.14	177.037	852.302	1411	852.302	410.073
852.22	3689.48	6284.26	3020.17	171.929	852.22	1428.34	852.22	418.802
852.138	3851.4	6087.69	3151.22	186.217	852.138	1467.7	852.138	379.046
852.055	3770.73	6352.57	3018.89	185.076	852.055	1478.41	852.055	409.812
851.973	3808.37	6191.55	3008.85	179.53	851.973	1508.93	851.973	409.725
851.891	3840.07	6139.98	3114.75	184.337	851.891	1427.12	851.891	389.816
851.808	3848.13	6159.37	2995.04	184.298	851.808	1389.39	851.808	407.349
851.726	3800.03	6149.19	3097.76	178.095	851.726	1488.16	851.726	389.651
851.643	3766.73	6215.84	3040.74	178.937	851.643	1479.04	851.643	411.578
851.561	3668.46	6279.5	3036.96	182.42	851.561	1469.92	851.561	409.29
851.479	3697.21	6260.45	3105.18	180.841	851.479	1377.21	851.479	376.203
851.396	3755.47	6120.35	3066.97	187.841	851.396	1544.08	851.396	395.919
851.314	3769.43	6248.93	3013.12	182.084	851.314	1517.37	851.314	373.844
851.231	3836.51	6105.95	3203.31	176.109	851.231	1543.43	851.231	406.744
851.149	3764.88	6293.49	3143.2	187.502	851.149	1545.3	851.149	367.091
851.067	3678.53	6342.3	3042.47	191.638	851.067	1492.22	851.067	432.943
850.984	3860.61	6087.31	3029.32	184.126	850.984	1520.47	850.984	419.668
850.902	3659.28	6295.37	3100.57	191.996	850.902	1491.59	850.902	410.791
850.819	3729.25	6128.95	3109.28	181.413	850.819	1484.68	850.819	415.097
850.737	3737.3	6192.49	3183.6	187.742	850.737	1519.5	850.737	390.855
850.655	3984.04	6244.21	3136.07	194.069	850.655	1552.11	850.655	386.381
850.572	3859.45	6348.95	3241.59	182.833	850.572	1450.82	850.572	406.053
850.49	3858.63	6424.18	3122.25	173.578	850.49	1529.51	850.49	401.577
850.407	3854.87	6369.81	3296.4	181.659	850.407	1496.27	850.407	379.553
850.325	3745.11	6415.56	3305.06	182.498	850.325	1484.99	850.325	403.6
850.242	3873.83	6196.37	3204.51	189.476	850.242	1491.25	850.242	379.391
850.16	3987.79	6209.76	3197.59	182.858	850.16	1547.94	850.16	407.814
850.078	3822.16	6287.89	3318.54	193.561	850.078	1547.61	850.078	427.456
849.995	3788.99	6374.8	3230.53	189.136	849.995	1512.21	849.995	381.341
849.913	3744.07	6285.21	3264.13	182.742	849.913	1430.82	849.913	392.215
849.83	3849.13	6316.22	3250.97	188.618	849.83	1500.62	849.83	464.425
849.748	3877.71	6382.49	3371.82	184.416	849.748	1504.68	849.748	409.57
849.666	3682.89	6410.53	3333.71	182.625	849.666	1519.69	849.666	422.622
849.583	3802.6	6479.69	3326.77	190.03	849.583	1530.31	849.583	387.503
849.501	3778.28	6472.44	3354.09	191.522	849.501	1488.4	849.501	393.987
849.418	3751.04	6494.56	3241.29	196.076	849.418	1547.17	849.418	393.903
849.336	3832.47	6366.9	3315.31	192.753	849.336	1514.02	849.336	402.571
849.253	3802.3	6350.86	3218.12	192.712	849.253	1496.2	849.253	454.984
849.171	3725.16	6534.45	3348.13	192.233	849.171	1526.49	849.171	395.839
849.088	3821.22	6362.83	3409.63	195.472	849.088	1515.24	849.088	439.484
849.006	3808.67	6302.79	3365.36	190.621	849.006	1512.73	849.006	437.205
848.924	3840.13	6571.34	3237.15	186.21	848.924	1597.64	848.924	391.215
848.841	3927.3	6455.56	3307.97	190.977	848.841	1553.6	848.841	441.389
848.759	3853.16	6410.2	3220.23	191.592	848.759	1498.65	848.759	412.895
848.676	3817.15	6652.17	3371.82	197.885	848.676	1476.49	848.676	375.676
848.594	3889.62	6518.85	3433.24	194.349	848.594	1495.83	848.594	373.412
848.511	3836.04	6324.05	3376.6	196.928	848.511	1473.68	848.511	416.997
848.429	3885.03	6475.05	3329.29	189.683	848.429	1482.1	848.429	386.35
848.346	3922.29	6517.61	3353.42	190.297	848.346	1558.16	848.346	362.262
848.264	3889.23	6536.73	3535.86	190.256	848.264	1522.92	848.264	453.822
848.182	3897.19	6503.12	3386.13	193.706	848.182	1496.42	848.182	423.186
848.099	3843.67	6639.33	3326.45	191.702	848.099	1502.65	848.099	431.82
848.017	3898.46	6550.11	3434.33	197.984	848.017	1635.33	848.017	418.645
847.934	3830.32	6496.04	3427.39	195.326	847.934	1504.18	847.934	385.856
847.852	3876.32	6512.21	3327.43	199.425	847.852	1580.15	847.852	372.697
847.769	3746.79	6636.59	3277.11	193.282	847.769	1540.59	847.769	461.958
847.687	3900.98	6643.95	3332.21	195.637	847.687	1505.4	847.687	411.752
847.604	4043.41	6648.38	3418.27	186.883	847.604	1487.66	847.604	435.624
847.522	3905.16	6603.12	3491.91	198.167	847.522	1557.02	847.522	402.866
847.439	3816.66	6663.08	3345.57	202.479	847.439	1558.87	847.439	431.084
847.357	3935.64	6752.23	3397.5	197.211	847.357	1510.65	847.357	407.048
847.274	3955.25	6663.16	3440.13	197.605	847.274	1595.2	847.274	441.781
847.192	3890.15	6638.37	3355.81	196.692	847.192	1557.87	847.192	428.632
847.109	4035.32	6622.36	3321.05	202.306	847.109	1518.38	847.109	456.82
847.027	3920.6	6799.02	3400.8	199	847.027	1572.43	847.027	428.449
846.944	3873.07	6762.55	3384.6	202.002	846.944	1585.14	846.944	463.148
846.862	3857.65	6752.35	3386.97	201.307	846.862	1589.15	846.862	402.179
846.78	3909.34	6812.17	3441.91	204.524	846.78	1584.47	846.78	473.818
846.697	4022.26	6688.22	3342.24	203.177	846.697	1534.15	846.697	399.834
846.615	3855.18	6812.18	3489.9	210.303	846.615	1562.06	846.615	441.028
846.532	3979.73	6699.94	3560.24	203.524	846.532	1631.24	846.532	414.868
846.45	3908.92	6742.23	3411.17	202.395	846.45	1517.96	846.45	440.839
846.367	3957.63	6632.96	3391.9	202.786	846.367	1574.09	846.367	453.772
846.285	3959.7	6713.13	3564.14	194.928	846.285	1595.46	846.285	449.334
846.202	4037.5	6787.44	3584.99	204.219	846.202	1575.59	846.202	436.217
846.12	3998.78	6698.61	3562.61	205.911	846.12	1562.23	846.12	438.293
846.037	3884.37	6647.68	3608.15	206.084	846.037	1663.86	846.037	444.708
845.955	3962.14	6701.57	3604.29	203.22	845.955	1520.36	845.955	373.041
845.872	3967.11	6636.11	3470.86	199.057	845.872	1600.26	845.872	468.37
845.79	3992.46	6850.03	3513.3	204.218	845.79	1491.53	845.79	440.087
845.707	3889.78	6755.47	3645.16	206.125	845.707	1564.9	845.707	450.83
845.625	3973.3	7001.26	3607.38	208.464	845.625	1575.4	845.625	431.231
845.542	4082.96	6834.01	3803.9	208.42	845.542	1614.06	845.542	457.137
845.46	3962.88	6838.36	3652.07	206.859	845.46	1589.89	845.46	450.541
845.377	3985.29	6851.44	3558.85	202.05	845.377	1635.03	845.377	443.948
845.294	3993.15	6849.97	3585.82	200.059	845.294	1539.41	845.294	441.688
845.212	4111.43	6671.26	3566.57	207.809	845.212	1593.2	845.212	482.722
845.13	3968.21	6780.23	3571.97	205.6	845.13	1627.49	845.13	441.499
845.047	4048.68	6935.61	3558.89	207.936	845.047	1655.27	845.047	413.276
844.964	4108.79	6998.01	3576.59	217.627	844.964	1564.06	844.964	430.494
844.882	3895.99	6912.33	3628.14	208.064	844.882	1609.14	844.882	449.867
844.799	3956.11	6939.87	3584.3	210.398	844.799	1669.34	844.799	471.395
844.717	4167.1	7022.54	3728.1	207.542	844.717	1645.21	844.717	490.751
844.634	4038.55	6858.57	3659.65	207.714	844.634	1627.56	844.634	469.032
844.552	4110.2	7089.16	3569.7	205.076	844.552	1612.09	844.552	486.219
844.469	3996.22	6986.14	3618.12	203.088	844.469	1579.33	844.469	378.09
844.387	4050.46	6967.25	3700.32	202.397	844.387	1667.56	844.387	423.37
844.304	4020.6	7026.63	3745.62	205.809	844.304	1660.72	844.304	401.683
844.222	4103.79	6935.29	3505.2	203.821	844.222	1565.37	844.222	438.302
844.139	4027.57	6809.21	3823.88	203.13	844.139	1606.05	844.139	453.319
844.057	4064.37	7106.13	3681.8	203.518	844.057	1620.81	844.057	494.228
843.974	4159.08	7003.24	3708.65	214.479	843.974	1549.26	843.974	461.756
843.892	4236.37	6868.54	3713.99	207.53	843.892	1624.43	843.892	455.186
843.809	4029.92	6904.71	3716.27	210.074	843.809	1617.61	843.809	435.677
843.726	3965.38	7097.16	3697.06	215.851	843.726	1600.01	843.726	465.773
843.644	4071.6	6948.05	3855.78	206.75	843.644	1601.83	843.644	429.023
843.561	4143.06	7004.43	3775.22	210.801	843.561	1681.24	843.561	441.863
843.479	4205.81	7060.78	3777.47	207.739	843.479	1633.47	843.479	433.149
843.396	4106.58	7111.32	3647.91	212.004	843.396	1605.11	843.396	480.455
843.314	4047.87	6976.8	3668.59	210.019	843.314	1602.61	843.314	463.12
843.231	4015.21	7264.38	3710.7	209.328	843.231	1589.35	843.231	422.103
843.149	4043.25	7040.28	3817.13	213.159	843.149	1614.84	843.149	452.156
843.066	4036.6	7006.99	3804.06	209.885	843.066	1664.01	843.066	480.044
842.984	4102.18	7089.27	3644.01	213.283	842.984	1627.06	842.984	426.136
842.901	4066.64	6960.66	3689.15	217.326	842.901	1641.78	842.901	456.169
842.818	4060	7048.69	3804.67	210.61	842.818	1637.12	842.818	451.769
842.736	4177.5	7087.6	3797.74	211.21	842.736	1681.94	842.736	443.069
842.653	4058.26	7045.67	3763.27	211.595	842.653	1617.07	842.653	494.582
842.571	4068.93	7176.9	3829.76	218.859	842.571	1614.57	842.571	429.979
842.488	4137.3	7166.71	3801.41	213.654	842.488	1648.62	842.488	468.577
842.406	4116.22	7142.1	3855.64	224.783	842.406	1639.67	842.406	496.413
842.323	4118.23	7100.19	3873.15	211.199	842.323	1613.53	842.323	472.673
842.241	4146.18	7216.88	3945.67	205.569	842.241	1654	842.241	470.424
842.158	4035.74	7100.03	4085.38	216.477	842.158	1619.28	842.158	453.142
842.075	4129.99	7138.85	3852.33	207.413	842.075	1668.32	842.075	519.606
841.993	4054.18	7238.17	3906.48	228.191	841.993	1657.23	841.993	465.828
841.91	4041.79	7199.17	4006.41	213.119	841.91	1637.56	841.91	480.751
841.828	4190.69	7079.54	4075.77	209.854	841.828	1652.23	841.828	457.045
841.745	4235.87	7193.2	3861.23	219.249	841.745	1615.4	841.745	467.673
841.663	4059.34	7252.12	4153.37	212.982	841.663	1655.81	841.663	493.311
841.58	4133.31	7227.53	4051.79	213.15	841.58	1674.75	841.58	452.462
841.497	4123.79	7378.5	3965.51	218.036	841.497	1672.25	841.497	480.236
841.415	4062.48	7129.49	3888.42	212.845	841.415	1691.18	841.415	450.124
841.332	4156.54	7312.05	3966.86	212.799	841.332	1680.1	841.332	467.172
841.25	4167.15	7284.6	3819.69	219.609	841.25	1589.76	841.25	452.074
841.167	4126	7317.54	3895.06	219.776	841.167	1619.4	841.167	507.671
841.084	4171.11	7149.24	3799.76	218.658	841.084	1651.18	841.084	486.146
841.002	4247.81	7101.72	3738.02	215.614	841.002	1678.66	841.002	488.182
840.919	4111.85	7258.23	3718.94	216.424	840.919	1586.25	840.919	451.686
840.837	4016.17	7130.27	3870.4	213.595	840.837	1688.64	840.837	453.729
840.754	4164.66	7180.44	3948.73	224.462	840.754	1621.95	840.754	500.707
840.672	4267.14	7322.48	3975.27	217.996	840.672	1696.47	840.672	459.952
840.589	4254.74	7401.29	3962.25	218.377	840.589	1655.47	840.589	526.158
840.506	4004.1	7287.76	3976.61	218.544	840.506	1687.19	840.506	446.924
840.424	4184.04	7340.72	3945.33	227.048	840.424	1682.55	840.424	500.276
840.341	4163.05	7416.61	4105.67	220.587	840.341	1682.19	840.341	463.832
840.258	4216.66	7334.69	4202.09	215.197	840.258	1745.94	840.258	476.554
840.176	4066.63	7335.99	4134.31	214.51	840.176	1670.79	840.176	491.408
840.093	4186.18	7274.2	3984.49	217.455	840.093	1674.7	840.093	491.302
840.011	4199.61	7404.5	4096.07	226.164	840.011	1659.39	840.011	484.79
839.928	4195.84	7371.38	4076.96	219.71	839.928	1776.47	839.928	520.984
839.845	4272.3	7249.45	4030.52	221.157	839.845	1737.66	839.845	508.063
839.763	4148.2	7285.13	4117.72	227.939	839.763	1600.7	839.763	495.149
839.68	4267.6	7340.85	4001.47	220.849	839.68	1679.3	839.68	505.711
839.598	4238.05	7499.63	3806.34	220.801	839.598	1610.67	839.598	467.202
839.515	4337.34	7512.33	3881.39	225.233	839.515	1710.57	839.515	520.424
839.432	4176.12	7396.23	3895.73	226.677	839.432	1609.98	839.432	462.736
839.35	4158.05	7494.79	3970.72	221.938	839.35	1598.98	839.35	460.505
839.267	4268.74	7467.43	3769.71	224.874	839.267	1677.5	839.267	507.299
839.184	4164.84	7414.34	3744.64	219.924	839.184	1689.92	839.184	470.962
839.102	4272.62	7481.38	3816.59	225.843	839.102	1727.91	839.102	515.603
839.019	4265.99	7322.51	3697.57	221.321	839.019	1727.54	839.019	464.369
838.937	4399.42	7615.37	3766.47	233.625	838.937	1703.74	838.937	451.491
838.854	4224.14	7588.01	3765.66	223.355	838.854	1705.5	838.854	466.298
838.771	4317.52	7512.09	3710.33	229.48	838.771	1664.69	838.771	481.099
838.689	4222.32	7419.06	3821.57	227.728	838.689	1698.38	838.689	470.354
838.606	4150.01	7608.82	3811.67	223.423	838.606	1725.68	838.606	557.495
838.524	4311.88	7761.38	3807.82	221.248	838.524	1725.31	838.524	480.789
838.441	4265.27	7608.4	3743.45	234.387	838.441	1680.27	838.441	493.447
838.358	4212.98	7518.28	3785	228.808	838.358	1648.01	838.358	529.491
[truncated: 3,587 more rows]

## Sheet: Fig. 4d
Fig. 4d
Wavelength (nm)	PL intensity for BNON	PL intensity for Ho-BNON	PL intensity for Er-BNON	Wavelength (nm)	PL intensity for Nd-BNON	Wavelength (nm)	PL intensity for Lu-BNON	Wavelength (nm)	PL intensity for Gd-BNON
959.938	11.5138	23.0277	11.5138	999.953	2101.61	999.953	47.4762	999.953	5431.27
959.858	17.2707	37.42	37.42	999.874	2006.66	999.874	72.7968	999.874	5405.95
959.778	23.0233	2.87791	-5.75581	999.795	2053.75	999.795	9.49347	999.795	5287.87
959.698	-5.75471	-2.87736	-5.75471	999.716	2024.9	999.716	-9.49171	999.716	5337.51
959.618	20.1376	23.0144	25.8912	999.637	2030.85	999.637	18.9799	999.637	5209.98
959.538	-14.3813	5.7525	-2.87625	999.558	2008.33	999.558	22.1391	999.558	5367.15
959.458	8.6271	8.6271	2.8757	999.479	1935.23	999.479	56.9186	999.479	5227.02
959.378	11.5006	5.7503	28.7515	999.4	2048.69	999.4	3.16156	999.4	5425.23
959.298	-2.8746	0	-8.62379	999.322	2016.7	999.322	15.8049	999.322	5278.82
959.218	14.3702	25.8664	8.62214	999.243	1956.28	999.243	28.4434	999.243	5341.05
959.138	40.2289	34.4819	8.62048	999.164	2015.95	999.164	22.1186	999.164	5090.43
959.058	-8.61883	-5.74588	31.6024	999.085	2012.42	999.085	25.2737	999.085	5177.94
958.978	31.5963	22.9791	-11.4896	999.006	2002.57	999.006	34.7448	999.006	5154.87
958.898	8.61552	31.5902	-11.4874	998.927	1920.09	998.927	9.47411	998.927	5324.45
958.818	-8.61387	28.7129	14.3564	998.848	2102.86	998.848	47.3617	998.848	5168.75
958.738	17.2244	5.74148	14.3537	998.768	2023.55	998.768	9.47059	998.768	5152
958.658	-5.74037	0	-14.3509	998.69	2029.49	998.69	15.7814	998.69	5072.14
958.578	40.1749	14.3482	20.0875	998.611	2003.86	998.611	-12.6228	998.611	5162.71
958.497	-8.60725	-2.86909	2.86909	998.531	1962.48	998.531	18.9306	998.531	5240.63
958.417	45.8965	17.2112	14.3427	998.453	1974.73	998.453	18.9271	998.453	5204.96
958.337	34.4158	37.2838	22.9439	998.373	1955.44	998.373	15.7697	998.373	5030.52
958.257	17.2046	5.73487	-17.2046	998.294	1996.07	998.294	53.6069	998.294	5149.42
958.177	25.8019	-8.60065	25.8019	998.215	1957.86	998.215	44.1386	998.215	5069.64
958.097	17.198	34.396	-22.9306	998.136	1948.04	998.136	28.3696	998.136	5097.07
958.017	20.0605	28.6578	17.1947	998.057	1960.29	998.057	12.6064	998.057	5001.57
957.937	17.1914	51.5742	28.6523	997.978	1953.62	997.978	37.812	997.978	5035.3
957.857	25.7821	14.3234	20.0528	997.899	1928.06	997.899	56.7075	997.899	5195.04
957.777	-2.86413	8.59239	31.5054	997.82	1924.55	997.82	25.1987	997.82	5175.18
957.697	25.7722	20.0451	-2.86358	997.741	1949.38	997.741	40.9402	997.741	5019.9
957.617	20.0412	8.58909	14.3151	997.662	1882.9	997.662	40.9326	997.662	5229.93
957.537	11.4499	40.0747	-8.58744	997.583	2014.77	997.583	31.4808	997.583	4970.81
957.457	11.4477	5.72386	17.1716	997.504	2011.25	997.504	28.3274	997.504	5023.4
957.376	-11.4455	28.6138	-25.7524	997.425	1947.94	997.425	44.0567	997.425	5123.16
957.296	8.58249	17.165	17.165	997.346	1897.23	997.346	62.9264	997.346	4923.99
957.216	34.3234	-2.86028	2.86028	997.267	1868.57	997.267	40.8946	997.267	5143.28
957.136	11.4389	28.5973	20.0181	997.188	1821.04	997.188	44.0321	997.188	4878.13
957.056	20.0143	40.0285	14.2959	997.109	1855.29	997.109	34.5902	997.109	5031.31
956.976	14.2932	5.71726	20.0104	997.03	1902.11	997.03	50.3037	997.03	5064.96
956.896	14.2904	-14.2904	11.4323	996.951	1879.75	996.951	31.434	996.951	5054.58
956.816	8.5726	31.4328	14.2877	996.872	1891.97	996.872	28.2853	996.872	4758.22
956.736	2.85698	22.8559	5.71396	996.793	1835.06	996.793	28.28	996.793	5027.56
956.656	28.5643	17.1386	8.5693	996.714	1925.83	996.714	37.6997	996.714	4973.22
956.576	5.71177	28.5588	-2.85588	996.635	1900.34	996.635	18.8464	996.635	5022.55
956.495	5.71067	8.566	5.71067	996.556	1846.6	996.556	59.669	996.556	4968.23
956.415	-2.85479	-14.2739	5.70957	996.476	1883.93	996.476	15.6995	996.476	4772.63
956.335	8.56271	19.9796	11.4169	996.397	1880.44	996.397	-3.13931	996.397	4865.93
956.255	0	-31.3906	-17.1221	996.318	1858.12	996.318	40.8034	996.318	4868.16
956.175	14.2657	28.5314	-2.85314	996.239	1857.78	996.239	53.3484	996.239	4839.01
956.095	0	-8.55777	28.5259	996.16	1851.16	996.16	43.9258	996.16	5010.67
956.015	-28.5204	-2.85204	14.2602	996.081	1885.32	996.081	31.3697	996.081	4793.29
955.935	22.8119	37.0694	-5.70298	996.002	1728.15	996.002	62.7277	996.002	4949.22
955.854	19.9566	11.4038	45.6151	995.923	1831.31	995.923	21.9506	995.923	4772.69
955.774	-5.70079	22.8032	2.8504	995.844	1852.91	995.844	50.1635	995.844	4831.37
955.694	0	2.84985	31.3483	995.765	1824.36	995.765	65.8273	995.765	4673.74
955.614	0	-8.54789	-8.54789	995.686	1877.3	995.686	43.8767	995.686	4845.24
955.534	-14.2438	-19.9413	14.2438	995.607	1842.48	995.607	15.6673	995.607	4816.14
955.454	14.241	-8.5446	5.6964	995.528	1860.93	995.528	15.6644	995.528	4777.65
955.374	-2.84765	-22.7812	17.0859	995.448	1851.19	995.448	34.4553	995.448	4710.98
955.293	31.3181	14.2355	8.54131	995.369	1807	995.369	75.1613	995.369	4816.58
955.213	8.53967	28.4656	-5.69311	995.29	1900.6	995.29	31.3114	995.29	4796.9
955.133	2.84601	5.69202	8.53803	995.211	1887.72	995.211	50.0888	995.211	4786.61
955.053	11.3818	19.9182	8.53638	995.132	1734	995.132	71.9893	995.132	4654.26
954.973	14.2246	19.9144	11.3796	995.053	1752.46	995.053	62.5877	995.053	4669.04
954.893	28.4437	8.53309	2.84437	994.974	1833.48	994.974	46.9321	994.974	4661.92
954.813	-14.2191	-8.53145	2.84382	994.895	1814.37	994.895	21.8975	994.895	4783.05
954.733	28.4327	8.52981	11.3731	994.816	1832.8	994.816	25.0211	994.816	4741.5
954.652	28.4272	8.52817	11.3709	994.736	1835.58	994.736	71.9223	994.736	4771.89
954.572	11.3687	17.053	0	994.657	1882.14	994.657	50.0236	994.657	4714.72
954.492	25.5746	-22.733	25.5746	994.578	1794.26	994.578	53.1401	994.578	4557.55
954.412	22.7286	31.2519	-2.84108	994.499	1825.18	994.499	56.2555	994.499	4537.95
954.332	14.2027	-5.68106	2.84053	994.42	1793.59	994.42	49.9956	994.42	4627.72
954.252	22.7199	2.83999	14.1999	994.341	1780.76	994.341	34.3656	994.341	4667.47
954.171	34.0733	31.2338	14.1972	994.262	1802.29	994.262	81.2126	994.262	4694.71
954.091	-22.7111	-2.83889	-2.83889	994.183	1727.01	994.183	56.2136	994.183	4659.48
954.011	-11.3534	17.0301	-11.3534	994.103	1798.5	994.103	34.3464	994.103	4599.29
953.931	-28.378	25.5402	28.378	994.024	1838.75	994.024	53.0709	994.024	4710.82
953.851	8.51175	14.1862	11.349	993.945	1719.8	993.945	81.1521	993.945	4678.73
953.771	11.3468	22.6936	22.6936	993.866	1794.37	993.866	78.0163	993.866	4696.58
953.69	11.3446	-5.67231	5.67231	993.787	1772.2	993.787	74.8816	993.787	4580.26
953.61	-11.3424	2.83561	-8.50683	993.708	1778.11	993.708	62.3897	993.708	4414.07
953.53	5.67012	-2.83506	-14.1753	993.629	1780.9	993.629	71.7348	993.629	4612.86
953.45	25.5106	0	14.1726	993.549	1652.71	993.549	28.0649	993.549	4443.61
953.37	-5.66794	0	0	993.47	1727.23	993.47	24.9419	993.47	4473.96
953.289	17.0005	-2.83342	2.83342	993.391	1692.62	993.391	59.2261	993.391	4513.65
953.209	2.83288	2.83288	0	993.312	1676.72	993.312	21.8161	993.312	4603.19
953.129	2.83233	14.1616	19.8263	993.233	1716.92	993.233	9.348	993.233	4446.53
953.049	25.486	8.49535	25.486	993.154	1666.75	993.154	31.1542	993.154	4445.7
952.969	-8.49371	14.1562	14.1562	993.075	1775.46	993.075	62.2967	993.075	4363.89
952.888	-8.49207	19.8148	2.83069	992.995	1840.52	992.995	49.8281	992.995	4496.98
952.808	5.66029	-5.66029	14.1507	992.916	1681.38	992.916	52.9325	992.916	4552.19
952.728	16.9776	2.8296	0	992.837	1724.65	992.837	62.2619	992.837	4520.21
952.648	0	33.9486	36.7777	992.758	1677.64	992.758	52.9127	992.758	4550.49
952.568	22.6281	8.48552	19.7995	992.679	1767.58	992.679	24.8955	992.679	4437.61
952.487	5.65592	-8.48388	31.1076	992.599	1670.8	992.599	31.1135	992.599	4455.45
952.407	-14.1371	25.4467	-11.3097	992.52	1692.26	992.52	40.44	992.52	4591.5
952.327	19.7881	39.5762	-5.65374	992.441	1620.41	992.441	62.2038	992.441	4341.82
952.247	-5.65265	-11.3053	0	992.362	1710.28	992.362	52.8633	992.362	4440.52
952.167	8.47734	19.7804	-5.65156	992.283	1660.22	992.283	55.9625	992.283	4508.09
952.086	25.4271	16.9514	25.4271	992.204	1622.61	992.204	65.2774	992.204	4404.67
952.006	-11.2988	16.9481	31.0716	992.124	1684.46	992.124	55.9416	992.124	4469.11
951.926	31.0656	25.4173	-8.47243	992.045	1752.51	992.045	80.7895	992.045	4328.45
951.846	-28.236	0	11.2944	991.966	1668.3	991.966	62.1341	991.966	4231.33
951.765	5.6461	16.9383	11.2922	991.887	1640.04	991.887	52.8042	991.887	4261.61
951.685	19.7575	0	14.1125	991.808	1630.41	991.808	24.8444	991.808	4235.97
951.605	22.5757	19.7537	2.82196	991.729	1633.21	991.729	40.3646	991.729	4415.26
951.525	-16.9285	22.5713	11.2857	991.649	1654.64	991.649	49.6702	991.649	4352.35
951.444	16.9252	-8.46262	31.0296	991.57	1672.95	991.57	21.7266	991.57	4351.54
951.364	0	14.1016	-2.82033	991.491	1678.85	991.491	46.5484	991.491	4391.07
951.284	16.9187	8.45935	2.81978	991.412	1694.05	991.412	27.9238	991.412	4290.96
951.204	11.2769	8.45771	19.7347	991.333	1681.32	991.333	43.429	991.333	4283.96
951.124	31.0056	14.0935	-2.81869	991.253	1600.37	991.253	71.3342	991.253	4193.21
951.043	0	28.1815	0	991.174	1590.77	991.174	24.8073	991.174	4183.13
950.963	25.3584	16.9056	-8.45281	991.095	1649.38	991.095	12.4013	991.095	4231.95
950.883	36.6218	-5.63412	11.2682	991.016	1633.57	991.016	27.8978	991.016	4159.87
950.803	-5.63303	45.0642	16.8991	990.936	1651.86	990.936	49.5867	990.936	4001.03
950.722	-14.0799	-2.81597	0	990.857	1645.35	990.857	74.3662	990.857	4186.2
950.642	14.0771	30.9697	22.5234	990.778	1672.93	990.778	37.1762	990.778	4253.57
950.562	36.5935	33.7786	16.8893	990.699	1669.52	990.699	68.1436	990.699	4156.76
950.482	-14.0717	28.1434	-19.7004	990.62	1759.01	990.62	49.5497	990.62	4363.47
950.401	39.3931	-5.62759	-19.6966	990.54	1529.56	990.54	46.4442	990.54	4161.4
950.321	8.43975	25.3193	14.0663	990.461	1640.72	990.461	30.957	990.461	4225.63
950.241	14.0635	0	11.2508	990.382	1683.74	990.382	64.9975	990.382	4131.98
950.16	28.1216	28.1216	-2.81216	990.303	1627.73	990.303	24.7563	990.303	4056.94
950.08	-16.8697	-16.8697	33.7394	990.223	1581.01	990.223	49.5034	990.223	4025.24
950	8.43322	8.43322	-11.2443	990.144	1577.63	990.144	46.4008	990.144	3978.09
949.92	2.81053	8.43159	-2.81053	990.065	1518.57	990.065	68.0417	990.065	4048.48
949.839	2.80999	11.24	2.80999	989.986	1604.87	989.986	46.3834	989.986	3951.86
949.759	5.61889	22.4755	19.6661	989.906	1527.27	989.906	21.6415	989.906	4059.33
949.679	19.6623	-25.2801	-22.4712	989.827	1604.27	989.827	27.8196	989.827	4129.67
949.599	-11.2334	16.8501	-5.61671	989.748	1566.88	989.748	55.6288	989.748	4033.09
949.518	-2.80781	25.2703	14.0391	989.669	1532.6	989.669	52.5285	989.669	4050.88
949.438	39.3018	28.0727	16.8436	989.589	1587.92	989.589	77.2334	989.589	3997.6
949.358	8.42018	8.42018	2.80673	989.51	1630.86	989.51	30.8876	989.51	4052.45
949.277	42.0928	16.8371	30.868	989.431	1442.18	989.431	37.0582	989.431	3999.19
949.197	-22.4451	19.6395	22.4451	989.352	1543.8	989.352	40.1388	989.352	3986.09
949.117	14.0255	-2.8051	2.8051	989.272	1543.51	989.272	21.6092	989.272	3960.65
949.037	2.80456	-19.6319	14.0228	989.193	1527.79	989.193	40.1238	989.193	3901.27
948.956	25.2361	25.2361	16.8241	989.114	1524.42	989.114	18.5152	989.114	3909.8
948.876	0	28.0347	-8.41041	989.035	1533.39	989.035	21.597	989.035	4017.05
948.796	2.80293	-19.6205	8.40878	988.955	1530.02	988.955	40.1013	988.955	3970.03
948.715	11.2095	14.0119	-5.60477	988.876	1551.32	988.876	15.4207	988.876	3756.48
948.635	-14.0092	16.8111	16.8111	988.797	1517.11	988.797	58.5876	988.797	3996.29
948.555	22.4104	22.4104	28.013	988.718	1458.25	988.718	18.4979	988.718	3912.3
948.474	22.4061	2.80076	-8.40227	988.638	1618.26	988.638	21.5768	988.638	3926.98
948.394	14.0011	25.2019	11.2009	988.559	1402.23	988.559	-6.16366	988.559	3910.84
948.314	2.79967	-11.1987	-5.59934	988.48	1466.68	988.48	6.1625	988.48	3873.13
948.233	13.9956	13.9956	-5.59826	988.4	1475.64	988.4	9.24202	988.4	3887.81
948.153	16.7915	22.3887	2.79859	988.321	1500.01	988.321	30.801	988.321	3834.72
948.073	13.9902	-16.7883	25.1824	988.242	1481.25	988.242	33.8747	988.242	3769.33
947.993	-19.5825	16.785	-5.59501	988.163	1465.58	988.163	3.07894	988.163	3676.26
947.912	16.7818	11.1878	41.9544	988.083	1351.4	988.083	15.3918	988.083	3675.57
947.832	-5.59284	19.5749	13.9821	988.004	1458.87	988.004	27.7001	988.004	3733.36
947.752	25.1629	0	8.38763	987.925	1520.14	987.925	-6.15443	987.925	3671.12
947.671	19.5674	8.38601	-2.79534	987.845	1492.17	987.845	24.6131	987.845	3793.49
947.591	13.974	19.5636	-8.38438	987.766	1445.75	987.766	58.4451	987.766	3820.47
947.511	-22.354	22.354	0	987.687	1457.78	987.687	58.4342	987.687	3733.64
947.43	11.1748	-16.7623	-8.38113	987.607	1414.46	987.607	21.5244	987.607	3662.22
947.35	2.79317	25.1385	0	987.528	1438.79	987.528	12.2973	987.528	3716.87
947.27	5.58526	25.1336	13.9631	987.449	1524.58	987.449	49.1801	987.449	3688.51
947.189	0	2.79209	-11.1684	987.37	1453.61	987.37	49.1709	987.37	3700.11
947.109	16.7493	-5.58309	53.0394	987.29	1447.2	987.29	-3.0726	987.29	3748.58
947.029	33.492	8.37301	5.58201	987.211	1431.56	987.211	36.8643	987.211	3634.21
946.948	2.79046	16.7428	13.9523	987.132	1440.51	987.132	30.7145	987.132	3719.53
946.868	19.5295	-13.9496	0	987.052	1495.52	987.052	49.134	987.052	3596
946.788	5.57876	-11.1575	0	986.973	1433.83	986.973	24.5624	986.973	3607.6
946.707	13.9442	25.0996	11.1554	986.893	1390.59	986.893	24.5578	986.893	3695.95
946.627	-33.4596	22.3064	11.1532	986.814	1328.94	986.814	33.7606	986.814	3529.52
946.546	0	-11.151	25.0898	986.735	1442.23	986.735	46.0286	986.735	3743.66
946.466	13.9361	-11.1489	8.36165	986.655	1414.35	986.655	12.272	986.655	3742.96
946.386	-16.7201	0	11.1467	986.576	1407.95	986.576	52.1462	986.576	3656.37
946.305	-13.9307	27.8614	0	986.497	1496.62	986.497	33.7353	986.497	3563.68
946.225	2.7856	16.7136	16.7136	986.417	1398.22	986.417	30.6627	986.417	3722.45
946.145	11.1402	-2.78506	16.7103	986.338	1410.22	986.338	18.3942	986.338	3571.54
946.064	30.6297	-11.1381	0	986.259	1391.57	986.259	58.2373	986.259	3656.69
945.984	-36.1917	2.78397	16.7038	986.179	1397.43	986.179	24.5164	986.179	3502.78
945.904	-2.78343	5.56687	11.1337	986.1	1522.79	986.1	58.2155	986.1	3643.06
945.823	16.6974	16.6974	-16.6974	986.021	1482.68	986.021	12.2536	986.021	3562.73
945.743	19.4765	-5.56471	5.56471	985.941	1399.71	985.941	15.3141	985.941	3488.56
945.662	13.9091	16.6909	-2.78181	985.862	1353.51	985.862	39.8092	985.862	3445.03
945.582	11.1251	19.4689	-2.78127	985.783	1402.25	985.783	24.4934	985.783	3407.64
945.502	11.1229	27.8073	-2.78073	985.703	1426.47	985.703	9.1833	985.703	3471.29
945.421	-13.901	5.56039	5.56039	985.624	1395.6	985.624	9.18157	985.624	3485.94
945.341	44.4744	2.77965	8.33896	985.545	1389.22	985.545	-3.05995	985.545	3442.44
945.261	19.4538	-11.1165	13.8956	985.465	1352.24	985.465	39.7719	985.465	3472.39
945.18	25.0072	0	8.33572	985.386	1358.11	985.386	21.4116	985.386	3450.33
945.1	-2.77803	13.8902	5.55607	985.307	1354.79	985.307	15.2911	985.307	3477.2
945.019	2.77749	19.4425	-8.33248	985.227	1339.25	985.227	24.4612	985.227	3403.17
944.939	-41.6543	5.55391	-2.77696	985.148	1302.32	985.148	33.6279	985.148	3313.87
944.859	-30.5406	30.5406	2.77642	985.068	1335.69	985.068	21.3955	985.068	3472.19
944.778	-27.7588	-2.77588	27.7588	984.989	1265.16	984.989	36.6712	984.989	3300.41
944.698	24.978	0	13.8767	984.91	1332.14	984.91	58.0518	984.91	3354.78
944.617	-16.6488	8.32439	5.5496	984.83	1356.32	984.83	48.8765	984.83	3360.26
944.537	16.6456	2.77426	2.77426	984.751	1371.34	984.751	42.7589	984.751	3322.98
944.457	-16.6423	16.6423	-11.0949	984.672	1340.55	984.672	61.0727	984.672	3233.8
944.376	-2.77318	16.6391	19.4123	984.592	1422.73	984.592	18.3184	984.592	3236.25
944.296	0	13.8632	11.0906	984.513	1159.95	984.513	30.5249	984.513	3299.74
944.215	16.6326	33.2652	-8.31631	984.433	1321.48	984.433	18.3115	984.433	3283.86
944.135	-24.9441	22.1725	13.8578	984.354	1351.74	984.354	15.2567	984.354	3335.12
944.055	-5.54205	5.54205	2.77103	984.275	1281.32	984.275	9.15231	984.275	3233.82
943.974	5.54097	-13.8524	22.1639	984.195	1213.98	984.195	6.10039	984.195	3102.05
943.894	-5.5399	2.76995	5.5399	984.116	1283.89	984.116	33.5459	984.116	3144.16
943.813	27.6941	-11.0776	19.3859	984.036	1286.7	984.036	12.1962	984.036	3231.99
943.733	22.151	38.7642	13.8444	983.957	1255.97	983.957	12.1939	983.957	3094.2
943.653	16.61	5.53666	-16.61	983.878	1216.11	983.878	-21.3353	983.878	3057.05
943.572	19.3746	16.6068	-13.839	983.798	1151.89	983.798	42.6626	983.798	3050.38
943.492	16.6035	5.53451	5.53451	983.719	1307.06	983.719	27.4208	983.719	2903.56
943.411	13.8336	-19.367	-8.30015	983.639	1203.24	983.639	33.508	983.639	2957.85
943.331	-11.0647	27.6618	16.5971	983.56	1242.61	983.56	21.3193	983.56	2984.7
943.25	2.76564	19.3595	5.53128	983.481	1263.69	983.481	45.6756	983.481	2895.83
943.17	-11.0604	-11.0604	22.1208	983.401	1156.9	983.401	39.5781	983.401	2940.96
943.089	19.3519	19.3519	22.1165	983.322	1214.51	983.322	30.4389	983.322	2958.67
943.009	-19.3482	0	8.29208	983.242	1159.51	983.242	15.2166	983.242	2927.68
942.929	8.29047	24.8714	22.1079	983.163	1217.1	983.163	24.342	983.163	2771.95
942.848	16.5777	27.6295	11.0518	983.083	1122.56	983.083	18.2531	983.083	2841.39
942.768	-2.76241	16.5745	22.0993	983.004	1125.39	983.004	24.3329	983.004	2734.4
942.687	-19.3331	2.76188	13.8094	982.925	1073.49	982.925	27.3693	982.925	2524.06
942.607	-16.568	2.76134	30.3747	982.845	903.017	982.845	21.2832	982.845	2183.05
942.526	-16.5648	11.0432	-2.7608	982.766	708.294	982.766	24.3191	982.766	1936.41
942.446	-2.76026	2.76026	24.8424	982.686	620.021	982.686	18.2359	982.686	1562.21
942.365	38.6362	19.3181	5.51945	982.607	498.354	982.607	-3.03875	982.607	1306.66
942.285	-5.51838	5.51838	-5.51838	982.527	407.115	982.527	6.07635	982.527	1066.4
942.204	27.5865	11.0346	-22.0692	982.448	352.362	982.448	21.2632	982.448	956.845
942.124	-5.51623	8.27434	30.3393	982.368	352.296	982.368	-9.1111	982.368	771.406
942.044	13.7879	13.7879	49.6364	982.289	321.865	982.289	0	982.289	719.641
941.963	11.0282	-5.51408	11.0282	982.21	288.409	982.21	18.2153	982.21	658.788
941.883	2.7565	16.539	-11.026	982.13	245.861	982.13	3.03532	982.13	600.993
941.802	13.7798	-2.75597	27.5597	982.051	242.78	982.051	36.4169	982.051	609.984
941.722	11.0217	2.75543	5.51086	981.971	245.768	981.971	-15.1709	981.971	564.357
941.641	2.75489	30.3038	16.5294	981.892	233.587	981.892	27.3024	981.892	543.015
941.561	-5.50871	2.75436	27.5436	981.812	233.543	981.812	-6.06607	981.812	491.351
941.48	13.7691	46.8149	41.3073	981.733	218.337	981.733	6.06492	981.733	503.389
941.4	5.50657	22.0263	0	981.653	242.551	981.653	18.1913	981.653	527.549
941.319	19.2692	-16.5165	0	981.574	221.286	981.574	30.3132	981.574	451.667
941.239	-2.75221	-5.50442	8.25663	981.494	178.814	981.494	39.3997	981.494	406.12
941.158	27.5167	8.25502	8.25502	981.415	160.599	981.415	6.06036	981.415	403.014
941.078	-19.258	0	41.267	981.335	151.48	981.335	0	981.335	351.434
940.997	13.753	11.0024	16.5036	981.256	127.22	981.256	-3.02904	981.256	281.7
940.917	19.2505	33.0008	11.0003	981.176	75.7117	981.176	3.02847	981.176	275.59
940.836	-5.49906	-16.4972	16.4972	981.097	57.53	981.097	15.1395	981.097	214.981
940.756	16.494	2.74899	16.494	981.018	51.4645	981.018	21.1913	981.018	136.23
940.675	-5.49691	-5.49691	0	980.938	57.5084	980.938	-33.2943	980.938	102.91
940.595	21.9834	16.4875	-8.24376	980.859	57.4975	980.859	3.02619	980.859	75.6546
940.514	10.9895	13.7369	2.74739	980.779	30.2562	980.779	3.02562	980.779	60.5123
940.434	16.4811	38.4559	-2.74685	980.7	30.2505	980.7	-6.05009	980.7	72.6011
940.354	8.23894	27.4631	24.7168	980.62	-12.0979	980.62	15.1224	980.62	51.4161
940.273	27.4578	21.9662	5.49156	980.541	-18.1434	980.541	18.1434	980.541	48.3825
940.192	5.49048	-16.4715	13.7262	980.461	27.21	980.461	-21.1633	980.461	75.5834
940.112	32.9365	-5.48941	43.9153	980.382	-3.02277	980.382	3.02277	980.382	60.4553
940.031	-2.74417	-2.74417	-5.48834	980.302	0	980.302	0	980.302	39.2885
939.951	54.8727	8.23091	8.23091	980.223	21.1514	980.223	3.02163	980.223	63.4541
939.87	5.4862	-5.4862	5.4862	980.143	-9.06317	980.143	15.1053	980.143	39.2737
939.79	-13.7128	2.74257	-13.7128	980.064	-18.1229	980.064	0	980.064	27.1844
939.709	0	19.1942	21.9362	979.984	-6.03983	979.984	30.1992	979.984	15.0996
939.629	-8.22448	-5.48299	19.1905	979.905	33.2128	979.905	18.1161	979.905	42.2709
939.548	-8.22288	13.7048	-10.9638	979.825	9.05633	979.825	0	979.825	54.338
939.468	8.22127	-2.74042	0	979.745	15.091	979.745	33.2003	979.745	60.3642
939.387	10.9596	-2.73989	16.4393	979.666	-9.05292	979.666	-6.03528	979.666	24.1411
939.307	10.9574	0	8.21806	979.587	3.01707	979.587	-3.01707	979.587	45.2561
939.226	24.6494	13.6941	-8.21646	979.507	-21.1155	979.507	-18.099	979.507	78.429
939.146	0	13.6914	10.9531	979.427	27.1434	979.427	18.0956	979.427	42.2231
939.065	13.6888	2.73775	2.73775	979.348	6.03073	979.348	-15.0768	979.348	54.2765
938.985	-19.1605	16.4233	0	979.268	3.0148	979.268	21.1036	979.268	24.1184
938.904	16.4201	2.73668	0	979.189	21.0996	979.189	-15.0711	979.189	45.2134
938.824	13.6807	19.153	-2.73615	979.109	24.1093	979.109	3.01366	979.109	24.1093
938.743	-19.1493	49.241	-13.6781	979.03	-9.03927	979.03	15.0654	979.03	45.1963
938.662	-10.9403	-10.9403	5.47016	978.95	24.1002	978.95	12.0501	978.95	69.288
938.582	-2.73454	5.46909	21.8763	978.871	36.1434	978.871	3.01195	978.871	63.251
938.501	-16.4041	2.73401	-5.46802	978.791	-18.0683	978.791	-27.1025	978.791	27.1025
938.421	13.6674	-5.46695	19.1343	978.712	15.0541	978.712	6.02163	978.712	27.0973
938.34	27.3294	5.46588	-19.1306	978.632	33.1127	978.632	0	978.632	15.0512
938.26	-2.73241	-13.662	-19.1269	978.552	24.0774	978.552	-9.02904	978.552	36.1161
938.179	-2.73187	13.6594	16.3912	978.473	6.01822	978.473	6.01822	978.473	42.1275
938.099	16.388	-16.388	27.3134	978.393	-15.0427	978.393	15.0427	978.393	45.1281
938.018	8.19242	10.9232	13.654	978.314	6.01595	978.314	18.0478	978.314	51.1356
937.938	27.3027	2.73027	2.73027	978.234	12.0296	978.234	24.0592	978.234	24.0592
937.857	8.18922	27.2974	32.7569	978.155	6.01368	978.155	18.041	978.155	48.1094
937.776	13.646	10.9168	-16.3752	978.075	30.0627	978.075	-21.0439	978.075	27.0564
937.696	2.72867	0	5.45734	977.996	15.0285	977.996	-6.01141	977.996	48.0912
937.615	-8.18441	30.0095	-8.18441	977.916	15.0257	977.916	-12.0205	977.916	18.0308
937.535	-2.72761	32.7313	8.18281	977.837	-21.032	977.837	6.00914	977.837	0
937.454	19.0895	0	5.45414	977.757	9.012	977.757	-9.012	977.757	54.072
937.373	10.9062	10.9062	16.3592	977.677	21.024	977.677	9.0103	977.677	6.00687
937.293	10.904	13.63	0	977.598	42.0401	977.598	21.0201	977.598	27.0258
937.212	0	24.5293	2.72547	977.518	30.023	977.518	18.0138	977.518	15.0115
937.132	2.72494	8.17482	8.17482	977.439	6.00346	977.439	36.0208	977.439	39.0225
937.051	2.72441	5.44881	13.622	977.359	21.0081	977.359	-18.007	977.359	18.007
936.971	16.3432	8.17162	-2.72387	977.279	21.0042	977.279	6.00119	977.279	45.0089
936.89	29.9567	24.5101	24.5101	977.2	42.0004	977.2	48.0005	977.2	42.0004
936.809	-5.44561	2.72281	-5.44561	977.12	2.99946	977.12	17.9968	977.12	14.9973
936.729	0	2.72227	29.945	977.041	23.9912	977.041	-8.99669	977.041	23.9912
936.648	24.4957	-5.44348	5.44348	976.961	23.9866	976.961	11.9933	976.961	23.9866
936.568	-10.8848	0	2.72121	976.882	20.9843	976.882	-2.99776	976.882	17.9866
936.487	2.72068	40.8102	5.44135	976.802	29.9719	976.802	2.9972	976.802	2.9972
936.406	16.3209	21.7612	2.72014	976.722	41.9528	976.722	-23.973	976.722	41.9528
936.326	13.5981	5.43922	-13.5981	976.643	0	976.643	-8.98819	976.643	32.9567
936.245	-8.15724	16.3145	8.15724	976.563	29.955	976.563	26.9595	976.563	41.9369
936.165	8.15564	13.5927	19.0298	976.484	38.9341	976.484	8.98479	976.484	62.8935
936.084	0	48.9243	-13.5901	976.404	20.9605	976.404	35.9323	976.404	41.9211
936.003	16.3049	2.71748	-2.71748	976.324	0	976.324	5.98759	976.324	44.907
935.923	-8.15085	29.8864	-2.71695	976.245	74.8308	976.245	47.8917	976.245	11.9729
935.842	5.43284	-2.71642	24.4478	976.165	47.8826	976.165	38.9046	976.165	65.8386
935.762	24.443	2.71589	8.14766	976.086	50.8657	976.086	32.9131	976.086	62.8341
935.681	5.43071	10.8614	8.14606	976.006	101.712	976.006	80.7714	976.006	131.627
935.6	-2.71482	21.7186	43.4372	975.926	74.7742	975.926	56.8284	975.926	131.603
935.52	-5.42858	21.7143	-2.71429	975.847	77.7504	975.847	86.7216	975.847	131.578
935.439	-8.14128	5.42752	8.14128	975.767	59.7967	975.767	68.7662	975.767	104.644
935.359	5.42646	0	8.13968	975.687	74.7317	975.687	50.8176	975.687	125.549
935.278	-8.13809	24.4143	-13.5635	975.608	41.8419	975.608	8.96611	975.608	29.887
935.197	13.5608	-2.71217	-2.71217	975.528	41.8339	975.528	38.8458	975.528	44.8221
935.117	2.71163	8.1349	-10.8465	975.449	11.9503	975.449	-2.98757	975.449	38.8384
935.036	13.5555	32.5332	10.8444	975.369	50.7791	975.369	-5.97401	975.369	32.8571
934.955	18.974	2.71057	13.5528	975.289	17.9186	975.289	8.95933	975.289	14.9322
934.875	5.42008	8.13012	13.5502	975.21	29.8588	975.21	5.97175	975.21	62.7034
934.794	16.257	13.5475	43.3521	975.13	-17.9119	975.13	-26.8678	975.13	14.9266
934.714	-35.2167	18.9628	10.8359	975.05	17.9085	975.05	-35.8169	975.05	8.95424
934.633	21.6676	0	8.12534	974.971	-14.9209	974.971	5.96836	974.971	53.7153
934.552	18.9554	10.8317	5.41583	974.891	29.8362	974.891	-17.9017	974.891	41.7706
934.472	-8.12215	13.5369	5.41477	974.812	8.94915	974.812	-2.98305	974.812	26.8475
934.391	-18.948	13.5343	13.5343	974.732	0	974.732	-8.94746	974.732	44.7373
934.31	-29.7695	18.9443	18.9443	974.652	11.9277	974.652	-20.8734	974.652	68.5842
934.23	13.529	-8.11738	24.3521	974.573	2.98136	974.573	-26.8322	974.573	35.7763
934.149	13.5263	-8.11578	-8.11578	974.493	-2.98079	974.493	-5.96158	974.493	8.94238
934.068	16.2284	13.5236	29.752	974.413	17.8814	974.413	-14.9011	974.413	23.8418
933.988	-8.1126	10.8168	18.9294	974.334	-8.93899	974.334	-23.8373	974.334	17.878
933.907	16.222	40.5551	-16.222	974.254	14.8955	974.254	-14.8955	974.254	20.8537
933.826	-10.8126	-13.5157	-8.10942	974.174	-2.97853	974.174	2.97853	974.174	47.6565
933.746	5.40522	18.9183	8.10783	974.095	-20.8458	974.095	-8.93391	974.095	41.6916
933.665	16.2125	16.2125	10.8083	974.015	14.887	974.015	5.95481	974.015	38.7063
933.584	-10.8062	-5.4031	-5.4031	973.935	0	973.935	0	973.935	44.6526
933.504	2.70102	0	-5.40204	973.856	32.739	973.856	0	973.856	26.7865
933.423	0	48.6088	2.70049	973.776	17.8543	973.776	-23.8057	973.776	53.5628
933.342	-13.4998	16.1998	-16.1998	973.696	5.9503	973.696	20.826	973.696	35.7018
933.262	16.1966	37.792	-8.09829	973.617	5.94917	973.617	-14.8729	973.617	59.4917
933.181	8.0967	2.6989	-8.0967	973.537	-14.8701	973.537	2.97402	973.537	53.5324
933.1	-21.587	5.39674	5.39674	973.457	5.94692	973.457	-5.94692	973.457	65.4161
933.02	8.09352	45.8633	32.3741	973.378	5.94579	973.378	26.756	973.378	35.6747
932.939	-2.69731	18.8812	0	973.298	53.502	973.298	-2.97233	973.298	47.5573
932.858	-5.39356	-2.69678	10.7871	973.218	17.8306	973.218	0	973.218	17.8306
932.778	5.3925	8.08875	21.57	973.138	29.712	973.138	-2.9712	973.138	44.568
932.697	26.9572	40.4358	-10.7829	973.059	2.97064	973.059	2.97064	973.059	11.8826
932.616	24.2567	-2.69519	2.69519	972.979	2.97008	972.979	-17.8205	972.979	44.5511
932.536	2.69466	5.38933	0	972.899	8.90854	972.899	2.96951	972.899	29.6951
932.455	8.0824	18.8589	13.4707	972.82	50.4721	972.82	5.9379	972.82	38.5964
932.374	-8.08081	13.468	-16.1616	972.74	8.90516	972.74	-5.93677	972.74	23.7471
932.294	16.1584	8.07922	18.8515	972.66	11.8713	972.66	17.8069	972.66	65.2921
932.213	18.8478	26.9255	-21.5404	972.581	-14.8363	972.581	17.8036	972.581	47.4762
932.132	18.8441	21.5361	13.4601	972.501	14.8335	972.501	8.90009	972.501	44.5005
932.051	-5.38298	13.4574	32.2978	972.421	35.5936	972.421	-5.93227	972.421	17.7968
931.971	8.07288	-8.07288	10.7638	972.341	-5.93115	972.341	-23.7246	972.341	38.5524
931.89	5.38086	13.4521	0	972.262	2.96501	972.262	17.7901	972.262	-20.7551
931.809	0	18.8293	26.899	972.182	29.6445	972.182	-20.7511	972.182	26.68
931.729	-13.4469	16.1362	18.8256	972.102	26.675	972.102	-29.6388	972.102	26.675
931.648	-16.1331	21.5108	29.5773	972.023	20.7432	972.023	11.8533	972.023	29.6332
931.567	10.7533	16.1299	0	971.943	2.96276	971.943	0	971.943	26.6648
931.487	-16.1267	-8.06336	13.4389	971.863	20.7354	971.863	5.92439	971.863	32.5842
931.406	-13.4363	8.06178	-21.4981	971.783	-11.8465	971.783	2.96164	971.783	5.92327
931.325	29.554	21.4938	8.06019	971.704	11.8443	971.704	-8.88322	971.704	8.88322
931.244	-2.6862	5.3724	-5.3724	971.624	20.7236	971.624	11.842	971.624	50.3287
931.164	-2.68567	32.2281	5.37135	971.544	23.6796	971.544	-2.95995	971.544	65.1189
931.083	5.37029	24.1663	2.68515	971.465	5.91877	971.465	8.87816	971.465	14.7969
931.002	-2.68462	-13.4231	-10.7385	971.385	41.4235	971.385	17.7529	971.385	17.7529
930.922	18.7886	-5.36818	-10.7364	971.305	2.95826	971.305	2.95826	971.305	8.87479
930.841	24.152	13.4178	13.4178	971.225	17.7462	971.225	-5.9154	971.225	20.7039
930.76	-5.36607	18.7812	18.7812	971.146	11.8286	971.146	-8.87142	971.146	35.4857
930.679	2.68251	29.5076	-8.04752	971.066	26.6092	971.066	-23.6526	971.066	26.6092
930.599	-10.7279	37.5477	-5.36396	970.986	2.95602	970.986	5.91203	970.986	44.3402
930.518	2.68145	16.0887	18.7702	970.906	-26.5991	970.906	-5.91091	970.906	23.6436
930.437	2.68092	18.7665	13.4046	970.827	14.7745	970.827	-8.86468	970.827	23.6391
930.356	34.8451	29.4843	8.04119	970.747	-8.86299	970.747	23.6347	970.747	29.5433
930.276	10.7195	-2.67987	37.5181	970.667	5.90754	970.667	17.7226	970.667	41.3528
930.195	21.4347	50.9075	2.67934	970.587	11.8128	970.587	-2.95321	970.587	8.85963
930.114	16.0729	13.3941	8.03644	970.508	8.85794	970.508	8.85794	970.508	35.4318
930.033	0	-2.67829	8.03486	970.428	-23.6167	970.428	20.6646	970.428	17.7125
929.953	8.03328	53.5552	0	970.348	26.5637	970.348	23.6122	970.348	29.5153
929.872	-2.67723	34.804	-2.67723	970.268	17.7058	970.268	-14.7548	970.268	23.6077
929.791	10.7068	-24.0903	-10.7068	970.189	11.8016	970.189	8.85121	970.189	20.6528
929.71	-13.3809	2.67618	0	970.109	-5.89969	970.109	0	970.109	0
929.63	5.3513	10.7026	24.0809	970.029	5.89856	970.029	0	970.029	11.7971
929.549	13.3756	40.1268	5.35025	969.949	2.94872	969.949	17.6923	969.949	11.7949
929.468	13.373	10.6984	0	969.87	0	969.87	29.4816	969.87	-2.94816
929.387	21.3926	29.4148	-10.6963	969.79	0	969.79	-5.8952	969.79	53.0568
929.307	24.0619	29.409	16.0413	969.71	53.0467	969.71	11.7882	969.71	14.7352
929.226	24.0572	10.6921	-8.01905	969.63	11.7859	969.63	11.7859	969.63	29.4648
929.145	24.0524	8.01747	8.01747	969.55	20.6214	969.55	11.7837	969.55	35.351
929.064	-21.3757	-5.34393	13.3598	969.471	23.5629	969.471	23.5629	969.471	50.0711
928.984	0	13.3572	-2.67144	969.391	14.724	969.391	53.0064	969.391	67.7304
928.903	-10.6836	8.01273	0	969.311	32.3866	969.311	17.6654	969.311	50.052
928.822	2.67038	2.67038	34.715	969.231	-14.7184	969.231	8.83103	969.231	50.0425
928.741	10.6794	-2.66986	32.0383	969.151	11.7725	969.151	0	969.151	47.0899
928.66	8.008	56.056	8.008	969.072	8.82767	969.072	38.2533	969.072	26.483
928.58	-16.0128	2.66881	13.344	968.992	8.82599	968.992	-11.768	968.992	11.768
928.499	29.3511	0	0	968.912	20.5901	968.912	-14.7072	968.912	23.5315
928.418	-5.33551	13.3388	10.671	968.832	-11.7635	968.832	8.82264	968.832	23.527
928.337	13.3361	-5.33446	-18.6706	968.752	23.5225	968.752	8.82096	968.752	41.1645
928.257	-10.6668	5.3334	24.0003	968.673	-8.81928	968.673	2.93976	968.673	64.6747
928.176	-5.33235	23.9956	-10.6647	968.593	55.8448	968.593	20.5744	968.593	-17.6352
928.095	-13.3283	21.3252	39.9847	968.513	-11.7546	968.513	2.93864	968.513	41.141
928.014	2.66513	37.3118	2.66513	968.433	20.5666	968.433	5.87616	968.433	38.1951
927.933	10.6584	23.9814	0	968.353	11.7501	968.353	-2.93752	968.353	23.5002
927.853	15.9844	31.9689	15.9844	968.274	-2.93696	968.274	-26.4327	968.274	32.3066
927.772	7.99064	21.3084	21.3084	968.194	-8.80921	968.194	5.87281	968.194	32.3004
927.691	5.32605	7.98907	-10.6521	968.114	-5.87169	968.114	5.87169	968.114	44.0377
927.61	2.6625	21.3	-10.65	968.034	8.80586	968.034	17.6117	968.034	29.3529
927.529	15.9718	18.6338	26.6197	967.954	32.282	967.954	20.5431	967.954	17.6084
927.449	7.98434	2.66145	10.6458	967.875	41.0783	967.875	-11.7367	967.875	44.0125
927.368	15.9655	23.9483	34.592	967.795	26.4025	967.795	-5.86722	967.795	41.0705
927.287	2.6604	29.2644	53.2079	967.715	23.4644	967.715	0	967.715	11.7322
927.206	21.279	15.9592	13.2994	967.635	0	967.635	0	967.635	35.1899
927.125	0	37.2308	-7.97804	967.555	52.7748	967.555	32.2512	967.555	43.979
927.044	-7.97647	7.97647	-26.5882	967.475	14.6569	967.475	0	967.475	8.79412
926.964	5.31659	18.6081	-7.97489	967.396	0	967.396	11.7233	967.396	43.9622
926.883	23.92	15.9466	-26.5777	967.316	32.2328	967.316	32.2328	967.316	41.0236
926.802	2.65725	2.65725	5.3145	967.236	17.5782	967.236	8.78909	967.236	11.7188
926.721	18.5971	15.9403	7.97017	967.156	-8.78742	967.156	5.85828	967.156	29.2914
926.64	2.6562	0	21.2496	967.076	32.2144	967.076	-14.6429	967.076	23.4287
926.56	0	23.9011	23.9011	966.996	8.78407	966.996	8.78407	966.996	38.0643
926.479	-2.65515	29.2066	15.9309	966.917	17.5648	966.917	11.7099	966.917	26.3472
926.398	-2.65463	34.5101	7.96388	966.837	8.78072	966.837	0	966.837	38.0498
926.317	5.3082	21.2328	34.5033	966.757	11.7054	966.757	29.2635	966.757	14.6318
926.236	-10.6143	0	53.0715	966.677	29.2579	966.677	-11.7032	966.677	17.5547
926.155	-7.95916	-2.65305	7.95916	966.597	-29.2523	966.597	-2.92523	966.597	46.8037
926.075	7.95759	10.6101	-5.30506	966.517	38.0208	966.517	0	966.517	-5.84935
925.994	10.608	15.912	-15.912	966.437	-2.92412	966.437	5.84824	966.437	43.8618
925.913	5.30296	29.1663	10.6059	966.358	29.2356	966.358	-2.92356	966.358	35.0827
925.832	15.9057	-2.65096	23.8586	966.278	-2.923	966.278	-2.923	966.278	46.7681
925.751	-10.6017	13.2522	-10.6017	966.198	11.6898	966.198	32.1469	966.198	46.7591
925.67	10.5996	13.2495	0	966.118	5.84378	966.118	-2.92189	966.118	11.6875
925.59	13.2469	-7.94816	-5.29877	966.038	20.4493	966.038	-17.528	966.038	17.528
925.509	15.8932	-2.64886	-10.5954	965.958	2.92077	965.958	0	965.958	20.4454
925.428	-15.89	26.4834	13.2417	965.878	0	965.878	-2.92022	965.878	43.8032
925.347	15.8869	23.8303	10.5913	965.798	20.4376	965.798	-14.5983	965.798	23.3573
925.266	23.8256	-5.29458	15.8837	965.719	-5.8382	965.719	-8.75731	965.719	29.191
925.185	-5.29354	29.1144	-2.64677	965.639	0	965.639	11.6742	965.639	37.9411
925.104	0	10.585	10.585	965.559	29.1799	965.559	2.91799	965.559	26.2619
925.024	7.93716	-5.29144	18.5201	965.479	8.7523	965.479	23.3394	965.479	14.5872
924.943	-10.5808	31.7424	18.5164	965.399	23.335	965.399	17.5012	965.399	61.2544
924.862	-5.28935	26.4468	-2.64468	965.319	-5.83264	965.319	-5.83264	965.319	17.4979
924.781	-10.5766	21.1532	-15.8649	965.239	34.9891	965.239	8.74728	965.239	34.9891
924.7	18.5054	2.64363	21.149	965.159	23.3216	965.159	-23.3216	965.159	29.152
924.619	7.92932	13.2155	-7.92932	965.079	29.1465	965.079	2.91465	965.079	29.1465
924.538	-15.8555	-10.5703	-5.28517	965	2.91409	965	20.3986	965	2.91409
924.457	15.8524	10.5682	2.64206	964.92	-20.3947	964.92	14.5677	964.92	11.6541
924.377	31.6985	-5.28307	-7.92461	964.84	-5.82596	964.84	5.82596	964.84	26.2168
924.296	-7.92304	21.1281	5.28203	964.76	-8.73727	964.76	14.5621	964.76	55.336
924.215	-2.64049	10.562	10.562	964.68	5.82373	964.68	0	964.68	23.2949
924.134	42.2395	26.3997	-13.1998	964.6	20.3792	964.6	-5.82262	964.6	-5.82262
924.053	21.1156	-2.63945	13.1972	964.52	-14.5538	964.52	29.1075	964.52	14.5538
923.972	15.8336	0	5.27785	964.44	20.3714	964.44	-11.6408	964.44	52.3836
923.891	13.192	0	5.2768	964.36	29.0964	964.36	-5.81929	964.36	23.2771
923.81	13.1894	7.91364	-2.63788	964.28	34.909	964.28	-5.81817	964.28	23.2727
923.73	13.1868	36.923	5.27472	964.201	2.90853	964.201	14.5427	964.201	14.5427
923.649	-2.63684	-13.1842	15.821	964.121	2.90798	964.121	26.1718	964.121	31.9877
923.568	13.1816	5.27263	21.0905	964.041	8.72226	964.041	-20.3519	964.041	37.7965
923.487	-5.27158	5.27158	23.7221	963.961	0	963.961	2.90686	963.961	20.3481
923.406	-5.27054	10.5411	-5.27054	963.881	29.0631	963.881	-14.5315	963.881	40.6883
923.325	10.539	-15.8085	7.90424	963.801	11.623	963.801	-2.90575	963.801	29.0575
923.244	5.26845	18.4396	2.63423	963.721	0	963.721	-26.1468	963.721	20.3364
923.163	-13.1685	21.0696	-13.1685	963.641	-2.90464	963.641	2.90464	963.641	17.4279
923.082	26.3318	0	-13.1659	963.561	23.2327	963.561	0	963.561	34.849
923.001	-13.1633	2.63266	10.5306	963.481	8.7106	963.481	2.90353	963.481	34.8424
922.92	18.425	18.425	2.63214	963.401	23.2238	963.401	11.6119	963.401	40.6417
922.84	-7.89485	7.89485	-2.63162	963.321	17.4145	963.321	23.2194	963.321	31.9266
922.759	5.26219	13.1555	-15.7866	963.241	14.5093	963.241	-8.7056	963.241	29.0187
922.678	0	21.0446	31.5669	963.161	37.7171	963.161	-2.90131	963.161	0
922.597	-5.26011	23.6705	5.26011	963.081	0	963.081	-8.70227	963.081	52.2136
922.516	-10.5181	5.25907	-10.5181	963.001	-11.6008	963.001	23.2016	963.001	11.6008
922.435	26.2901	39.4352	-2.62901	962.922	0	962.922	-14.4982	962.922	23.1972
922.354	10.514	28.9134	10.514	962.842	5.79819	962.842	2.89909	962.842	2.89909
922.273	0	13.1398	21.0237	962.762	5.79708	962.762	-8.69562	962.762	26.0869
922.192	7.88234	5.2549	-7.88234	962.682	-2.89799	962.682	-11.5919	962.682	17.3879
922.111	23.6423	21.0154	-7.88078	962.602	40.564	962.602	-11.5897	962.602	11.5897
922.03	-2.62641	-13.132	15.7584	962.522	43.4531	962.522	-14.4844	962.522	46.35
921.949	10.5035	23.633	23.633	962.442	-5.79264	962.442	17.3779	962.442	23.1706
921.868	-5.25073	15.7522	31.5044	962.362	17.3746	962.362	20.2704	962.362	34.7492
921.788	-10.4994	-20.9988	-5.24969	962.282	-5.79043	962.282	-26.0569	962.282	40.533
921.707	10.4973	-10.4973	-2.62432	962.202	20.2626	962.202	-5.78932	962.202	49.2092
921.626	23.6142	20.9904	18.3666	962.122	17.3646	962.122	8.68232	962.122	2.89411
921.545	34.1027	-2.62328	10.4931	962.042	-5.7871	962.042	11.5742	962.042	31.8291
921.464	10.491	10.491	-23.6049	961.962	11.572	961.962	-17.358	961.962	43.395
921.383	-15.7334	5.24448	-20.9779	961.882	26.032	961.882	-8.67733	961.882	31.8169
921.302	10.4869	31.4607	-26.2172	961.802	23.1351	961.802	-14.4595	961.802	5.78378
921.221	18.3484	15.7272	15.7272	961.722	-11.5654	961.722	5.78267	961.722	2.89134
921.14	-7.86204	15.7241	13.1034	961.642	0	961.642	-2.89078	961.642	14.4539
921.059	-7.86048	28.8218	-7.86048	961.562	37.573	961.562	-11.5609	961.562	52.0241
920.978	-18.3375	2.61964	15.7179	961.482	2.88968	961.482	23.1174	961.482	40.4555
920.897	0	10.4765	20.953	961.402	2.88912	961.402	-8.66737	961.402	17.3347
920.816	18.3302	13.093	-2.6186	961.322	-8.66571	961.322	31.7743	961.322	25.9971
920.735	-2.61808	31.417	-18.3266	961.242	20.2161	961.242	2.88802	961.242	11.5521
920.654	10.4703	7.85268	2.61756	961.162	20.2122	961.162	17.3248	961.162	8.66239
920.573	10.4682	-10.4682	5.23408	961.082	0	961.082	34.6429	961.082	5.77382
920.492	34.0148	13.0826	18.3157	961.002	-8.65907	961.002	25.9772	961.002	-2.88636
920.411	-5.23201	5.23201	-5.23201	960.922	8.65741	960.922	-11.5432	960.922	31.7438
920.33	41.8477	28.7703	7.84645	960.842	34.623	960.842	49.0493	960.842	31.7378
920.249	28.7646	18.3047	10.4599	960.762	8.6541	960.762	17.3082	960.762	43.2705
920.168	7.84333	5.22889	-5.22889	960.682	-17.3049	960.682	23.0732	960.682	2.88415
920.088	-2.61393	10.4557	0	960.602	17.3016	960.602	2.88359	960.602	11.5344
920.007	13.067	0	5.22681	960.522	43.2456	960.522	20.1813	960.522	28.8304
919.926	-5.22577	10.4515	23.516	960.442	-17.2949	960.442	-8.64747	960.442	49.0023
919.845	-13.0618	-18.2866	28.736	960.362	2.88194	960.362	2.88194	960.362	23.0555
919.764	-7.83555	20.8948	10.4474	960.282	0	960.282	-2.88138	960.282	20.1697
919.683	-7.83399	-2.61133	13.0566	960.202	0	960.202	25.9275	960.202	40.3316
919.602	10.4432	13.0541	2.61081	960.122	31.6831	960.122	-17.2817	960.122	31.6831
919.521	-5.22058	7.83088	10.4412	960.042	14.3986	960.042	43.1959	960.042	31.677
919.44	0	10.4391	-7.82932	959.962	14.3959	959.962	2.87917	959.962	28.7917
919.359	-2.60925	7.82776	18.2648	959.882	14.3931	959.882	8.63587	959.882	40.3007
919.278	-5.21747	18.2612	15.6524	959.802	20.1465	959.802	40.293	959.802	48.9272
919.197	28.6904	7.82465	-13.0411	959.722	11.5101	959.722	2.87752	959.722	43.1628
919.116	10.4308	-5.2154	5.2154	959.642	34.5236	959.642	0	959.642	46.0315
919.035	13.0359	20.8574	-10.4287	959.562	-8.62924	959.562	11.5057	959.562	-14.3821
918.954	-13.0333	10.4267	23.4599	959.482	20.131	959.482	-8.62759	959.482	31.6345
918.873	7.81843	10.4246	0	959.402	25.8778	959.402	11.5013	959.402	37.379
918.792	-2.60563	5.21125	-2.60563	959.322	2.87476	959.322	14.3738	959.322	14.3738
918.711	26.0511	10.4204	20.8409	959.242	11.4968	959.242	5.74842	959.242	34.4905
918.63	13.0229	28.6505	-2.60459	959.162	5.74731	959.162	-5.74731	959.162	11.4946
918.549	2.60407	15.6244	-7.81221	959.082	25.8579	959.082	20.1117	959.082	14.3655
918.468	10.4142	10.4142	7.81066	959.002	-14.3628	959.002	-20.1079	959.002	8.61766
918.387	7.8091	18.2212	18.2212	958.922	-8.61601	958.922	-2.872	958.922	17.232
918.306	13.0126	-5.20503	7.80755	958.841	34.4574	958.841	11.4858	958.841	57.429
918.225	2.602	10.408	10.408	958.761	14.3545	958.761	-14.3545	958.761	43.0635
918.144	-26.0148	13.0074	-7.80444	958.681	0	958.681	28.7035	958.681	25.8331
918.063	28.6106	0	-2.60096	958.601	-31.5678	958.601	8.6094	958.601	45.9168
917.982	20.8036	18.2031	10.4018	958.521	-11.477	958.521	2.86925	958.521	34.431
917.901	-5.19986	2.59993	64.9982	958.441	0	958.441	5.73739	958.441	60.2426
917.819	2.59941	-2.59941	20.7953	958.361	17.2089	958.361	-5.73629	958.361	20.077
917.738	-5.19779	23.39	-7.79668	958.281	-2.8676	958.281	-11.4704	958.281	2.8676
917.657	7.79513	12.9919	12.9919	958.201	-11.4682	958.201	2.86705	958.201	40.1386
917.576	25.9786	23.3807	2.59786	958.121	22.932	958.121	-25.7984	958.121	37.2644
917.495	-15.584	33.7654	20.7787	958.041	28.6594	958.041	-28.6594	958.041	11.4638
917.414	41.5492	12.9841	-5.19365	957.961	20.0577	957.961	-8.59618	957.961	0
917.333	18.1742	25.9631	-15.5778	957.881	14.3242	957.881	20.0539	957.881	11.4594
917.252	2.59579	-20.7663	-2.59579	957.801	8.59288	957.801	11.4572	957.801	20.05
917.171	7.78582	0	-2.59527	957.721	14.3187	957.721	2.86374	957.721	31.5012
917.09	-10.379	-5.18951	2.59476	957.64	5.72638	957.64	17.1791	957.64	20.0423
917.009	15.5654	5.18848	0	957.56	25.7638	957.56	2.86264	957.56	25.7638
916.928	-5.18745	18.1561	-7.78117	957.48	37.2072	957.48	8.58628	957.48	31.483
916.847	10.3728	0	5.18641	957.4	40.0616	957.4	17.1693	957.4	20.0308
916.766	44.0757	7.77807	-10.3708	957.32	8.58298	957.32	25.7489	957.32	45.7759
916.685	12.9609	-2.59217	15.553	957.24	17.1626	957.24	-5.72089	957.24	65.7902
916.604	2.59166	2.59166	15.5499	957.16	22.8791	957.16	2.85989	957.16	48.6182
916.523	10.3646	10.3646	15.5468	957.08	14.2967	957.08	-25.7341	957.08	51.4682
916.442	12.9531	23.3156	-5.18125	957	5.71759	957	-2.85879	957	31.4467
916.361	5.18021	15.5406	31.0813	956.92	0	956.92	-11.433	956.92	20.0077
916.28	-18.1271	12.948	-2.58959	956.84	-17.1462	956.84	14.2885	956.84	20.0039
916.199	2.58907	25.8907	2.58907	956.759	8.57143	956.759	22.8572	956.759	5.71429
916.118	12.9428	7.76567	-7.76567	956.679	2.8566	956.679	-11.4264	956.679	25.7094
916.037	15.5282	0	7.76413	956.599	22.8484	956.599	-19.9923	956.599	25.7044
915.955	-7.76258	-10.3501	12.9376	956.519	34.266	956.519	-5.71099	956.519	17.133
915.874	12.9351	2.58701	10.348	956.439	17.1297	956.439	-5.7099	956.439	31.4044
915.793	-5.17299	23.2784	-31.0379	956.359	-11.4176	956.359	-28.544	956.359	22.8352
915.712	10.3439	-7.75794	12.9299	956.279	25.6847	956.279	-5.7077	956.279	28.5385
915.631	5.17093	10.3419	0	956.199	5.7066	956.199	0	956.199	25.6797
915.55	-5.16989	-2.58495	18.0946	956.119	11.411	956.119	14.2638	956.119	8.55826
915.469	0	12.9222	7.75329	956.038	8.55661	956.038	17.1132	956.038	17.1132
915.388	5.16783	23.2552	7.75175	955.958	0	955.958	5.70331	955.958	25.6649
915.307	-2.5834	23.2506	-5.1668	955.878	25.6599	955.878	11.4044	955.878	51.3199
915.226	-7.74865	28.4117	-12.9144	955.798	0	955.798	-5.70111	955.798	31.3561
915.145	-20.659	12.9118	-7.74711	955.718	14.25	955.718	-14.25	955.718	48.4502
915.064	23.2367	7.74556	51.6371	955.638	5.69892	955.638	8.54838	955.638	48.4408
914.982	7.74402	7.74402	7.74402	955.558	5.69782	955.558	-17.0935	955.558	19.9424
914.901	10.3233	-12.9041	30.9699	955.478	5.69673	955.478	25.6353	955.478	45.5738
914.82	-2.58031	7.74093	5.16062	955.397	-5.69563	955.397	17.0869	955.397	22.7825
914.739	2.57979	0	2.57979	955.317	25.6254	955.317	39.8617	955.317	17.0836
914.658	20.6342	23.2135	5.15856	955.237	8.54016	955.237	34.1606	955.237	31.3139
914.577	-20.6301	15.4726	-10.315	955.157	19.9232	955.157	39.8464	955.157	5.69234
914.496	15.4695	2.57825	7.73475	955.077	-5.69125	955.077	14.2281	955.077	28.4562
914.415	-25.7773	20.6219	2.57773	954.997	5.69015	954.997	11.3803	954.997	11.3803
914.334	20.6178	7.73166	7.73166	954.916	11.3781	954.916	-17.0672	954.916	28.4453
914.253	7.73011	18.0369	-12.8835	954.836	11.3759	954.836	-2.84398	954.836	36.9717
914.172	12.881	-18.0333	18.0333	954.756	5.68686	954.756	-5.68686	954.756	17.0606
914.09	2.57568	33.4838	20.6054	954.676	11.3715	954.676	5.68577	954.676	45.4861
914.009	0	-5.15032	12.8758	954.596	-2.84234	954.596	0	954.596	34.108
913.928	5.14929	15.4479	23.1718	954.516	36.9432	954.516	14.2089	954.516	76.7283
913.847	0	-7.7224	15.4448	954.436	2.84124	954.436	2.84124	954.436	42.6186
913.766	-2.57362	-5.14724	-5.14724	954.355	22.7255	954.355	5.68139	954.355	28.4069
913.685	18.0117	-7.71931	-12.8655	954.275	-14.2007	954.275	-42.6022	954.275	36.9219
913.604	0	25.7259	5.14518	954.195	34.0752	954.195	28.396	954.195	31.2356
913.523	-12.8604	20.5766	15.4324	954.115	28.3905	954.115	-17.0343	954.115	22.7124
913.441	15.4294	33.4303	-18.0009	954.035	36.9006	954.035	8.51552	954.035	28.385
913.36	10.2842	-10.2842	20.5684	953.955	-17.0278	953.955	-2.83796	953.955	34.0555
913.279	7.7116	23.1348	-7.7116	953.874	11.3497	953.874	5.67482	953.874	2.83741
913.198	-2.57002	5.14004	-7.71006	953.794	17.0212	953.794	17.0212	953.794	25.5318
913.117	-7.70852	5.13901	7.70852	953.714	31.1995	953.714	5.67264	953.714	34.0358
913.036	10.276	-5.13798	20.5519	953.634	22.6862	953.634	19.8504	953.634	28.3577
912.955	-10.2739	10.2739	30.8217	953.554	17.0113	953.554	11.3409	953.554	28.3522
912.874	-17.9758	2.56797	2.56797	953.473	2.83468	953.473	-5.66935	953.473	31.1815
912.792	7.70235	10.2698	2.56745	953.393	5.66826	953.393	22.673	953.393	19.8389
912.711	-5.13388	-2.56694	33.3702	953.313	14.1679	953.313	19.8351	953.313	28.3358
912.63	20.5314	-15.3986	-15.3986	953.233	5.66608	953.233	8.49911	953.233	48.1616
912.549	2.56591	35.9228	5.13182	953.153	14.1625	953.153	-2.83249	953.153	5.66498
912.468	5.1308	7.69619	28.2194	953.073	25.4875	953.073	5.66389	953.073	5.66389
912.387	17.9542	25.6488	-2.56488	952.992	11.3256	952.992	0	952.992	65.1222
912.306	20.515	20.515	-33.3368	952.912	31.1394	952.912	39.6319	952.912	33.9702
912.224	15.3832	0	30.7663	952.832	31.1334	952.832	8.49092	952.832	48.1152
912.143	7.69004	28.1968	23.0701	952.752	5.65952	952.752	-14.1488	952.752	2.82976
912.062	-5.12567	25.6283	-5.12567	952.672	28.2921	952.672	14.1461	952.672	39.609
911.981	30.7478	7.68696	-10.2493	952.591	28.2867	952.591	-2.82867	952.591	56.5734
911.9	17.9326	-7.68542	12.809	952.511	2.82812	952.511	14.1406	952.511	31.1093
911.819	17.9291	17.9291	10.2452	952.431	25.4482	952.431	-14.1379	952.431	48.0688
911.737	7.68234	5.12156	-7.68234	952.351	-2.82703	952.351	-14.1352	952.351	25.4433
911.656	33.2835	5.12054	15.3616	952.271	-2.82649	952.271	22.6119	952.271	50.8767
911.575	-28.1573	7.67927	-2.55976	952.19	16.9556	952.19	-14.1297	952.19	14.1297
911.494	10.237	0	15.3555	952.11	31.0793	952.11	2.8254	952.11	25.4286
911.413	25.5873	23.0286	5.11746	952.03	2.82485	952.03	5.6497	952.03	33.8982
911.332	20.4657	23.024	5.11644	951.95	-14.1215	951.95	2.8243	951.95	22.5944
911.25	0	-2.55771	-7.67312	951.869	16.9426	951.869	19.7663	951.869	16.9426
911.169	17.9004	28.1291	23.0147	951.789	39.525	951.789	0	951.789	33.8786
911.088	7.67005	-12.7834	-10.2267	951.709	25.404	951.709	11.2907	951.709	31.0494
911.007	23.0055	7.66851	17.8932	951.629	31.0434	951.629	0	951.629	36.6876
910.926	17.8896	28.1122	12.7783	951.548	14.1079	951.548	11.2863	951.548	31.0374
910.845	2.55515	7.66544	7.66544	951.468	16.9262	951.468	-8.4631	951.468	0
910.763	7.6639	-25.5463	17.8824	951.388	-2.82049	951.388	11.282	951.388	53.5893
910.682	28.0953	-2.55412	10.2165	951.308	11.2798	951.308	25.3795	951.308	33.8393
910.601	15.3217	12.7681	5.10722	951.228	11.2776	951.228	8.4582	951.228	22.5552
910.52	7.6593	30.6372	7.6593	951.147	11.2754	951.147	19.732	951.147	25.3697
910.439	5.10517	20.4207	28.0785	951.067	11.2732	951.067	14.0915	951.067	28.1831
910.357	7.65623	48.4894	25.5207	950.987	16.9066	950.987	19.7244	950.987	-2.81777
910.276	22.9641	10.2063	20.4125	950.907	8.45166	950.907	-5.63444	950.907	19.7205
910.195	-5.1021	-5.1021	12.7553	950.826	16.9001	950.826	2.81668	950.826	5.63335
910.114	12.7527	7.65162	2.55054	950.746	33.7936	950.746	19.7129	950.746	36.6097
910.033	7.65009	15.3002	12.7501	950.666	25.3403	950.666	-5.63118	950.666	30.9715
909.951	-10.1981	20.3961	-22.9457	950.586	5.63009	950.586	-5.63009	950.586	33.7805
909.87	-7.64702	0	7.64702	950.505	0	950.505	22.516	950.505	8.4435
909.789	15.291	7.64549	7.64549	950.425	-25.3256	950.425	-2.81396	950.425	36.5814
909.708	-7.64395	-10.1919	20.3839	950.345	16.8805	950.345	8.44023	950.345	28.1341
909.627	0	20.3798	15.2848	950.265	-11.2515	950.265	-16.8772	950.265	16.8772
909.545	10.1878	22.9227	17.8287	950.184	30.9355	950.184	-25.3109	950.184	19.6863
909.464	-5.0929	17.8252	20.3716	950.104	-5.62356	950.104	0	950.104	22.4942
909.383	-20.3675	10.1838	25.4594	950.024	14.0562	950.024	-22.4899	950.024	33.7348
909.302	27.9997	0	7.63629	949.943	-5.62138	949.943	-2.81069	949.943	36.539
909.221	20.3593	48.3535	25.4492	949.863	2.81015	949.863	14.0507	949.863	53.3928
909.139	5.08882	20.3553	-5.08882	949.783	-8.42881	949.783	11.2384	949.783	28.0961
909.058	-15.2634	-2.5439	0	949.703	28.0906	949.703	19.6634	949.703	22.4725
908.977	0	12.7169	25.4339	949.622	14.0426	949.622	2.80852	949.622	19.6596
908.896	5.08575	25.4288	5.08575	949.542	14.0399	949.542	0	949.542	28.0797
908.815	-5.08473	22.8813	15.2542	949.462	28.0743	949.462	16.8446	949.462	28.0743
908.733	2.54186	22.8767	5.08371	949.381	-16.8413	949.381	14.0344	949.381	56.1378
908.652	-5.08269	2.54135	35.5789	949.301	-5.61269	949.301	-5.61269	949.301	-2.80635
908.571	5.08167	15.245	2.54084	949.221	5.6116	949.221	-2.8058	949.221	44.8928
908.49	12.7016	7.62098	-10.1613	949.141	33.6631	949.141	8.41578	949.141	30.8578
908.408	20.3185	-10.1593	15.2389	949.06	-5.60943	949.06	-11.2189	949.06	44.8755
908.327	0	17.7751	10.1572	948.98	14.0209	948.98	-2.80417	948.98	28.0417
908.246	0	-2.5388	2.5388	948.9	19.6254	948.9	33.6436	948.9	30.8399
908.165	-7.61486	-5.07657	20.3063	948.819	33.6371	948.819	16.8185	948.819	39.2432
908.083	20.3022	50.7555	-5.07555	948.739	36.4331	948.739	16.8153	948.739	50.4458
908.002	12.6863	-5.07453	12.6863	948.659	11.208	948.659	-16.812	948.659	58.842
907.921	22.8308	-7.61027	0	948.579	22.4117	948.579	-11.2058	948.579	50.4263
907.84	22.8262	-7.60874	10.145	948.498	8.40275	948.498	8.40275	948.498	36.4119
907.758	5.07148	20.2859	2.53574	948.418	-5.60075	948.418	0	948.418	42.0056
907.677	-10.1409	2.53523	10.1409	948.338	33.598	948.338	2.79983	948.338	36.3978
907.596	17.743	30.4166	7.60416	948.257	16.7957	948.257	8.39787	948.257	11.1972
907.515	-20.2737	25.3421	-17.7395	948.177	8.39624	948.177	-11.195	948.177	22.39
907.433	35.4718	-12.6685	15.2022	948.097	47.5695	948.097	11.1928	948.097	47.5695
907.352	0	-2.53319	10.1328	948.016	30.7743	948.016	0	948.016	19.5836
907.271	20.2614	15.1961	-12.6634	947.936	11.1885	947.936	-8.39137	947.936	30.7683
907.19	0	-2.53217	-2.53217	947.856	11.1863	947.856	27.9658	947.856	19.5761
907.108	17.7216	10.1266	15.19	947.775	16.7762	947.775	25.1643	947.775	11.1842
907.027	17.7181	2.53115	-10.1246	947.695	11.182	947.695	-2.7955	947.695	39.1369
906.946	12.6532	20.2452	22.7758	947.615	16.7697	947.615	2.79495	947.615	19.5647
906.865	15.1808	10.1205	-10.1205	947.534	-22.3553	947.534	-5.58883	947.534	16.7665
906.783	32.8852	22.7666	35.4148	947.454	-8.38161	947.454	11.1755	947.454	25.1448
906.702	-7.58736	10.1165	2.52912	947.374	36.3133	947.374	-16.76	947.374	-2.79333
906.621	0	5.05722	10.1144	947.293	11.1712	947.293	22.3423	947.293	44.6846
906.539	20.2248	32.8653	25.281	947.213	-2.79225	947.213	-16.7535	947.213	53.0527
906.458	-25.2759	7.58278	-10.1104	947.133	-13.9585	947.133	8.37512	947.133	25.1254
906.377	12.6354	7.58125	12.6354	947.052	22.3293	947.052	11.1647	947.052	19.5382
906.296	5.05315	22.7392	22.7392	946.972	-2.79062	946.972	11.1625	946.972	27.9062
906.214	22.7346	10.1043	-17.6825	946.892	13.9504	946.892	27.9008	946.892	22.3207
906.133	12.6278	7.57668	17.6789	946.811	-2.78954	946.811	19.5268	946.811	33.4745
906.052	15.1503	5.0501	5.0501	946.731	36.257	946.731	19.523	946.731	33.468
905.971	-12.6227	20.1963	5.04909	946.651	47.4038	946.651	13.9423	946.651	22.3077
905.889	-2.52404	5.04807	20.1923	946.57	36.2429	946.57	2.78792	946.57	55.7584
905.808	12.6176	5.04705	-7.57058	946.49	27.8738	946.49	-13.9369	946.49	13.9369
905.727	2.52302	12.6151	7.56906	946.41	22.2947	946.41	-22.2947	946.41	58.5236
905.645	10.09	20.1801	-22.7026	946.329	16.7178	946.329	2.7863	946.329	44.5807
905.564	2.522	12.61	2.522	946.249	36.2148	946.249	36.2148	946.249	47.3578
905.483	30.2579	2.5215	7.56449	946.168	0	946.168	8.35564	946.168	38.993
905.401	7.56296	15.1259	-2.52099	946.088	2.78467	946.088	-8.35402	946.088	36.2008
905.32	10.0819	20.1638	30.2458	946.008	11.1365	946.008	2.78413	946.008	25.0572
905.239	27.7197	0	20.1598	945.927	16.7016	945.927	-5.56719	945.927	22.2688
905.158	2.51946	-17.6363	17.6363	945.847	2.78305	945.847	27.8305	945.847	0
905.076	20.1517	17.6327	10.0758	945.767	-2.78251	945.767	19.4776	945.767	50.0852
904.995	25.1845	20.1476	-15.1107	945.686	2.78197	945.686	-5.56395	945.686	19.4738
904.914	-2.51794	-5.03588	0	945.606	11.1257	945.606	2.78143	945.606	50.0658
904.832	0	5.03487	-10.0697	945.526	-33.3707	945.526	-30.5898	945.526	41.7134
904.751	2.51693	25.1693	0	945.445	22.2428	945.445	-5.56071	945.445	16.6821
904.67	2.51642	2.51642	-7.54926	945.365	5.55963	945.365	-11.1192	945.365	-2.77981
904.588	20.1273	10.0637	-2.51591	945.284	8.33782	945.284	13.8964	945.284	27.7927
904.507	-17.6078	10.0616	12.577	945.204	2.77873	945.204	-5.55747	945.204	38.9023
904.426	20.1192	27.6639	10.0596	945.124	16.6692	945.124	36.1165	945.124	41.6729
904.344	30.1727	-20.1151	-2.51439	945.043	-24.9989	945.043	-11.1106	945.043	2.77765
904.263	12.5694	-7.54166	25.1389	944.963	13.8856	944.963	-19.4398	944.963	22.2169
904.182	40.2141	10.0535	40.2141	944.882	-5.55315	944.882	19.436	944.882	27.7658
904.1	2.51287	-7.53862	-27.6416	944.802	24.9843	944.802	2.77604	944.802	24.9843
904.019	7.5371	27.636	20.0989	944.722	2.7755	944.722	-8.32649	944.722	0
903.938	-5.02372	-5.02372	2.51186	944.641	0	944.641	-2.77496	944.641	2.77496
903.856	10.0454	7.53406	25.1135	944.561	-8.32325	944.561	30.5186	944.561	27.7442
903.775	15.0651	15.0651	-22.5976	944.48	11.0955	944.48	16.6433	944.48	33.2865
903.694	0	10.0414	22.5931	944.4	5.54668	944.4	-22.1867	944.4	22.1867
903.612	32.6278	5.01967	-10.0393	944.32	22.1824	944.32	0	944.32	-2.7728
903.531	12.5466	40.1492	-7.52798	944.239	-16.6336	944.239	-22.1781	944.239	63.762
903.45	2.50882	-2.50882	7.52646	944.159	27.7172	944.159	2.77172	944.159	36.0324
903.368	-15.0499	12.5416	7.52494	944.078	2.77118	944.078	-19.3983	944.078	24.9407
903.287	12.539	-7.52343	-2.50781	943.998	-2.77065	943.998	-11.0826	943.998	33.2478
903.206	-17.5511	0	10.0292	943.918	-22.1608	943.918	-5.54021	943.918	30.4712
903.124	25.068	7.52039	25.068	943.837	8.3087	943.837	27.6957	943.837	41.5435
903.043	-7.51887	27.5692	42.6069	943.757	30.4593	943.757	44.3045	943.757	19.3832
902.962	10.0231	32.5752	10.0231	943.676	2.76849	943.676	13.8425	943.676	8.30547
902.88	-7.51584	12.5264	-17.537	943.596	16.6077	943.596	16.6077	943.596	16.6077
902.799	-22.543	-2.50477	-2.50477	943.515	-5.53483	943.515	-16.6045	943.515	19.3719
902.718	-2.50427	22.5384	7.5128	943.435	16.6013	943.435	-16.6013	943.435	16.6013
902.636	2.50376	32.5489	25.0376	943.355	16.598	943.355	11.0654	943.355	5.53268
902.555	10.013	10.013	-15.0195	943.274	41.487	943.274	-5.5316	943.274	16.5948
902.473	22.5248	-15.0165	30.033	943.194	0	943.194	-13.8263	943.194	30.4179
902.392	-2.50225	10.009	0	943.113	8.29417	943.113	8.29417	943.113	2.76472
902.311	-10.007	10.007	22.5157	943.033	2.76419	943.033	0	943.033	60.8121
902.229	32.5161	17.5086	12.5062	942.952	-38.6911	942.952	-16.5819	942.952	11.0546
902.148	7.50219	27.508	25.0073	942.872	11.0524	942.872	-16.5787	942.872	16.5787
902.067	2.50023	27.5025	10.0009	942.792	19.338	942.792	-2.76257	942.792	33.1509
901.985	4.99944	37.4958	-19.9978	942.711	38.6685	942.711	-5.52407	942.711	27.6203
901.904	12.4961	12.4961	14.9953	942.631	0	942.631	0	942.631	16.569
901.822	-14.9923	29.9845	14.9923	942.55	30.3706	942.55	8.28288	942.55	35.8925
901.741	14.9892	0	-17.4874	942.47	13.8021	942.47	16.5625	942.47	19.323
901.66	-17.4839	24.977	-9.9908	942.389	13.7994	942.389	22.0791	942.389	-2.75989
901.578	14.9832	-4.99439	4.99439	942.309	41.3902	942.309	-5.5187	942.309	33.1122
901.497	4.99338	14.9801	22.4702	942.228	-2.75881	942.228	16.5529	942.228	22.0705
901.416	9.98474	29.9542	-12.4809	942.148	27.5827	942.148	16.5496	942.148	38.6158
901.334	19.9655	9.98273	12.4784	942.067	8.27321	942.067	-13.7887	942.067	27.5774
901.253	7.48553	12.4759	22.4566	941.987	-8.2716	941.987	8.2716	941.987	13.786
901.171	19.9574	32.4307	17.4627	941.906	-16.54	941.906	0	941.906	55.1332
901.09	-19.9533	12.4708	14.965	941.826	2.75613	941.826	-8.26837	941.826	13.7806
901.009	19.9493	9.97465	27.4303	941.746	-5.51118	941.746	13.7779	941.746	22.0447
900.927	7.47948	-7.47948	12.4658	941.665	13.7753	941.665	-5.5101	941.665	13.7753
900.846	9.97062	12.4633	17.4486	941.585	-8.26354	941.585	5.50903	941.585	0
900.764	34.8901	14.9529	14.9529	941.504	27.5398	941.504	11.0159	941.504	16.5239
900.683	-4.98329	-7.47494	-32.3914	941.424	2.75344	941.424	0	941.424	27.5344
900.602	-4.98229	-14.9469	12.4557	941.343	27.5291	941.343	19.2703	941.343	66.0697
900.52	19.9251	12.4532	19.9251	941.263	-16.5142	941.263	11.0095	941.263	33.0284
900.439	34.8619	42.3323	7.47041	941.182	38.5256	941.182	8.2555	941.182	8.2555
900.357	24.8963	22.4067	4.97926	941.102	0	941.102	-2.7513	941.102	35.7668
900.276	17.4239	29.8695	24.8913	941.021	5.50152	941.021	-8.25228	941.021	33.0091
900.195	-9.9545	32.3521	-4.97725	940.941	13.7511	940.941	-2.75022	940.941	2.75022
900.113	7.46436	14.9287	19.905	940.86	-5.49937	940.86	-32.9962	940.86	16.4981
900.032	14.9257	2.48762	4.97523	940.78	8.24745	940.78	-8.24745	940.78	24.7424
899.95	-7.46134	32.3325	24.8711	940.699	-10.9945	940.699	-10.9945	940.699	19.2403
899.869	-4.97322	-4.97322	9.94644	940.619	19.2366	940.619	13.7404	940.619	35.725
899.787	12.4305	2.48611	-7.45832	940.538	5.49509	940.538	13.7377	940.538	32.9705
899.706	-7.45681	24.856	4.97121	940.458	0	940.458	27.4701	940.458	13.735
899.625	12.4255	12.4255	-14.9106	940.377	10.9859	940.377	-13.7324	940.377	41.1971
899.543	29.8152	9.93839	19.8768	940.297	32.9512	940.297	13.7297	940.297	-2.74594
899.462	2.48409	37.2614	34.7773	940.216	0	940.216	8.2362	940.216	-19.2178
899.38	-17.3851	34.7703	24.8359	940.136	10.9795	940.136	0	940.136	10.9795
899.299	7.44926	27.314	-7.44926	940.055	8.23299	940.055	2.74433	940.055	27.4433
899.217	14.8955	7.44775	9.93034	939.975	-2.74379	939.975	24.6942	939.975	30.1817
899.136	-7.44625	12.4104	24.8208	939.894	2.74326	939.894	-5.48652	939.894	32.9191
899.055	19.8526	24.8158	12.4079	939.814	5.48545	939.814	-2.74272	939.814	10.9709
898.973	4.96215	-14.8865	9.9243	939.733	21.9375	939.733	-8.22656	939.733	32.9063
898.892	12.4029	9.92229	12.4029	939.653	21.9332	939.653	-2.74165	939.653	52.0914
898.81	14.8804	9.92028	19.8406	939.572	13.7056	939.572	5.48224	939.572	5.48224
898.729	12.3978	19.8365	-17.357	939.492	8.22175	939.492	13.7029	939.492	30.1464
898.647	34.7069	7.4372	14.8744	939.411	-5.4801	939.411	-19.1803	939.411	21.9204
898.566	7.43569	-2.47856	7.43569	939.331	16.4371	939.331	-5.47903	939.331	24.6556
898.485	2.47806	22.3026	-4.95612	939.25	43.8237	939.25	0	939.25	38.3457
898.403	2.47756	22.298	27.2532	939.169	8.21533	939.169	-10.9538	939.169	46.5535
898.322	22.2935	12.3853	-14.8623	939.089	16.4275	939.089	13.6895	939.089	41.0686
898.24	14.8593	29.7187	4.95311	939.008	16.4242	939.008	32.8485	939.008	30.1111
898.159	14.8563	0	0	938.928	5.47368	938.928	10.9474	938.928	38.3158
898.077	14.8533	-4.9511	9.9022	938.847	-8.20892	938.847	21.8904	938.847	41.0446
897.996	4.9501	2.47505	0	938.767	30.0935	938.767	-5.47154	938.767	54.7154
897.914	-12.3727	0	34.6437	938.686	-13.6762	938.686	0	938.686	30.0876
897.833	2.47404	-12.3702	-12.3702	938.606	24.6123	938.606	10.9388	938.606	16.4082
897.751	4.94709	4.94709	0	938.525	5.46834	938.525	16.405	938.525	51.9492
897.67	7.41912	4.94608	7.41912	938.445	5.46727	938.445	-5.46727	938.445	32.8036
897.588	4.94508	4.94508	24.7254	938.364	-2.7331	938.364	-2.7331	938.364	38.2634
897.507	12.3602	4.94408	-4.94408	938.284	-5.46513	938.284	13.6628	938.284	30.0582
897.425	17.3008	9.88614	7.41461	938.203	10.9281	938.203	-5.46406	938.203	16.3922
897.344	-7.4131	24.7103	-17.2972	938.122	13.6575	938.122	-5.463	938.122	32.778
897.263	-7.4116	17.2937	19.7643	938.042	5.46193	938.042	13.6548	938.042	32.7716
897.181	14.8202	22.2303	-2.47003	937.961	16.3826	937.961	-2.73043	937.961	8.19129
897.1	29.6344	29.6344	0	937.881	24.5691	937.881	-5.45979	937.881	65.5175
897.018	14.8142	0	7.40709	937.8	10.9175	937.8	19.1055	937.8	24.5643
896.937	12.3426	9.87411	7.40558	937.72	8.18649	937.72	2.72883	937.72	5.45766
896.855	27.1483	2.46803	0	937.639	13.6415	937.639	5.45659	937.639	46.381
896.774	-7.40258	2.46753	7.40258	937.559	16.3666	937.559	30.0054	937.559	21.8221
896.692	12.3351	4.93405	-17.2692	937.478	10.9089	937.478	0	937.478	21.8178
896.611	2.46652	29.5983	-12.3326	937.397	2.7267	937.397	-10.9068	937.397	29.9936
896.529	17.2622	7.39807	7.39807	937.317	-5.45233	937.317	27.2616	937.317	27.2616
896.448	14.7931	4.93104	9.86209	937.236	8.17689	937.236	-19.0794	937.236	49.0613
896.366	-4.93004	17.2552	-14.7901	937.156	10.9004	937.156	24.5259	937.156	2.7251
896.285	9.85808	12.3226	-7.39356	937.075	10.8983	937.075	2.72456	937.075	13.6228
896.203	9.85608	29.5682	9.85608	936.994	5.44806	936.994	-38.1364	936.994	-5.44806
896.122	22.1717	-19.7082	9.85408	936.914	2.7235	936.914	-13.6175	936.914	21.788
896.04	36.9453	9.85208	9.85208	936.833	2.72297	936.833	10.8919	936.833	16.3378
895.959	19.7002	-14.7751	29.5502	936.753	13.6122	936.753	-27.2243	936.753	32.6692
895.877	17.2341	-9.84807	-4.92404	936.672	16.3314	936.672	2.7219	936.672	35.3847
895.796	-9.84607	-4.92304	7.38455	936.592	-8.1641	936.592	10.8855	936.592	21.7709
895.714	19.6881	0	12.3051	936.511	19.0458	936.511	13.6042	936.511	-8.1625
895.633	2.46052	19.6841	12.3026	936.43	5.4406	936.43	29.9233	936.43	29.9233
895.551	12.3001	22.1402	7.38005	936.35	8.15931	936.35	13.5989	936.35	29.9175
895.47	14.7571	22.1357	19.6761	936.269	0	936.269	5.43847	936.269	27.1924
895.388	12.2951	17.2131	19.6721	936.189	5.43741	936.189	10.8748	936.189	24.4683
895.307	4.91704	14.7511	-17.2096	936.108	2.71817	936.108	5.43634	936.108	51.6453
895.225	-9.83207	-9.83207	-14.7481	936.027	2.71764	936.027	-24.4588	936.027	43.4822
895.144	12.2876	7.37255	22.1177	935.947	-2.71711	935.947	-24.454	935.947	32.6053
895.062	9.82807	12.2851	19.6561	935.866	24.4492	935.866	10.8663	935.866	19.016
894.981	19.6521	7.36956	34.3913	935.785	8.14813	935.785	16.2963	935.785	5.43209
894.899	34.3843	-17.1921	12.2801	935.705	21.7241	935.705	-10.862	935.705	-2.71551
894.817	7.36656	36.8328	-9.82208	935.624	21.7198	935.624	-10.8599	935.624	5.42996
894.736	7.36506	31.9153	19.6402	935.544	51.5745	935.544	10.8578	935.544	40.7167
894.654	-12.2726	24.5452	2.45452	935.463	10.8557	935.463	-10.8557	935.463	37.9948
894.573	-2.45402	-9.81608	-2.45402	935.382	16.2803	935.382	29.8472	935.382	27.1338
894.491	0	-14.7211	36.8028	935.302	8.13856	935.302	16.2771	935.302	10.8514
894.41	4.90605	14.7181	9.81209	935.221	37.9725	935.221	-10.8493	935.221	18.9862
894.328	2.45252	2.45252	-9.81009	935.14	32.5415	935.14	8.13537	935.14	59.6594
894.247	2.45202	14.7121	2.45202	935.06	10.845	935.06	-27.1126	935.06	35.2464
894.165	4.90305	4.90305	7.35458	934.979	8.13218	934.979	18.9751	934.979	24.3966
894.084	-9.8041	26.9613	-4.90205	934.899	29.8122	934.899	-8.13059	934.899	29.8122
894.002	-2.45053	17.1537	9.80211	934.818	18.9677	934.818	-5.41933	934.818	54.1933
893.921	2.45003	24.5003	7.35009	934.737	21.6731	934.737	5.41827	934.737	21.6731
893.839	-12.2477	14.6972	22.0458	934.657	18.9602	934.657	-18.9602	934.657	10.8344
893.757	-9.79612	-4.89806	0	934.576	16.2484	934.576	-27.0807	934.576	10.8323
893.676	31.8309	2.44853	24.4853	934.495	-10.8302	934.495	-21.6603	934.495	46.0282
893.594	4.89607	-2.44803	2.44803	934.415	21.6561	934.415	0	934.415	29.7771
893.513	-4.89507	29.3704	0	934.334	21.6518	934.334	-10.8259	934.334	21.6518
893.431	-7.34111	22.0233	0	934.254	13.5297	934.254	10.8238	934.254	51.413
893.35	7.33961	29.3585	-2.44654	934.173	24.3488	934.173	0	934.173	-5.41084
893.268	14.6762	36.6906	14.6762	934.092	10.8195	934.092	13.5244	934.092	35.1635
893.187	4.89108	17.1188	14.6732	934.012	37.861	934.012	29.7479	934.012	8.11307
893.105	-7.33513	14.6703	44.0108	933.931	-8.11148	933.931	-27.0383	933.931	40.5574
893.023	-4.88909	2.44455	0	933.85	35.1429	933.85	8.10989	933.85	24.3297
892.942	21.9964	19.5524	21.9964	933.77	-5.40553	933.77	-8.1083	933.77	48.6498
892.86	-4.8871	0	21.9919	933.689	5.40447	933.689	-2.70224	933.689	48.6402
892.779	17.1014	9.7722	2.44305	933.608	2.70171	933.608	-2.70171	933.608	21.6136
892.697	24.4255	17.0979	31.7532	933.528	40.5176	933.528	18.9082	933.528	27.0117
892.616	7.32617	17.0944	31.7467	933.447	29.7071	933.447	-13.5032	933.447	43.2103
892.534	2.44156	12.2078	4.88311	933.366	8.10035	933.366	-2.70012	933.366	27.0011
892.452	-9.76424	29.2927	-2.44106	933.286	35.0946	933.286	-2.69959	933.286	37.7942
892.371	9.76225	0	-9.76225	933.205	32.3887	933.205	10.7962	933.205	24.2915
892.289	26.8407	19.5205	0	933.124	26.9853	933.124	18.8897	933.124	21.5882
892.208	26.8352	-2.43957	2.43957	933.044	0	933.044	-10.792	933.044	21.584
892.126	39.0251	7.31721	36.586	932.963	10.7899	932.963	-5.39493	932.963	24.2772
892.044	-14.6314	0	2.43857	932.882	5.39387	932.882	0	932.882	21.5755
891.963	4.87615	12.1904	12.1904	932.802	-5.39281	932.802	-10.7856	932.802	43.1425
891.881	9.75031	14.6255	-14.6255	932.721	16.1753	932.721	-2.69588	932.721	29.6547
891.8	-2.43708	14.6225	14.6225	932.64	18.8674	932.64	8.08604	932.64	26.9535
891.718	0	21.9292	9.74633	932.56	18.8637	932.56	16.1689	932.56	32.3378
891.637	26.7969	9.74434	4.87217	932.479	-18.86	932.479	10.7772	932.479	10.7772
891.555	2.43559	0	-7.30677	932.398	8.08128	932.398	-16.1626	932.398	16.1626
891.473	19.4807	21.9158	2.43509	932.317	2.69323	932.317	2.69323	932.317	61.9443
891.392	-4.86919	-2.43459	24.3459	932.237	16.1562	932.237	8.07811	932.237	35.0051
891.31	2.4341	12.1705	14.6046	932.156	29.6139	932.156	-29.6139	932.156	13.4609
891.229	-14.6016	7.3008	4.8672	932.075	-10.7666	932.075	-8.07493	932.075	21.5331
891.147	24.331	12.1655	24.331	931.995	0	931.995	-18.8378	931.995	5.38223
891.065	-24.3261	9.73043	-7.29782	931.914	5.38117	931.914	5.38117	931.914	2.69059
890.984	4.86422	17.0248	-9.72844	931.833	18.8304	931.833	24.2105	931.833	24.2105
890.902	4.86323	38.9058	12.1581	931.753	0	931.753	5.37906	931.753	0
890.821	-9.72447	17.0178	-21.8801	931.672	2.689	931.672	18.823	931.672	45.713
890.739	7.29186	12.1531	0	931.591	16.1308	931.591	24.1962	931.591	21.5078
890.657	29.1615	36.4519	19.441	931.51	13.4397	931.51	-26.8794	931.51	34.9433
890.576	-7.28889	-9.71851	26.7259	931.43	18.8119	931.43	16.1245	931.43	10.7497
890.494	-4.85827	19.4331	41.2953	931.349	8.06066	931.349	-5.37377	931.349	59.1115
890.412	0	12.1432	-12.1432	931.268	-24.1772	931.268	16.1181	931.268	18.8045
890.331	-12.1407	0	31.5658	931.188	2.68583	931.188	-2.68583	931.188	5.37166
890.249	-24.2764	4.85529	14.5659	931.107	-21.4824	931.107	8.05591	931.107	42.9648
890.167	26.6986	12.1357	21.8443	931.026	13.4239	931.026	24.163	931.026	37.5868
890.086	-9.70661	14.5599	-7.27996	930.945	-2.68425	930.945	-2.68425	930.945	48.3164
890.004	24.2616	12.1308	36.3923	930.865	29.5209	930.865	-16.1023	930.865	34.8883
889.923	19.4053	33.9592	0	930.784	13.416	930.784	2.68319	930.784	42.931
889.841	4.85033	19.4013	29.102	930.703	-13.4133	930.703	13.4133	930.703	37.5573
889.759	7.27401	24.2467	21.822	930.622	-5.36427	930.622	-8.0464	930.622	29.5035
889.678	4.84835	9.69669	2.42417	930.542	-13.408	930.542	16.0896	930.542	69.7218
889.596	29.0841	31.5078	29.0841	930.461	69.7081	930.461	2.68108	930.461	13.4054
889.514	0	38.7709	24.2318	930.38	29.4861	930.38	5.3611	930.38	29.4861
889.433	14.5361	26.6496	2.42269	930.299	-16.0801	930.299	21.4402	930.299	16.0801
889.351	-16.9553	-14.5331	7.26657	930.219	-2.6795	930.219	10.718	930.219	16.077
889.27	19.3736	24.217	-7.26509	930.138	13.3948	930.138	-8.03691	930.138	42.8635
889.188	14.5272	-31.4756	0	930.057	29.4629	930.057	16.0707	930.057	42.8551
889.106	29.0485	21.7863	-9.68282	929.977	48.2025	929.977	-32.135	929.977	5.35583
889.025	-7.26063	9.68084	12.1011	929.896	21.4191	929.896	-5.35477	929.896	13.3869
888.943	9.67886	33.876	21.7774	929.815	24.0917	929.815	-8.03058	929.815	42.8298
888.861	12.0961	24.1922	29.0307	929.734	24.087	929.734	13.3817	929.734	34.7923
888.78	7.25618	12.0936	7.25618	929.654	10.7032	929.654	2.67581	929.654	-2.67581
888.698	21.7641	7.25469	12.0912	929.573	16.0517	929.573	5.35056	929.573	26.7528
888.616	9.67094	-16.9242	2.41774	929.492	24.0728	929.492	10.699	929.492	58.8445
888.535	29.0069	26.5896	14.5035	929.411	-8.02268	929.411	-18.7196	929.411	32.0907
888.453	14.5005	12.0837	-29.001	929.331	5.3474	929.331	26.737	929.331	72.1899
888.371	0	2.41625	-12.0813	929.25	5.34634	929.25	0	929.25	32.0781
888.29	38.6521	21.7418	26.5733	929.169	16.0359	929.169	24.0538	929.169	5.34529
888.208	-2.41526	16.9068	14.4916	929.088	10.6885	929.088	10.6885	929.088	42.7539
888.126	14.4886	21.7329	-9.65907	929.007	-2.67159	929.007	13.358	929.007	0
888.045	9.6571	28.9713	2.41427	928.927	13.3553	928.927	-18.6975	928.927	29.3817
887.963	4.82756	12.0689	-7.24134	928.846	-16.0232	928.846	2.67054	928.846	13.3527
887.881	21.7196	0	-4.82657	928.765	5.34003	928.765	-2.67001	928.765	21.3601
887.8	-2.41279	19.3023	7.23837	928.684	8.00846	928.684	0	928.684	29.3644
887.718	16.8861	12.0615	24.123	928.604	42.7034	928.604	10.6759	928.604	48.0413
887.636	28.9416	7.23541	-24.118	928.523	-5.33687	928.523	16.0106	928.523	21.3475
887.555	-16.8792	16.8792	7.23393	928.442	-5.33582	928.442	18.6754	928.442	16.0075
887.473	-2.41082	31.3406	21.6973	928.361	0	928.361	13.3369	928.361	5.33477
887.391	-14.4619	12.0516	-4.82064	928.28	29.3354	928.28	8.00057	928.28	10.6674
887.31	28.9179	28.9179	24.0983	928.2	55.993	928.2	18.6643	928.2	18.6643
887.228	21.684	36.14	7.228	928.119	29.3239	928.119	10.6632	928.119	39.9871
887.146	9.63536	21.6796	-14.453	928.038	-7.99584	928.038	7.99584	928.038	39.9792
887.064	0	21.6751	12.0417	927.957	0	927.957	18.6533	927.957	10.659
886.983	0	9.63141	12.0393	927.876	2.66423	927.876	-18.6496	927.876	29.3065
886.901	4.81472	33.703	9.62944	927.796	13.3185	927.796	-15.9822	927.796	31.9644
886.819	-4.81373	12.0343	-4.81373	927.715	21.3054	927.715	23.9686	927.715	5.32636
886.738	4.81275	-7.21912	21.6574	927.634	29.2892	927.634	-13.3133	927.634	31.9518
886.656	16.8411	9.62352	14.4353	927.553	21.297	927.553	26.6213	927.553	13.3106
886.574	-7.21616	9.62154	26.4592	927.472	-23.9544	927.472	-18.6312	927.472	23.9544
886.493	0	9.61957	-19.2391	927.392	23.9497	927.392	-5.32215	927.392	34.594
886.411	12.022	-9.6176	-2.4044	927.311	10.6422	927.311	0	927.311	5.3211
886.329	-4.80781	9.61563	-2.40391	927.23	5.32005	927.23	21.2802	927.23	26.6003
886.247	21.6307	38.4546	12.0171	927.149	-23.9355	927.149	7.97851	927.149	29.2545
886.166	-9.61168	24.0292	12.0146	927.068	5.31795	927.068	21.2718	927.068	26.5898
886.084	7.20728	-4.80486	2.40243	926.988	23.9261	926.988	-2.65845	926.988	10.6338
886.002	31.2251	38.431	-4.80387	926.907	13.2896	926.907	0	926.907	15.9476
885.921	12.0072	2.40144	9.60577	926.826	2.6574	926.826	-15.9444	926.826	31.8888
885.839	0	-16.8066	24.0095	926.745	2.65688	926.745	7.97063	926.745	29.2257
885.757	21.6041	2.40046	2.40046	926.664	13.2818	926.664	18.5945	926.664	7.96906
885.675	11.9998	19.1997	7.19989	926.583	7.96749	926.583	13.2791	926.583	7.96749
885.594	-2.39947	11.9974	-19.1958	926.503	26.553	926.503	-7.96591	926.503	34.519
885.512	23.9898	33.5857	-2.39898	926.422	5.30956	926.422	10.6191	926.422	26.5478
885.43	-14.3909	4.79697	-4.79697	926.341	0	926.341	15.9255	926.341	39.8138
885.349	-14.388	19.1839	16.786	926.26	29.1911	926.26	10.6149	926.26	10.6149
885.267	-23.975	26.3725	2.3975	926.179	26.5321	926.179	5.30642	926.179	39.7981
885.185	23.9701	-9.58804	4.79402	926.099	-10.6107	926.099	23.8742	926.099	31.8322
885.103	9.58607	14.3791	9.58607	926.018	15.913	926.018	7.95648	926.018	7.95648
885.022	2.39603	31.1483	14.3762	925.937	10.6065	925.937	5.30327	925.937	58.336
884.94	-2.39553	9.58213	-4.79107	925.856	13.2556	925.856	2.65111	925.856	31.8133
884.858	7.18512	31.1355	9.58017	925.775	18.5541	925.775	-10.6023	925.775	42.4094
884.776	2.39455	7.18365	9.5782	925.694	-10.6003	925.694	15.9004	925.694	18.5505
884.695	4.78812	2.39406	21.5465	925.613	18.5468	925.613	-7.94862	925.613	7.94862
884.613	21.5421	4.78713	2.39357	925.533	10.5961	925.533	-13.2451	925.533	47.6823
884.531	9.5723	11.9654	4.78615	925.452	15.891	925.452	-7.94548	925.452	15.891
884.45	16.7481	-2.39258	19.1407	925.371	15.8878	925.371	-2.64797	925.371	10.5919
884.368	4.78418	0	9.56836	925.29	5.29489	925.29	-2.64745	925.29	10.5898
884.286	2.3916	7.1748	16.7412	925.209	13.2346	925.209	5.29385	925.209	31.7631
884.204	2.39111	16.7378	19.1289	925.128	-10.5856	925.128	2.6464	925.128	13.232
884.122	9.56247	28.6874	-7.17185	925.047	37.0423	925.047	-10.5835	925.047	26.4588
884.041	-9.5605	16.7309	-2.39013	924.967	7.93606	924.967	0	924.967	5.29071
883.959	16.7274	14.3378	4.77927	924.886	37.0276	924.886	-26.4483	924.886	58.1863
883.877	-2.38914	16.724	2.38914	924.805	2.64431	924.805	15.8658	924.805	13.2215
883.795	7.16596	21.4979	23.8865	924.724	13.2189	924.724	-34.3692	924.724	37.013
883.714	35.8224	40.5987	14.329	924.643	10.573	924.643	23.7893	924.643	31.7191
883.632	7.16301	28.652	33.4274	924.562	39.6411	924.562	-10.5709	924.562	39.6411
883.55	0	-2.38718	7.16154	924.481	10.5689	924.481	7.92664	924.481	-5.28443
883.468	0	19.0935	26.2536	924.4	23.7752	924.4	-21.1335	924.4	47.5504
883.387	23.862	23.862	4.77239	924.32	10.5647	924.32	-10.5647	924.32	15.847
883.305	0	23.8571	0	924.239	15.8439	924.239	7.92194	924.239	18.4845
883.223	0	0	33.393	924.158	7.92037	924.158	21.121	924.158	50.1624
883.141	0	33.3861	2.38472	924.077	23.7564	924.077	-5.2792	924.077	55.4316
883.06	-11.9212	28.6108	14.3054	923.996	-5.27816	923.996	10.5563	923.996	34.308
882.978	30.9887	-16.6862	-7.15123	923.915	7.91567	923.915	18.4699	923.915	18.4699
882.896	-4.76651	16.6828	19.066	923.834	2.63804	923.834	13.1902	923.834	21.1043
882.814	-2.38276	9.53105	-7.14829	923.753	44.8377	923.753	13.1876	923.753	39.5627
882.732	11.9114	33.3518	-26.205	923.673	7.91097	923.673	2.63699	923.673	47.4658
882.651	7.14535	11.9089	21.436	923.592	13.1823	923.592	0	923.592	10.5459
882.569	2.38129	-2.38129	7.14388	923.511	-2.63595	923.511	15.8157	923.511	21.0876
882.487	9.52321	30.9504	14.2848	923.43	21.0834	923.43	-28.9897	923.43	26.3542
882.405	2.38031	30.9441	23.8031	923.349	-21.0792	923.349	15.8094	923.349	28.9839
882.324	19.0386	9.51929	14.2789	923.268	-5.26876	923.268	0	923.268	-15.8063
882.242	-16.6553	33.3106	-11.8967	923.187	10.5354	923.187	21.0709	923.187	23.7047
882.16	11.8942	9.51537	38.0615	923.106	52.6667	923.106	-13.1667	923.106	55.3001
882.078	9.51341	7.13505	-4.7567	923.025	23.6953	923.025	15.7969	923.025	7.89845
881.996	-7.13359	4.75572	2.37786	922.944	-2.63229	922.944	-10.5292	922.944	42.1167
881.915	9.50949	21.3964	11.8869	922.864	-23.6859	922.864	7.89532	922.864	31.5813
881.833	14.2613	2.37688	38.0301	922.783	-5.2625	922.783	0	922.783	21.05
881.751	-2.37639	11.882	0	922.702	28.938	922.702	15.7844	922.702	5.26146
881.669	23.759	26.1349	19.0072	922.621	26.3021	922.621	13.151	922.621	28.9323
881.587	-23.7541	-14.2525	16.6279	922.54	15.7781	922.54	10.5188	922.54	28.9265
881.506	-2.37492	7.12477	9.4997	922.459	13.1458	922.459	10.5167	922.459	10.5167
881.424	26.1188	-2.37444	11.8722	922.378	55.2015	922.378	2.62864	922.378	21.0292
881.342	11.8697	28.4873	0	922.297	15.7687	922.297	5.25625	922.297	18.3969
881.26	14.2407	16.6142	9.49382	922.216	7.88281	922.216	-13.138	922.216	44.6692
881.178	-7.1189	16.6108	-2.37297	922.135	21.0166	922.135	-10.5083	922.135	28.8979
881.097	11.8624	11.8624	-4.74496	922.054	13.1328	922.054	23.639	922.054	23.639
881.015	7.11597	30.8359	26.0919	921.973	-5.25208	921.973	5.25208	921.973	21.0083
880.933	-2.3715	21.3435	-2.3715	921.892	-10.5021	921.892	28.8807	921.892	21.0041
880.851	26.0811	-2.37101	-2.37101	921.812	28.875	921.812	0	921.812	18.375
880.769	16.5937	21.3347	7.11157	921.731	-5.24896	921.731	2.62448	921.731	31.4937
880.687	4.74007	42.6606	-4.74007	921.65	41.9833	921.65	-2.62396	921.65	52.4791
880.606	2.36954	14.2173	49.7604	921.569	-7.87031	921.569	2.62344	921.569	73.4562
880.524	7.10717	18.9524	23.6906	921.488	0	921.488	0	921.488	49.8354
880.442	-9.47427	54.477	-14.2114	921.407	5.24479	921.407	20.9792	921.407	31.4688
880.36	-7.10424	9.47231	-4.73616	921.326	5.24375	921.326	10.4875	921.326	18.3531
880.278	-2.36759	28.4111	0	921.245	0	921.245	2.62136	921.245	20.9708
880.196	16.5697	28.4052	14.2026	921.164	-15.725	921.164	10.4833	921.164	34.0709
880.115	-2.36661	0	-2.36661	921.083	13.1016	921.083	-13.1016	921.083	10.4813
880.033	4.73225	23.6612	14.1967	921.002	28.8177	921.002	15.7188	921.002	15.7188
879.951	-23.6564	28.3876	11.8282	920.921	41.9084	920.921	-2.61928	920.921	36.6698
879.869	14.1909	2.36515	9.46059	920.84	10.475	920.84	-2.61876	920.84	23.5688
879.787	0	28.3759	21.2819	920.759	28.8006	920.759	31.4188	920.759	13.0912
879.705	7.09252	-7.09252	-4.72834	920.678	10.4709	920.678	-13.0886	920.678	15.7063
879.624	14.1821	2.36368	9.45474	920.597	-2.6172	920.597	13.086	920.597	26.172
879.542	9.45279	25.9952	25.9952	920.516	23.5501	920.516	15.7001	920.516	18.3167
879.46	14.1762	42.5288	30.7152	920.435	0	920.435	2.61616	920.435	31.3939
879.378	14.1733	16.5355	-7.08666	920.354	23.5407	920.354	20.9251	920.354	39.2345
879.296	33.0643	-2.36173	11.8087	920.273	-13.0756	920.273	18.3058	920.273	20.9209
879.214	28.3349	9.44498	18.89	920.192	5.2292	920.192	10.4584	920.192	36.6044
879.133	25.9683	16.5253	23.6076	920.112	13.0704	920.112	-7.84224	920.112	33.983
879.051	30.6835	7.08081	4.72054	920.03	-5.22712	920.03	10.4542	920.03	20.9085
878.969	-2.35978	40.1163	9.43913	919.95	-5.22608	919.95	13.0652	919.95	26.1304
878.887	14.1558	-2.3593	33.0301	919.869	15.6751	919.869	10.4501	919.869	15.6751
878.805	14.1528	9.43523	0	919.788	18.284	919.788	7.83601	919.788	28.732
878.723	2.35832	16.5082	28.2998	919.707	28.7263	919.707	26.1148	919.707	28.7263
878.641	21.2205	-11.7892	14.147	919.626	31.3316	919.626	5.22193	919.626	33.9425
878.56	-16.5014	21.2161	-23.5735	919.545	-26.1044	919.545	23.494	919.545	20.8836
878.478	0	28.2823	-4.71372	919.464	28.7092	919.464	-7.82978	919.464	44.3687
878.396	4.71274	21.2073	23.5637	919.383	10.4376	919.383	0	919.383	20.8753
878.314	-4.71177	30.6265	4.71177	919.302	-28.6978	919.302	15.6533	919.302	15.6533
878.232	7.06619	11.777	25.9094	919.221	31.3005	919.221	2.60837	919.221	36.5172
878.15	23.5491	18.8393	-14.1295	919.14	20.8628	919.14	-5.2157	919.14	28.6864
878.068	18.8354	21.1898	25.8987	919.059	15.644	919.059	-7.822	919.059	44.3247
877.986	-28.2472	28.2472	7.06181	918.978	20.8545	918.978	-28.675	918.978	33.8886
877.904	18.8276	-23.5345	-9.4138	918.897	2.6063	918.897	-5.21259	918.897	18.2441
877.823	0	-9.41185	14.1178	918.816	18.2404	918.816	7.81734	918.816	15.6347
877.741	7.05743	7.05743	14.1149	918.735	7.81578	918.735	-10.421	918.735	44.2894
877.659	2.35199	28.2239	4.70398	918.654	5.20948	918.654	28.6522	918.654	26.0474
877.577	-4.70301	30.5695	7.05451	918.573	2.60422	918.573	-10.4169	918.573	7.81267
877.495	30.5632	21.1592	16.4571	918.492	26.0371	918.492	-2.60371	918.492	2.60371
877.413	4.70106	28.2064	16.4537	918.411	-10.4128	918.411	-26.0319	918.411	49.4606
877.331	2.35004	35.2507	-2.35004	918.33	-18.2187	918.33	20.8214	918.33	20.8214
877.249	-9.39823	-16.4469	7.04867	918.249	13.0108	918.249	18.2151	918.249	-15.6129
877.167	28.1889	9.39629	25.8398	918.168	28.618	918.168	13.0082	918.168	20.8131
877.086	0	21.1373	0	918.087	-7.80335	918.087	2.60112	918.087	31.2134
877.004	21.1329	14.0886	4.6962	918.005	-13.003	918.005	-13.003	918.005	23.4054
876.922	2.34761	-11.7381	9.39046	917.925	44.2014	917.925	-5.20016	917.925	39.0012
876.84	-7.04138	-7.04138	9.38851	917.844	33.7943	917.844	7.79869	917.844	36.3939
876.758	9.38657	9.38657	7.03993	917.762	18.1933	917.762	-18.1933	917.762	44.1838
876.676	28.1539	11.7308	2.34616	917.681	20.7882	917.681	-12.9926	917.681	15.5912
876.594	11.7284	7.03701	9.38268	917.6	0	917.6	-5.19602	917.6	38.9702
876.512	-4.69037	-2.34519	0	917.519	-5.19499	917.519	5.19499	917.519	54.5474
876.43	4.6894	-4.6894	-18.7576	917.438	25.9698	917.438	2.59698	917.438	36.3577
876.349	-14.0653	25.7863	28.1306	917.357	28.5611	917.357	-5.19292	917.357	23.3681
876.267	4.68746	7.03118	7.03118	917.276	-7.78783	917.276	-33.7473	917.276	31.1513
876.185	2.34324	16.4027	0	917.195	0	917.195	-5.19085	917.195	18.168
876.103	-28.1131	11.7138	7.02827	917.114	5.18982	917.114	38.9236	917.114	18.1644
876.021	-9.36909	32.7918	30.4495	917.033	5.18878	917.033	-2.59439	917.033	31.1327
875.939	9.36715	11.7089	-21.0761	916.952	-2.59388	916.952	-12.9694	916.952	31.1265
875.857	18.7304	-2.3413	7.0239	916.871	-10.3734	916.871	5.18672	916.871	54.4605
875.775	-4.68163	21.0674	39.7939	916.79	25.9284	916.79	0	916.79	23.3356
875.693	9.36132	4.68066	9.36132	916.709	12.9616	916.709	10.3693	916.709	31.1079
875.611	-2.33985	7.01954	11.6992	916.628	28.5099	916.628	5.18362	916.628	46.6526
875.529	14.0362	16.3755	4.67872	916.547	59.5997	916.547	0	916.547	15.5478
875.447	-2.33888	16.3721	23.3888	916.466	18.1354	916.466	10.3631	916.466	12.9539
875.365	7.01517	-4.67678	18.7071	916.385	59.576	916.385	-7.77078	916.385	18.1318
875.283	-25.717	7.01372	14.0274	916.304	5.17949	916.304	-2.58974	916.304	10.359
875.202	37.3987	-4.67484	14.0245	916.223	7.76768	916.223	2.58923	916.223	23.303
875.12	2.33694	-11.6847	11.6847	916.142	41.4194	916.142	15.5323	916.142	59.5403
875.038	0	30.3739	0	916.06	28.4701	916.06	2.5882	916.06	25.8819
874.956	0	14.0158	2.33597	915.979	46.5782	915.979	-7.76304	915.979	36.2275
874.874	7.00645	21.0193	-7.00645	915.898	12.9358	915.898	20.6973	915.898	15.523
874.792	0	11.675	14.01	915.817	43.973	915.817	28.4531	915.817	41.3864
874.71	4.66903	21.0106	28.0142	915.736	5.17226	915.736	23.2752	915.736	2.58613
874.628	11.6701	25.6743	14.0042	915.655	41.3698	915.655	2.58562	915.655	20.6849
874.546	-2.33355	30.3361	9.33419	915.574	33.6063	915.574	25.851	915.574	25.851
874.464	-11.6653	-13.9984	6.99919	915.493	10.3383	915.493	5.16917	915.493	38.7688
874.382	-11.6629	23.3258	25.6584	915.412	15.5044	915.412	-2.58407	915.412	15.5044
874.3	13.9926	37.3135	34.9814	915.331	0	915.331	2.58355	915.331	54.2546
874.218	-13.9897	9.32644	27.9793	915.25	20.6643	915.25	15.4982	915.25	18.0813
874.136	-11.6556	30.3046	27.9735	915.169	2.58252	915.169	15.4951	915.169	51.6504
874.054	-13.9839	6.99193	-4.66128	915.088	23.2381	915.088	-2.58201	915.088	25.8201
873.972	6.99048	30.2921	13.9809	915.007	12.9075	915.007	15.489	915.007	30.9779
873.89	9.3187	-4.65935	6.98902	914.925	20.6478	914.925	-2.58098	914.925	12.9049
873.808	6.98757	6.98757	-11.646	914.844	2.58046	914.844	10.3218	914.844	33.546
873.726	4.65742	30.2732	20.9584	914.763	5.15989	914.763	12.8997	914.763	18.0596
873.645	11.6411	9.3129	6.98467	914.682	-5.15886	914.682	5.15886	914.682	12.8971
873.563	6.98322	11.6387	-18.6219	914.601	25.7892	914.601	18.0524	914.601	30.947
873.481	23.2726	2.32726	23.2726	914.52	20.6272	914.52	2.5784	914.52	12.892
873.399	6.98032	6.98032	6.98032	914.439	5.15577	914.439	-12.8894	914.439	36.0904
873.317	-4.65258	25.5892	2.32629	914.358	5.15474	914.358	12.8869	914.358	30.9285
873.235	6.97742	-18.6065	6.97742	914.277	20.6149	914.277	-2.57686	914.277	30.9223
873.153	2.32532	20.9279	-13.9519	914.196	23.1871	914.196	-20.6107	914.196	23.1871
873.071	2.32484	4.64968	9.29936	914.114	12.8791	914.114	-23.1824	914.114	20.6066
872.989	-2.32436	6.97307	18.5949	914.033	15.4519	914.033	7.72594	914.033	10.3012
872.907	-30.2104	-9.2955	16.2671	913.952	-18.0236	913.952	20.5984	913.952	46.3464
872.825	2.32339	0	16.2637	913.871	23.1686	913.871	18.02	913.871	28.3171
872.743	34.8436	13.9375	27.8749	913.79	46.3278	913.79	10.2951	913.79	30.8852
872.661	20.9018	0	-9.2897	913.709	12.8663	913.709	5.14651	913.709	2.57326
872.579	18.5755	2.32194	-25.5414	913.628	5.14548	913.628	18.0092	913.628	38.5911
872.497	-9.28584	27.8575	-9.28584	913.547	-2.57223	913.547	5.14445	913.547	41.1556
872.415	-4.64196	23.2098	9.28391	913.465	20.5737	913.465	0	913.465	41.1474
872.333	-9.28198	23.205	2.3205	913.384	0	913.384	-7.7136	913.384	30.8544
872.251	-13.9201	20.8801	-6.96004	913.303	-12.8534	913.303	25.7068	913.303	23.1362
872.169	4.63906	16.2367	6.95859	913.222	38.5526	913.222	12.8509	913.222	38.5526
872.087	-9.27619	4.6381	20.8714	913.141	23.1269	913.141	2.56966	913.141	30.8359
872.005	9.27426	4.63713	-16.23	913.06	15.4149	913.06	5.13829	913.06	20.5531
871.923	16.2266	30.1351	18.5447	912.979	23.1177	912.979	23.1177	912.979	0
871.841	-6.9528	2.3176	0	912.898	2.56812	912.898	7.70435	912.898	12.8406
871.759	-11.5856	-9.26848	34.7568	912.816	-5.13521	912.816	-10.2704	912.816	17.9732
871.677	16.2165	2.31664	18.5331	912.735	2.56709	912.735	7.70127	912.735	41.0734
871.595	-4.63231	18.5292	13.8969	912.654	5.13315	912.654	25.6658	912.654	56.4647
871.513	-6.94702	-2.31567	23.1567	912.573	5.13213	912.573	-12.8303	912.573	46.1891
871.431	6.94557	9.26076	25.4671	912.492	17.9589	912.492	17.9589	912.492	41.0488
871.349	-18.5177	13.8883	2.31471	912.411	25.6504	912.411	2.56504	912.411	41.0406
871.267	-4.62846	46.2846	-2.31423	912.33	-15.3871	912.33	17.9517	912.33	43.5969
871.185	9.25498	9.25498	16.1962	912.248	10.256	912.248	-12.8201	912.248	25.6401
871.103	11.5663	2.31326	-23.1326	912.167	2.5635	912.167	12.8175	912.167	25.635
871.021	6.93835	11.5639	-4.62557	912.086	-10.2519	912.086	-17.9409	912.086	23.0669
870.939	-2.3123	13.8738	-11.5615	912.005	2.56247	912.005	-5.12494	912.005	53.8119
870.857	2.31182	18.4946	-11.5591	911.924	15.3718	911.924	-7.68588	911.924	38.4294
870.775	-13.868	16.1794	13.868	911.843	0	911.843	2.56145	911.843	20.4916
870.693	13.8651	18.4869	25.4194	911.762	23.0484	911.762	-2.56093	911.762	10.2437
870.611	0	18.483	32.3453	911.68	2.56042	911.68	5.12084	911.68	20.4834
870.529	-16.1693	6.92968	-6.92968	911.599	48.6382	911.599	25.5991	911.599	20.4793
870.447	20.7847	27.713	4.61883	911.518	43.5097	911.518	7.67819	911.518	0
870.365	25.3983	4.61786	0	911.437	-5.11777	911.437	25.5888	911.437	23.0299
870.283	25.393	0	6.92535	911.356	25.5837	911.356	-2.55837	911.356	38.3755
870.201	-6.92391	13.8478	30.0036	911.275	12.7893	911.275	20.4629	911.275	30.6943
870.118	-2.30749	20.7674	6.92247	911.193	-5.11469	911.193	-2.55735	911.193	35.8028
870.036	0	6.92102	27.6841	911.112	2.55683	911.112	2.55683	911.112	33.2388
869.954	0	6.91958	-4.61305	911.031	17.8942	911.031	28.1195	911.031	12.7816
869.872	-6.91814	9.22419	-2.30605	910.95	10.2232	910.95	0	910.95	17.8907
869.79	18.4445	-4.61113	11.5278	910.869	28.1083	910.869	5.11059	910.869	51.1059
869.708	-4.61017	2.30509	-6.91526	910.787	15.3287	910.787	7.66436	910.787	30.6574
869.626	9.21842	4.60921	9.21842	910.706	17.8799	910.706	-17.8799	910.706	56.194
869.544	-13.8247	27.6495	-4.60825	910.625	20.4301	910.625	12.7688	910.625	20.4301
869.462	-9.21457	9.21457	-11.5182	910.544	56.1715	910.544	20.426	910.544	22.9793
869.38	9.21265	23.0316	-4.60633	910.463	30.6329	910.463	25.5274	910.463	45.9493
869.298	0	6.90805	16.1188	910.381	22.97	910.381	-10.2089	910.381	15.3134
869.216	-2.3022	0	0	910.3	12.7586	910.3	0	910.3	28.0689
869.134	4.60345	11.5086	16.1121	910.219	40.8193	910.219	-2.5512	910.219	48.4729
869.052	11.5062	20.7112	6.90373	910.138	30.6083	910.138	5.10138	910.138	20.4055
868.97	18.4061	-2.30076	0	910.057	28.052	910.057	5.10036	910.057	33.1523
868.888	16.102	13.8017	0	909.976	-10.1987	909.976	10.1987	909.976	28.0464
868.806	-2.2998	2.2998	18.3984	909.894	10.1966	909.894	-12.7458	909.894	30.5899
868.724	6.89797	29.8912	20.6939	909.813	15.2919	909.813	2.54865	909.813	43.327
868.642	4.59769	13.7931	11.4942	909.732	17.837	909.732	7.64441	909.732	53.5108
868.56	0	22.9836	4.59673	909.651	0	909.651	-20.381	909.651	33.1191
868.477	-22.9788	20.6809	11.4894	909.57	10.1885	909.57	0	909.57	33.1125
868.395	16.0818	22.974	22.974	909.488	30.5592	909.488	-2.5466	909.488	33.1058
868.313	4.59385	16.0785	-4.59385	909.407	0	909.407	-5.09218	909.407	38.1914
868.231	2.29644	16.0751	2.29644	909.326	28.0014	909.326	-10.1823	909.326	10.1823
868.149	4.59193	36.7354	-2.29597	909.245	10.1803	909.245	10.1803	909.245	35.631
868.067	-4.59097	6.88646	-4.59097	909.163	22.901	909.163	-7.63368	909.163	35.6238
867.985	-11.475	-2.29501	-4.59001	909.082	25.4405	909.082	17.8083	909.082	27.9845
867.903	29.8288	16.0617	6.88358	909.001	17.8048	909.001	5.08708	909.001	38.1531
867.821	16.0583	20.6464	-9.17619	908.92	-2.54303	908.92	-12.7151	908.92	45.7745
867.739	0	9.17427	11.4678	908.838	0	908.838	-12.7126	908.838	40.6803
867.657	-6.87927	-18.3447	6.87927	908.757	-15.252	908.757	5.08401	908.757	50.8402
867.575	20.6335	4.58522	9.17044	908.676	15.249	908.676	22.8735	908.676	27.9565
867.493	2.29213	9.16852	-9.16852	908.595	-10.1639	908.595	27.9509	908.595	20.3279
867.41	13.7499	9.16661	11.4583	908.514	27.9452	908.514	20.3238	908.514	58.431
867.328	2.29117	25.2029	6.87352	908.432	38.0995	908.432	10.1599	908.432	15.2398
867.246	-11.4535	11.4535	0	908.351	5.07891	908.351	22.8551	908.351	12.6973
867.164	-9.16086	27.4826	-6.87065	908.27	5.07789	908.27	-10.1558	908.27	30.4674
867.082	29.7666	18.3179	13.7384	908.189	2.53844	908.189	-2.53844	908.189	27.9228
867	18.3141	-4.57852	13.7355	908.107	32.993	908.107	22.8413	908.107	20.3034
866.918	11.4439	13.7327	-2.28878	908.026	35.5238	908.026	-22.8367	908.026	30.449
866.836	2.2883	32.0362	4.5766	907.945	22.8322	907.945	0	907.945	43.1274
866.754	-18.3026	16.0148	22.8782	907.864	-10.1456	907.864	38.046	907.864	15.2184
866.672	-13.7241	25.1608	11.4367	907.782	12.6794	907.782	25.3589	907.782	32.9665
866.589	4.57373	2.28687	11.4343	907.701	35.4953	907.701	12.6769	907.701	30.4245
866.507	-2.28639	38.8686	-11.4319	907.62	7.60461	907.62	-10.1395	907.62	45.6276
866.425	9.14364	6.85773	20.5732	907.539	-5.06872	907.539	20.2749	907.539	38.0154
866.343	20.5689	13.7126	-9.14173	907.457	22.8046	907.457	17.737	907.457	0
866.261	-9.13981	-4.56991	0	907.376	7.60002	907.376	7.60002	907.376	53.2002
866.179	6.85343	15.9913	-2.28448	907.295	10.1313	907.295	-5.06566	907.295	63.3208
866.097	9.13599	9.13599	0	907.214	17.7263	907.214	-5.06465	907.214	32.9202
866.015	-9.13408	20.5517	11.4176	907.132	60.7635	907.132	5.06363	907.132	17.7227
865.933	34.2456	34.2456	-2.28304	907.051	-5.06261	907.051	7.59391	907.051	32.907
865.85	9.13026	9.13026	13.6954	906.97	20.2464	906.97	15.1848	906.97	40.4927
865.768	-9.12835	13.6925	6.84626	906.889	5.06057	906.889	0	906.889	30.3634
865.686	13.6897	-9.12643	-9.12643	906.807	0	906.807	0	906.807	22.768
865.604	25.0924	22.8113	15.9679	906.726	2.52927	906.726	-10.1171	906.726	42.9976
865.522	-2.28065	-2.28065	0	906.645	15.1726	906.645	15.1726	906.645	32.8739
865.44	9.1207	15.9612	-22.8018	906.563	10.113	906.563	5.0565	906.563	35.3955
865.358	11.3985	31.9158	15.9579	906.482	30.3329	906.482	15.1665	906.482	-10.111
865.276	31.9091	22.7922	0	906.401	27.7996	906.401	2.52724	906.401	48.0175
865.193	6.83623	6.83623	27.3449	906.32	10.1069	906.32	12.6336	906.32	0
865.111	-22.7827	15.9479	11.3913	906.238	12.6311	906.238	22.736	906.238	17.6835
865.029	18.2223	22.7779	2.27779	906.157	12.6286	906.157	0	906.157	12.6286
864.947	18.2185	-6.83194	13.6639	906.076	20.2016	906.076	2.5252	906.076	45.4536
864.865	0	11.3842	-4.55367	905.995	30.2963	905.995	-5.04939	905.995	7.57408
864.783	27.3163	-2.27636	6.82907	905.913	2.52419	905.913	0	905.913	30.2902
864.701	-4.55176	11.3794	27.3106	905.832	22.7131	905.832	30.2841	905.832	42.9025
864.618	0	15.9278	18.2032	905.751	37.8475	905.751	12.6159	905.751	37.8475
864.536	20.4744	2.27493	20.4744	905.669	32.7946	905.669	-12.6133	905.669	2.52266
864.454	11.3722	9.0978	11.3722	905.588	15.1329	905.588	-25.2215	905.588	25.2215
864.372	18.1918	22.7397	4.54795	905.507	20.1732	905.507	-10.0866	905.507	55.4762
864.29	27.282	2.2735	4.547	905.425	20.1691	905.425	5.04228	905.425	25.2114
864.208	-4.54604	-13.6381	18.1842	905.344	30.2476	905.344	22.6857	905.344	63.0157
864.126	31.8156	-15.9078	6.81763	905.263	10.0805	905.263	2.52012	905.263	50.4024
864.043	15.9045	-4.54414	40.8972	905.182	27.7158	905.182	15.1177	905.182	45.3531
863.961	6.81478	31.8023	9.08637	905.1	0	905.1	0	905.1	42.8248
863.879	-9.08446	11.3556	13.6267	905.019	5.0372	905.019	-2.5186	905.019	25.186
863.797	20.4357	24.977	-6.81192	904.938	40.2895	904.938	2.51809	904.938	10.0724
863.715	4.54033	20.4315	27.2419	904.856	-2.51759	904.856	-27.6934	904.856	42.7989
863.633	-11.3484	0	4.53937	904.775	15.1025	904.775	-10.0683	904.775	35.2391
863.55	38.5766	15.8845	-9.07684	904.694	-2.51657	904.694	17.616	904.694	47.8148
863.468	-13.6124	4.53747	18.1499	904.612	10.0642	904.612	27.6767	904.612	27.6767
863.386	-13.6096	9.07303	0	904.531	20.1244	904.531	20.1244	904.531	30.1867
863.304	27.2134	22.6778	0	904.45	35.2107	904.45	2.51505	904.45	27.6655
863.222	24.9404	0	27.2077	904.368	2.51454	904.368	12.5727	904.368	25.1454
863.14	2.26683	9.06732	6.80049	904.287	-25.1404	904.287	0	904.287	27.6544
863.058	9.06542	-6.79907	-4.53271	904.206	30.1623	904.206	17.5947	904.206	32.6759
862.975	18.127	18.127	4.53176	904.125	7.53907	904.125	2.51302	904.125	-10.0521
862.893	-9.06162	15.8578	22.654	904.043	7.53755	904.043	-7.53755	904.043	25.1252
862.811	22.6493	4.52986	4.52986	903.962	17.5841	903.962	2.51201	903.962	32.6561
862.729	-9.05781	27.1734	13.5867	903.88	37.6725	903.88	10.046	903.88	15.069
862.647	15.8478	2.26398	6.79193	903.799	0	903.799	17.577	903.799	30.1319
862.564	-4.527	2.2635	18.108	903.718	25.1049	903.718	10.042	903.718	30.1259
862.482	20.3672	20.3672	13.5782	903.636	2.50998	903.636	27.6098	903.636	27.6098
862.4	13.5753	13.5753	2.26255	903.555	30.1137	903.555	7.52843	903.555	20.0758
862.318	4.52415	9.04831	11.3104	903.474	37.6346	903.474	5.01794	903.474	0
862.236	-9.04641	-6.7848	6.7848	903.392	27.5931	903.392	-2.50846	903.392	17.5592
862.153	0	6.78338	33.9169	903.311	-10.0318	903.311	0	903.311	40.1273
862.071	2.26065	29.3885	6.78195	903.23	-12.5373	903.23	15.0447	903.23	12.5373
861.989	13.5611	15.8212	-6.78053	903.148	10.0278	903.148	-5.01389	903.148	30.0833
861.907	24.8567	42.9343	9.03881	903.067	-5.01288	903.067	7.51932	903.067	42.6095
861.825	4.51845	24.8515	4.51845	902.986	27.5653	902.986	-2.50593	902.986	20.0475
861.742	11.2938	6.77626	6.77626	902.904	20.0434	902.904	-5.01086	902.904	40.0869
861.66	9.03311	15.8079	2.25828	902.823	10.0197	902.823	12.5246	902.823	32.564
861.578	0	11.289	24.8358	902.742	35.0618	902.742	-10.0177	902.742	7.51325
861.496	-9.02931	33.8599	0	902.66	27.543	902.66	2.50391	902.66	35.0548
861.414	0	13.5411	9.02741	902.579	15.0204	902.579	17.5238	902.579	37.5511
861.331	4.51276	22.5638	11.2819	902.497	32.5377	902.497	-10.0116	902.497	17.5203
861.249	11.2795	15.7913	0	902.416	-17.5168	902.416	2.5024	902.416	47.5455
861.167	-2.25543	29.3206	24.8097	902.335	52.5397	902.335	5.00378	902.335	30.0227
861.085	6.76487	22.5496	-2.25496	902.253	15.0083	902.253	7.50415	902.253	22.5125
861.003	-11.2724	-13.5269	22.5448	902.172	2.50088	902.172	0	902.172	5.00176
860.92	-6.76202	15.7781	-4.50802	902.091	-12.5019	902.091	22.5034	902.091	20.003
860.838	22.5353	20.2818	6.7606	902.009	14.9992	902.009	-24.9987	902.009	34.9982
860.756	-2.25306	0	11.2653	901.928	24.9936	901.928	0	901.928	39.9898
860.674	-4.50517	22.5258	11.2629	901.846	14.9932	901.846	4.99772	901.846	37.4829
860.591	6.75633	-6.75633	20.269	901.765	24.9835	901.765	-4.99671	901.765	69.9539
860.509	15.7615	-2.25164	6.75491	901.684	14.9871	901.684	0	901.684	19.9828
860.427	24.7628	9.00466	6.75349	901.602	-7.49203	901.602	7.49203	901.602	2.49734
860.345	15.7548	2.25069	9.00276	901.521	27.4652	901.521	-17.4779	901.521	34.9558
860.263	11.2511	20.252	11.2511	901.44	9.98534	901.44	-17.4744	901.44	39.9414
860.18	2.24974	-4.49949	-2.24974	901.358	27.4541	901.358	-14.975	901.358	47.4208
860.098	11.2463	13.4956	8.99708	901.277	17.4673	901.277	0	901.277	4.99065
860.016	8.99518	4.49759	29.2343	901.195	22.4534	901.195	14.9689	901.195	19.9586
859.934	17.9866	-4.49664	24.7315	901.114	9.97727	901.114	9.97727	901.114	24.9432
859.851	8.9914	17.9828	-4.4957	901.033	14.9629	901.033	42.3948	901.033	19.9505
859.769	20.2264	22.4737	22.4737	900.951	-22.4398	900.951	14.9598	900.951	44.8796
859.687	-17.9752	13.4814	4.4938	900.87	-9.97122	900.87	-2.4928	900.87	49.8561
859.605	-8.98572	11.2321	20.2179	900.789	47.3537	900.789	19.9384	900.789	9.9692
859.522	-2.24596	22.4596	8.98382	900.707	19.9344	900.707	-7.47539	900.707	9.96718
859.44	-8.98193	2.24548	-8.98193	900.626	12.4565	900.626	-19.9303	900.626	17.4391
859.358	15.7151	-8.98004	11.225	900.544	9.96315	900.544	4.98158	900.544	-2.49079
859.276	-2.24454	0	20.2008	900.463	14.9417	900.463	9.96114	900.463	44.8251
859.193	22.4406	11.2203	0	900.381	14.9387	900.381	-19.9182	900.381	4.97956
859.111	-2.24359	-8.97436	2.24359	900.3	7.46783	900.3	-12.4464	900.3	29.8713
859.029	6.72935	20.1881	11.2156	900.219	27.3765	900.219	7.46632	900.219	34.8428
858.947	0	11.2132	8.97058	900.137	29.8592	900.137	12.4413	900.137	27.371
858.865	4.48435	17.9374	13.453	900.056	19.9021	900.056	-2.48777	900.056	17.4144
858.782	0	20.1753	20.1753	899.974	9.94905	899.974	24.8726	899.974	0
858.7	13.4474	2.24123	8.96491	899.893	29.8411	899.893	0	899.893	19.8941
858.618	17.926	20.1668	4.48151	899.812	17.4038	899.812	17.4038	899.812	47.2388
858.535	8.96113	24.6431	-6.72085	899.73	-9.94301	899.73	-2.48575	899.73	42.2578
858.453	-13.4389	-4.47962	20.1583	899.649	12.4262	899.649	7.45575	899.649	22.3672
858.371	8.95735	4.47868	17.9147	899.567	12.4237	899.567	-19.878	899.567	24.8475
858.289	15.6721	20.1498	11.1943	899.486	34.7794	899.486	29.8109	899.486	27.3267
858.206	-4.47679	-17.9072	-4.47679	899.404	2.48374	899.404	14.9024	899.404	42.2236
858.124	20.1413	-4.47584	2.23792	899.323	17.3827	899.323	-17.3827	899.323	67.0474
858.042	2.23745	4.4749	15.6622	899.242	27.3101	899.242	-19.8619	899.242	42.2065
857.96	17.8958	42.5026	13.4219	899.16	19.8578	899.16	2.48223	899.16	-9.92892
857.877	-11.1825	26.8381	4.47301	899.079	27.299	899.079	2.48173	899.079	4.96346
857.795	-22.3603	11.1802	26.8324	898.997	9.9249	898.997	32.2559	898.997	47.1433
857.713	6.70669	11.1778	13.4134	898.916	9.92289	898.916	34.7301	898.916	14.8843
857.63	15.6456	2.23509	8.94036	898.834	24.8022	898.834	7.44066	898.834	49.6044
857.548	8.93847	15.6423	15.6423	898.753	12.3986	898.753	-4.95943	898.753	29.7566
857.466	2.23415	-6.70244	-13.4049	898.671	4.95843	898.671	-2.47921	898.671	27.2714
857.384	-4.46735	29.0378	-4.46735	898.59	42.1381	898.59	-2.47871	898.59	22.3084
857.301	20.0988	13.3992	4.46641	898.509	4.95642	898.509	12.391	898.509	34.6949
857.219	0	31.2583	6.6982	898.427	47.0764	898.427	-4.95541	898.427	-2.47771
857.137	15.6258	2.23226	17.8581	898.346	9.90882	898.346	4.95441	898.346	44.5897
857.054	8.92716	20.0861	-2.23179	898.264	19.8136	898.264	0	898.264	34.6738
856.972	8.92527	4.46264	13.3879	898.183	34.6668	898.183	12.381	898.183	27.2382
856.89	33.4627	17.8468	20.0776	898.101	27.2327	898.101	-24.757	898.101	39.6112
856.808	-17.843	11.1519	17.843	898.02	51.9791	898.02	12.376	898.02	19.8016
856.725	4.45981	15.6093	4.45981	897.938	14.8482	897.938	17.3229	897.938	29.6963
856.643	-2.22943	11.1472	35.6709	897.857	29.6903	897.857	7.42258	897.857	9.89677
856.561	28.9765	4.45793	6.68689	897.775	32.158	897.775	14.8422	897.775	19.7895
856.478	-2.22849	8.91397	15.5994	897.694	29.6783	897.694	2.47319	897.694	37.0978
856.396	11.1401	31.1923	-4.45604	897.613	9.89075	897.613	-7.41806	897.613	37.0903
856.314	2.22755	13.3653	-17.8204	897.531	14.8331	897.531	-9.88874	897.531	32.1384
856.231	4.45416	8.90832	4.45416	897.45	24.7168	897.45	2.47168	897.45	24.7168
856.149	24.4927	15.5863	11.133	897.368	44.4813	897.368	29.6542	897.368	17.2983
856.067	24.4875	17.8091	6.67841	897.287	14.8241	897.287	-9.88273	897.287	32.1189
855.985	-2.22567	33.385	35.6107	897.205	7.41054	897.205	-12.3509	897.205	17.2913
855.902	17.8016	24.4772	6.67559	897.124	9.87872	897.124	-24.6968	897.124	32.1058
855.82	6.67418	33.3709	2.22473	897.042	22.2226	897.042	14.8151	897.042	54.3219
855.738	2.22426	24.4668	13.3455	896.961	46.9049	896.961	9.8747	896.961	29.6241
855.655	8.89514	-2.22379	20.0141	896.879	19.7454	896.879	-24.6818	896.879	22.2136
855.573	8.89326	20.0098	-13.3399	896.798	61.6919	896.798	12.3384	896.798	4.93535
855.491	15.5599	8.89138	20.0056	896.716	24.6717	896.716	2.46717	896.716	24.6717
855.408	6.66713	2.22238	2.22238	896.635	19.7334	896.635	-4.93334	896.635	46.8668
855.326	6.66572	24.441	-2.22191	896.553	36.9926	896.553	0	896.553	27.1279
855.244	17.7715	26.6572	17.7715	896.472	39.4507	896.472	-4.93134	896.472	41.9164
855.161	15.5468	19.9887	22.2096	896.39	34.5124	896.39	2.46517	896.39	36.9775
855.079	26.6459	-17.764	24.4255	896.309	27.1114	896.309	7.39401	896.309	24.6467
854.997	6.66008	33.3004	26.6403	896.227	22.1775	896.227	-27.1059	896.227	29.57
854.914	-6.65867	-2.21956	11.0978	896.146	14.782	896.146	4.92734	896.146	32.0277
854.832	-17.7527	4.43817	-4.43817	896.064	36.9475	896.064	-4.92633	896.064	39.4107
854.75	-4.43723	22.1862	24.4048	895.983	19.7013	895.983	-19.7013	895.983	29.552
854.667	2.21815	31.0541	4.43629	895.901	9.84867	895.901	-12.3108	895.901	36.9325
854.585	2.21768	2.21768	-19.9591	895.82	34.4633	895.82	-4.92333	895.82	44.31
854.503	11.086	11.086	19.9549	895.738	-4.92233	895.738	7.3835	895.738	54.1457
854.42	15.5172	17.7339	4.43348	895.657	22.146	895.657	22.146	895.657	34.4493
854.338	-35.4603	17.7301	15.5139	895.575	12.3008	895.575	-24.6016	895.575	19.6813
854.256	-17.7264	22.158	22.158	895.494	34.4353	895.494	12.2983	895.168	56.5263
854.173	-26.584	13.292	0	895.412	19.6733	895.412	-14.755	895.086	58.972
854.091	15.504	17.7189	6.64458	895.331	27.0453	895.331	-12.2933	895.005	14.74
854.009	19.9295	19.9295	22.1439	895.249	7.3745	895.249	7.3745	894.923	29.474
853.926	-6.64177	6.64177	-6.64177	895.168	17.2037	895.168	9.83066	894.842	27.0123
853.844	-6.64036	30.9884	30.9884	895.086	22.1145	895.086	0	894.76	46.6482
853.762	2.21299	11.0649	26.5558	895.005	19.6533	895.005	2.45667	894.679	7.364
853.679	22.1252	-2.21252	11.0626	894.923	51.5795	894.923	4.91233	894.597	34.3584
853.597	8.84819	17.6964	17.6964	894.842	36.835	894.842	-29.468	894.515	68.7027
853.514	0	28.7505	30.9621	894.76	-4.91034	894.76	7.3655	894.434	44.1571
853.432	11.0556	8.84444	-4.42222	894.679	27.0013	894.679	-14.728	894.352	44.1481
853.35	11.0532	-2.21064	2.21064	894.597	7.36251	894.597	0	894.271	44.1391
853.267	19.8915	13.261	22.1017	894.515	36.805	894.515	2.45367	894.189	-2.45167
853.185	-2.2097	19.8873	2.2097	894.434	-7.35951	894.434	-7.35951	894.108	61.2793
853.103	-15.4647	24.3016	15.4647	894.352	26.9794	894.352	-4.90534	894.026	31.8588
853.02	15.4614	11.0438	19.8789	894.271	41.6869	894.271	0	893.945	39.2028
852.938	4.4166	17.6664	22.083	894.189	9.80669	894.189	4.90335	893.863	36.7452
852.856	13.247	4.41566	19.8705	894.108	2.45117	894.108	12.2559	893.782	46.5344
852.773	22.0736	-13.2442	13.2442	894.026	26.9574	894.026	12.2534	893.7	34.2815
852.691	8.82758	8.82758	11.0345	893.945	44.1032	893.945	9.8007	893.618	46.5154
852.608	2.20643	13.2386	33.0964	893.863	12.2484	893.863	-9.79871	893.537	41.6106
852.526	26.4715	17.6477	-15.4417	893.782	17.1442	893.782	26.941	893.455	31.8134
852.444	11.0274	13.2329	8.82196	893.7	24.4868	893.7	4.89736	893.374	56.2738
852.361	24.2552	19.8452	2.20502	893.618	41.6191	893.618	0	893.292	9.78475
852.279	11.0228	11.0228	19.841	893.537	14.6861	893.537	7.34305	893.211	48.9138
852.197	-2.20409	24.2449	19.8368	893.455	39.1549	893.455	-26.919	893.129	22.0067
852.114	-8.81447	4.40724	15.4253	893.374	22.0202	893.374	14.6801	893.048	44.0045
852.032	-2.20315	22.0315	2.20315	893.292	19.5695	893.292	14.6771	892.966	29.3303
851.949	8.81073	19.8241	15.4188	893.211	-4.89138	893.211	-2.44569	892.884	19.5496
851.867	-4.40443	6.60665	24.2244	893.129	4.89038	893.129	7.33557	892.803	14.6592
851.785	13.2105	4.4035	15.4122	893.048	0	893.048	19.5575	892.721	39.0832
851.702	8.80512	-11.0064	24.2141	892.966	17.1094	892.966	19.5536	892.64	24.422
851.62	-17.6065	11.0041	26.4098	892.884	41.5428	892.884	-4.88739	892.558	36.6256
851.538	33.0052	-2.20035	0	892.803	43.9776	892.803	21.9888	892.477	58.589
851.455	-4.39976	10.9994	8.79951	892.721	-17.0989	892.721	-26.8697	892.395	-12.2035
851.373	17.5953	35.1906	28.5923	892.64	26.8642	892.64	9.76881	892.313	46.364
851.29	13.1937	17.5916	24.1884	892.558	41.509	892.558	19.5336	892.232	29.2766
851.208	-2.19848	8.79391	35.1756	892.477	17.0885	892.477	-14.6472	892.15	43.9059
851.125	35.1682	6.59403	32.9701	892.395	24.4071	892.395	0	892.069	43.8969
851.043	15.3828	24.173	-2.19754	892.313	43.9238	892.313	2.44021	891.987	4.87644
850.961	-2.19708	13.1825	10.9854	892.232	34.156	892.232	2.43971	891.905	21.9395
850.878	2.19661	17.5729	15.3763	892.15	26.8314	892.15	-4.87843	891.824	68.2424
850.796	2.19614	13.1768	32.9421	892.069	19.5098	892.069	7.31616	891.742	0
850.713	15.3697	13.174	24.1524	891.987	12.1911	891.987	0	891.661	43.8522
850.631	26.3425	21.9521	13.1713	891.905	21.9395	891.905	26.815	891.579	38.9718
850.549	13.1684	32.9211	13.1684	891.824	36.5584	891.824	-2.43723	891.497	36.5286
850.466	13.1656	6.58283	6.58283	891.742	38.9877	891.742	7.31019	891.416	46.2601
850.384	10.969	4.38762	46.07	891.661	48.7246	891.661	9.74493	891.334	34.0794
850.301	-10.9667	13.1601	21.9334	891.579	9.74294	891.579	19.4859	891.253	12.1687
850.219	13.1573	10.9644	21.9288	891.497	4.87048	891.497	-29.2229	891.171	58.398
850.137	19.7317	4.38482	8.76964	891.416	0	891.416	7.30422	891.089	46.2223
850.054	15.3436	15.3436	4.38389	891.334	21.9082	891.334	2.43425	891.008	17.0258
849.972	0	4.38296	37.2551	891.253	34.0725	891.253	-2.43375	890.926	29.1811
849.889	-4.38202	10.9551	6.57303	891.171	43.7985	891.171	19.466	890.845	34.0377
849.807	24.096	2.19055	24.096	891.089	-4.86551	891.089	17.0293	890.763	26.7385
849.724	-4.38016	26.281	45.9917	891.008	43.7806	891.008	-2.43226	890.681	36.4541
849.642	6.56884	15.3273	39.413	890.926	19.4541	890.926	4.86352	890.6	51.0253
849.56	8.75659	37.2155	10.9457	890.845	36.469	890.845	12.1563	890.518	17.005
849.477	15.3208	17.5095	45.9623	890.763	26.7385	890.763	0	890.437	17.0015
849.395	19.6939	15.3175	35.0115	890.681	17.0119	890.681	-14.5816	890.355	12.1414
849.312	-41.5673	13.1265	4.3755	890.6	9.7191	890.6	0	890.273	63.1226
849.23	8.74914	-8.74914	28.4347	890.518	24.2928	890.518	12.1464	890.192	33.9821
849.147	-2.18682	13.1209	8.74727	890.437	2.42878	890.437	7.28635	890.11	24.268
849.065	8.74541	10.9318	41.5407	890.355	29.1394	890.355	0	890.028	41.2471
848.982	-6.55766	28.4165	41.5319	890.273	7.28337	890.273	31.5613	889.947	29.1097
848.9	32.7813	28.4105	21.8542	890.192	-7.28188	890.192	7.28188	889.865	36.3797
848.818	-17.4796	19.6646	21.8496	890.11	-26.6948	890.11	14.5608	889.784	41.2219
848.735	24.0294	21.8449	30.5829	890.028	31.5419	890.028	-7.27891	889.702	36.3648
848.653	-15.2882	37.1285	39.3125	889.947	41.2387	889.947	-21.8323	889.62	48.4765
848.57	2.18356	26.2027	13.1014	889.865	53.3569	889.865	4.85062	889.539	46.0433
848.488	17.4648	26.1972	8.73238	889.784	0	889.784	9.69926	889.457	53.3023
848.405	10.9131	21.8263	17.4611	889.702	14.5459	889.702	2.42432	889.375	14.534
848.323	4.36433	15.2752	21.8217	889.62	38.7812	889.62	-4.84765	889.294	38.7495
848.24	37.0889	13.0902	13.0902	889.539	2.42333	889.539	-24.2333	889.212	21.7921
848.158	-6.54371	13.0874	39.2623	889.457	19.3827	889.457	7.2685	889.13	31.4711
848.076	-21.8077	28.35	6.54231	889.375	38.7574	889.375	21.801	889.049	43.5664
847.993	2.18031	26.1637	17.4425	889.294	19.3747	889.294	9.68737	888.967	38.7178
847.911	-6.53952	4.35968	19.6186	889.212	29.0562	889.212	-12.1067	888.885	24.1937
847.828	26.1525	0	39.2288	889.13	45.9962	889.13	19.3668	888.804	58.0529
847.746	15.2524	15.2524	10.8946	889.049	7.26107	889.049	12.1018	888.722	43.5308
847.663	0	19.606	21.7845	888.967	14.5192	888.967	-12.0993	888.64	29.0146
847.581	4.35597	8.71193	23.9578	888.885	31.4518	888.885	9.67747	888.559	26.5913
847.498	0	41.3729	30.4853	888.804	16.9321	888.804	36.2831	888.477	33.8365
847.416	-6.53116	10.8853	21.7705	888.722	24.1838	888.722	16.9286	888.396	7.2492
847.333	30.4723	13.0595	39.1786	888.64	26.5967	888.64	12.0894	888.314	50.734
847.251	13.0567	-4.35225	26.1135	888.559	9.66955	888.559	19.3391	888.232	19.3233
847.168	15.2296	19.581	13.054	888.477	19.3351	888.477	-2.41689	888.15	36.2237
847.086	13.0512	28.2776	32.628	888.396	43.4952	888.396	-24.164	888.069	31.3875
847.003	17.3979	4.34947	6.5242	888.314	48.3181	888.314	19.3272	887.987	9.6557
846.921	4.34854	10.8713	19.5684	888.232	26.5695	888.232	9.66164	887.906	24.1343
846.838	0	23.9119	10.869	888.15	19.3193	888.15	4.82983	887.824	38.607
846.756	21.7334	19.5601	28.2534	888.069	41.0451	888.069	-14.4865	887.742	38.5991
846.673	-8.69151	13.0373	47.8033	887.987	-21.7253	887.987	4.82785	887.66	45.827
846.591	4.34483	10.8621	26.069	887.906	7.2403	887.906	21.7209	887.579	48.2291
846.508	-10.8598	2.17195	45.611	887.824	21.7164	887.824	26.5423	887.497	48.2192
846.426	26.0578	21.7149	21.7149	887.742	16.8871	887.742	-19.2995	887.415	19.2837
846.344	36.9074	52.1046	45.5915	887.66	21.7075	887.66	-2.41195	887.334	67.4793
846.261	6.51168	32.5584	47.7523	887.579	45.8177	887.579	-2.41146	887.252	21.6853
846.179	23.8711	26.0411	32.5514	887.497	12.0548	887.497	33.7535	887.17	45.7707
846.096	2.16963	17.3571	43.3927	887.415	31.3361	887.415	-4.82094	887.089	38.5359
846.013	-2.16917	23.8609	32.5375	887.334	24.0997	887.334	-4.81995	887.007	36.12
845.931	-6.50612	6.50612	30.3619	887.252	16.8664	887.252	21.6853	886.925	36.1126
845.849	-6.50473	39.0284	39.0284	887.17	14.4539	887.17	4.81797	886.844	12.0351
845.766	19.51	-15.1745	43.3556	887.089	36.1274	887.089	-4.81699	886.762	19.2522
845.683	10.8366	34.6771	47.681	887.007	2.408	887.007	-4.816	886.68	57.7446
845.601	13.0011	28.1691	19.5017	886.925	14.445	886.925	33.7051	886.599	31.2719
845.518	8.66556	19.4975	17.3311	886.844	45.7332	886.844	0	886.517	9.62015
845.436	10.8296	-4.33185	23.8252	886.762	14.4391	886.762	-2.40652	886.435	21.6409
845.353	17.3237	21.6546	32.482	886.68	45.7145	886.68	43.3085	886.353	19.2324
845.271	19.485	23.815	30.31	886.599	21.6498	886.599	33.6774	886.272	36.0534
845.188	19.4809	15.1518	25.9745	886.517	14.4302	886.517	-14.4302	886.19	33.6429
845.106	4.32815	36.7893	30.2971	886.435	19.2364	886.435	-4.80909	886.108	12.0129
845.023	4.32723	10.8181	25.9634	886.353	16.8284	886.353	-2.40405	886.027	36.0312
844.941	2.16315	28.121	38.9367	886.272	28.8427	886.272	-14.4214	885.945	52.8349
844.858	30.2776	15.1388	49.7418	886.19	45.6583	886.19	-7.2092	885.863	45.6208
844.776	19.46	12.9733	67.029	886.108	28.8309	886.108	14.4154	885.781	0
844.693	-2.16176	12.9706	54.0441	886.027	9.60832	886.027	9.60832	885.7	21.601
844.611	2.1613	8.6452	43.226	885.945	31.2206	885.945	2.40159	885.618	19.1969
844.528	6.48252	6.48252	25.9301	885.863	2.4011	885.863	-9.60438	885.536	43.1842
844.446	-4.32075	25.9245	8.64151	885.781	33.6084	885.781	-7.20181	885.455	33.5808
844.363	6.47974	10.7996	28.0789	885.7	9.60044	885.7	24.0011	885.373	9.59256
844.281	17.2756	32.3918	71.2619	885.618	33.5946	885.618	2.39962	885.291	38.3624
844.198	19.4309	10.795	34.5438	885.536	33.5877	885.536	16.7939	885.209	40.7516
844.116	4.31706	23.7438	51.8047	885.455	4.79727	885.455	0	885.128	9.58665
844.033	4.31613	6.4742	47.4774	885.373	40.7684	885.373	-19.1851	885.046	21.5655
843.951	-6.47281	19.4184	47.4673	885.291	19.1812	885.291	0	884.964	57.4963
843.868	0	34.5143	21.5714	885.209	23.9716	885.209	21.5744	884.882	35.9278
843.785	6.47004	21.5668	38.8203	885.128	43.1399	885.128	21.57	884.801	40.7098
843.703	-6.46866	21.5622	28.0309	885.046	11.9809	885.046	14.377	884.719	52.6725
843.62	4.31151	25.8691	17.2461	884.964	21.5611	884.964	26.3525	884.637	21.5434
843.538	6.46589	4.31059	30.1741	884.882	9.58075	884.882	16.7663	884.555	52.6508
843.455	21.5483	6.4645	40.9419	884.801	35.9204	884.801	23.947	884.474	47.8546
843.373	2.15437	19.3894	45.2418	884.719	23.942	884.719	2.3942	884.392	16.7457
843.29	-12.9235	10.7696	40.9243	884.637	21.5434	884.637	16.756	884.31	31.0927
843.208	8.6138	10.7673	30.1483	884.555	28.7186	884.555	14.3593	884.228	38.2601
843.125	-6.45897	25.8359	27.9888	884.474	21.5345	884.474	4.78546	884.147	47.8152
843.043	19.3727	12.9152	45.2031	884.392	40.668	884.392	-4.78447	884.065	35.8541
842.96	10.7603	10.7603	27.9769	884.31	31.0927	884.31	-26.3092	883.983	26.2876
842.877	2.15161	8.60642	25.8193	884.228	23.9125	884.228	-9.56501	883.901	28.6715
842.795	-2.15114	34.4183	45.174	884.147	9.56305	884.147	-9.56305	883.82	64.4975
842.712	12.9041	12.9041	51.6164	884.065	23.9027	884.065	26.293	883.738	35.8246
842.63	19.352	45.1547	43.0044	883.983	19.1182	883.983	-7.16934	883.656	11.9391
842.547	4.29952	15.0483	19.3479	883.901	11.9464	883.901	-26.2822	883.574	-2.38732
842.465	-4.2986	32.2395	38.6874	883.82	28.6656	883.82	21.4992	883.493	21.4815
842.382	-15.0419	10.7442	53.721	883.738	19.1064	883.738	0	883.411	28.6361
842.299	0	2.14838	49.4127	883.656	16.7147	883.656	0	883.329	19.0868
842.217	4.29584	36.5146	51.55	883.574	21.4859	883.574	-19.0986	883.247	9.54144
842.134	25.7695	17.1797	45.0966	883.493	26.2552	883.493	4.77367	883.166	50.0823
842.052	2.147	23.617	53.6749	883.411	2.38634	883.411	-2.38634	883.084	42.9188
841.969	8.58615	21.4654	66.5426	883.329	-7.15755	883.329	-2.38585	883.002	28.6067
841.887	10.7304	17.1686	53.6519	883.247	7.15608	883.247	-2.38536	882.92	26.2174
841.804	2.14562	4.29123	62.2229	883.166	4.76974	883.166	9.53948	882.838	42.8923
841.721	8.58062	4.29031	40.758	883.084	9.53752	883.084	2.38438	882.757	28.589
841.639	19.3023	2.1447	30.0257	883.002	23.8389	883.002	-19.0711	882.675	23.8193
841.556	12.8654	12.8654	53.6059	882.92	35.751	882.92	-2.3834	882.593	19.0515
841.474	-19.294	19.294	23.5815	882.838	23.8291	882.838	4.76582	882.511	21.4285
841.391	-8.57326	21.4332	23.5765	882.757	-2.38242	882.757	14.2945	882.43	33.3264
841.309	6.42857	0	25.7143	882.675	30.9651	882.675	-2.38193	882.348	33.3195
841.226	2.1424	17.1392	6.42719	882.593	26.1958	882.593	-2.38144	882.266	35.6921
841.143	2.14194	19.2774	12.8516	882.511	-16.6666	882.511	11.9047	882.184	49.9587
841.061	-2.14148	25.6977	59.9613	882.43	33.3264	882.43	-4.76091	882.102	23.785
840.978	4.28203	4.28203	27.8332	882.348	16.6598	882.348	0	882.021	14.268
840.896	2.14056	4.28111	12.8433	882.266	26.1742	882.266	-2.37948	881.939	21.3976
840.813	-10.7005	27.8212	21.401	882.184	7.13696	882.184	-9.51594	881.857	14.2622
840.73	8.55855	0	40.6531	882.102	35.6774	882.102	2.3785	881.775	78.4257
840.648	0	10.6959	64.1753	882.021	28.5361	882.021	4.75601	881.693	38.0168
840.565	8.55487	6.41615	53.4679	881.939	0	881.939	2.37752	881.612	30.8823
840.483	19.2443	6.41477	47.0417	881.857	35.6554	881.857	14.2622	881.53	26.1258
840.4	14.9646	0	53.445	881.775	21.3888	881.775	4.75308	881.448	26.1204
840.317	-12.824	21.3734	57.7082	881.693	28.5126	881.693	9.50419	881.366	54.6041
840.235	23.5057	32.0532	36.327	881.612	35.6334	881.612	0	881.284	45.0984
840.152	0	25.637	36.3192	881.53	19.0006	881.53	-2.37507	881.203	37.9698
840.07	-4.27192	21.3596	53.3991	881.448	37.9933	881.448	9.49832	881.121	26.0988
839.987	12.813	2.1355	38.4391	881.366	16.6186	881.366	14.2445	881.039	35.582
839.904	14.9453	14.9453	8.54018	881.284	26.1096	881.284	-9.4944	880.957	49.8045
839.822	2.13459	10.6729	23.4804	881.203	21.358	881.203	2.37311	880.875	45.0519
839.739	-6.40238	6.40238	32.0119	881.121	16.6084	881.121	-2.37262	880.793	33.1893
839.657	6.401	6.401	23.4703	881.039	47.4427	881.039	35.582	880.712	40.293
839.574	40.531	40.531	44.7974	880.957	37.9463	880.957	2.37164	880.63	37.915
839.491	14.9292	-10.6638	25.593	880.875	23.7116	880.875	-7.11347	880.548	26.0612
839.409	23.4552	2.13229	53.3073	880.793	16.5947	880.793	2.37067	880.466	66.3239
839.326	-10.6592	31.9775	27.7138	880.712	45.0334	880.712	7.11053	880.384	7.10467
839.243	14.9196	31.9706	34.102	880.63	28.4363	880.63	-14.2181	880.302	56.8256
839.161	12.7855	29.8328	-8.52366	880.548	14.2152	880.548	-9.4768	880.221	28.4069
839.078	2.13046	21.3046	66.0442	880.466	40.2681	880.466	2.36871	880.139	52.0687
838.996	-6.39	10.65	19.17	880.384	54.4691	880.384	11.8411	880.057	56.7905
838.913	-6.38862	21.2954	23.4249	880.302	33.1483	880.302	-11.8387	879.975	0
838.83	-4.25816	8.51633	48.9689	880.221	26.0397	880.221	14.2035	879.893	35.4794
838.748	0	17.029	31.9294	880.139	2.36676	880.139	-14.2005	879.811	47.2961
838.665	2.12817	25.538	10.6408	880.057	44.9591	880.057	-4.73254	879.73	26.0075
838.582	0	25.5325	46.8096	879.975	28.3894	879.975	-4.73156	879.648	23.6383
838.5	4.2545	6.38175	23.3998	879.893	18.9223	879.893	16.5571	879.566	37.8135
838.417	23.3947	10.634	2.12679	879.811	7.09441	879.811	21.2832	879.484	37.8056
838.335	14.8843	31.895	12.758	879.73	26.0075	879.73	-11.8216	879.402	33.0731
838.252	-10.6294	10.6294	23.3846	879.648	28.3659	879.648	-14.183	879.32	35.4282
838.169	10.6271	8.50167	19.1288	879.566	40.1768	879.566	-21.2701	879.239	25.9753
838.087	0	6.37488	8.49984	879.484	37.8056	879.484	2.36285	879.157	23.609
838.004	6.37351	21.245	25.494	879.402	14.1742	879.402	25.986	879.075	30.6854
837.921	0	8.49618	4.24809	879.32	16.5331	879.32	21.2569	878.993	25.9592
837.839	4.24718	14.8651	38.2246	879.239	14.1683	879.239	0	878.911	-4.71888
837.756	0	8.49252	33.9701	879.157	11.8045	879.157	-4.7218	878.829	75.4864
837.673	-8.49069	-2.12267	0	879.075	11.8021	879.075	-4.72083	878.747	25.9431
837.591	14.8555	0	25.4666	878.993	18.8794	878.993	2.35993	878.666	28.2957
837.508	6.36528	12.7305	36.0699	878.911	23.5944	878.911	-2.35944	878.584	18.8599
837.425	14.8491	21.213	36.0621	878.829	25.9485	878.829	23.5895	878.502	32.998
837.343	0	19.0876	31.8127	878.747	40.0939	878.747	0	878.42	40.0608
837.26	10.6019	21.2039	31.8058	878.666	25.9377	878.666	4.71595	878.338	25.9163
837.177	16.9594	-6.35979	33.9189	878.584	16.5024	878.584	-28.2899	878.256	37.6887
837.095	10.5974	19.0753	6.35842	878.502	16.499	878.502	11.785	878.174	47.1011
837.012	10.5951	14.8331	12.7141	878.42	37.7042	878.42	16.4956	878.092	42.3822
836.929	4.23712	25.4227	25.4227	878.338	23.5603	878.338	9.42411	878.011	40.0194
836.847	6.35431	25.4172	40.2439	878.256	9.42217	878.256	11.7777	877.929	47.0719
836.764	-4.23529	10.5882	19.0588	878.174	28.2606	878.174	0	877.847	35.2966
836.681	21.1719	23.2891	29.6406	878.092	28.2548	878.092	-2.35457	877.765	11.7631
836.599	-4.23346	25.4008	16.9339	878.011	49.4357	878.011	9.41632	877.683	28.2256
836.516	10.5814	6.34883	31.7441	877.929	37.6575	877.929	25.8895	877.601	23.5165
836.433	6.34746	27.5056	48.6638	877.847	16.4718	877.847	4.70621	877.519	49.3744
836.351	25.3844	16.9229	6.34609	877.765	28.2314	877.765	9.41048	877.437	25.8574
836.268	-2.11491	4.22981	21.1491	877.683	7.0564	877.683	-14.1128	877.356	54.0543
836.185	-10.5723	16.9156	12.6867	877.601	18.8132	877.601	-11.7582	877.274	39.9449
836.103	19.0259	44.3939	8.45597	877.519	9.40464	877.519	11.7558	877.192	18.7937
836.02	14.7948	14.7948	14.7948	877.437	25.8574	877.437	0	877.11	35.2309
835.937	0	12.6785	31.6962	877.356	25.8521	877.356	9.40075	877.028	35.2236
835.855	-6.33788	29.5768	16.901	877.274	11.7485	877.274	23.497	876.946	11.7388
835.772	-4.22434	19.0095	12.673	877.192	14.0953	877.192	14.0953	876.864	23.4727
835.689	4.22343	40.1225	27.4523	877.11	4.69746	877.11	-4.69746	876.782	49.2825
835.607	14.7788	40.1139	25.3351	877.028	23.4824	877.028	18.7859	876.7	16.4241
835.524	12.6648	33.7728	18.9972	876.946	18.7821	876.946	-14.0866	876.618	21.1123
835.441	10.5517	-8.44138	18.9931	876.864	44.5982	876.864	7.04182	876.537	11.7266
835.359	2.10989	35.8681	25.3187	876.782	4.69357	876.782	-7.04036	876.455	9.37937
835.276	27.4226	-6.3283	33.7509	876.7	23.463	876.7	-9.3852	876.373	51.5759
835.193	-6.32693	16.8718	8.43591	876.618	42.2246	876.618	11.7291	876.291	35.1581
835.11	14.7597	16.8682	35.8449	876.537	16.4173	876.537	16.4173	876.209	7.03016
835.028	16.8645	27.4049	12.6484	876.455	23.4484	876.455	-9.37937	876.127	25.7719
834.945	8.43045	23.1837	18.9685	876.373	28.1323	876.373	-9.37743	876.045	60.9028
834.862	-21.0716	25.2859	14.7501	876.291	14.0632	876.291	9.37549	875.963	23.4193
834.78	14.7469	-2.1067	-4.2134	876.209	18.7471	876.209	4.68677	875.881	25.7559
834.697	-2.10625	48.4436	8.42498	876.127	42.1722	876.127	25.7719	875.799	53.8421
834.614	14.7405	6.31737	-2.10579	876.045	7.02725	876.045	28.109	875.717	28.0857
834.532	12.632	18.948	8.42134	875.963	11.7096	875.963	14.0516	875.635	25.7399
834.449	6.31464	18.9439	8.41952	875.881	32.7802	875.881	-14.0487	875.553	37.4321
834.366	4.20885	18.9398	6.31327	875.799	9.36384	875.799	0	875.472	49.1194
834.283	18.9357	29.4556	8.41588	875.717	18.7238	875.717	11.7024	875.39	37.4166
834.201	25.2422	-6.31054	6.31054	875.635	39.7798	875.635	-4.67998	875.308	39.7469
834.118	8.41224	46.2673	14.7214	875.553	14.037	875.553	21.0555	875.226	44.4137
834.035	0	23.1287	21.0261	875.472	42.1024	875.472	11.6951	875.144	28.045
833.953	-10.5107	14.715	8.4086	875.39	32.7395	875.39	-7.0156	875.062	16.3562
833.87	23.1186	8.40678	10.5085	875.308	14.0283	875.308	-4.6761	874.98	42.05
833.787	-2.10124	21.0124	18.9112	875.226	32.7259	875.226	4.67513	874.898	42.0413
833.704	-29.411	18.9071	8.40315	875.144	42.0675	875.144	-4.67416	874.816	23.3514
833.622	16.8026	6.301	2.10033	875.062	23.366	875.062	-4.67319	874.734	42.0239
833.539	4.19975	16.799	18.8989	874.98	16.3528	874.98	9.34445	874.652	39.681
833.456	20.9942	14.696	20.9942	874.898	-2.33563	874.898	-11.6781	874.57	32.6716
833.373	8.39587	20.9897	6.29691	874.816	32.692	874.816	7.00543	874.488	65.3298
833.291	14.6896	23.0836	16.7881	874.734	30.3506	874.734	30.3506	874.406	55.9853
833.208	10.4903	31.4709	10.4903	874.652	39.681	874.652	2.33417	874.324	32.6513
833.125	2.09761	23.0737	12.5856	874.57	16.3358	874.57	9.33476	874.242	39.6398
833.042	-16.7772	2.09715	8.38861	874.488	16.3324	874.488	9.33282	874.161	51.2879
832.96	-4.1934	20.967	20.967	874.406	32.6581	874.406	-9.33089	874.079	51.2773
832.877	4.19249	14.6737	-4.19249	874.324	25.6546	874.324	16.3257	873.997	51.2666
832.794	29.341	25.1495	23.0537	874.242	18.654	874.242	-6.99526	873.915	30.2876
832.712	0	29.3347	20.9534	874.161	37.3003	874.161	20.9814	873.833	39.5987
832.629	0	27.2335	6.28465	874.079	32.631	874.079	20.9771	873.751	34.9328
832.546	2.09443	37.6997	23.0387	873.997	48.9363	873.997	6.99091	873.669	37.2539
832.463	-4.18795	8.3759	-10.4699	873.915	20.9684	873.915	2.32982	873.587	27.9346
832.381	-23.0287	29.3093	16.7482	873.833	18.6347	873.833	23.2933	873.505	11.637
832.298	2.09307	14.6515	10.4653	873.751	6.98655	873.751	16.302	873.423	25.5961
832.215	-12.5557	25.1114	20.9261	873.669	16.2986	873.669	11.6418	873.341	44.2022
832.132	27.1981	23.0138	10.4608	873.587	13.9673	873.587	13.9673	873.259	11.6297
832.05	-2.09171	12.5502	18.8254	873.505	6.9822	873.505	13.9644	873.177	62.7876
831.967	27.1863	-10.4563	31.3688	873.423	30.2499	873.423	9.30767	873.095	18.5999
831.884	8.3632	25.0896	29.2712	873.341	13.9586	873.341	11.6322	873.013	53.4635
831.801	-6.27104	14.6324	8.36139	873.259	20.9336	873.259	18.6076	872.931	41.8323
831.719	10.4495	25.0787	22.9888	873.177	2.32547	873.177	-2.32547	872.849	32.5295
831.636	16.7155	22.9838	10.4472	873.095	20.9248	873.095	-4.64997	872.767	4.6461
831.553	22.9789	8.35595	31.3348	873.013	20.9205	873.013	16.2715	872.685	39.4837
831.47	31.328	12.5312	10.4427	872.931	27.8882	872.931	-4.64804	872.603	23.2209
831.388	10.4404	31.3212	27.1451	872.849	30.206	872.849	-16.2647	872.521	16.2512
831.305	6.26289	41.7526	22.9639	872.767	25.5536	872.767	6.96916	872.439	46.4224
831.222	-2.08718	10.4359	25.0461	872.685	20.9031	872.685	30.1934	872.357	32.4889
831.139	6.26017	22.9539	29.2141	872.603	32.5092	872.603	16.2546	872.275	18.5613
831.056	27.1215	22.949	16.6902	872.521	18.5728	872.521	9.28641	872.193	44.0738
830.974	4.17163	27.1156	31.2873	872.439	23.2112	872.439	13.9267	872.111	20.8727
830.891	8.34146	18.7683	18.7683	872.357	25.527	872.357	-2.32064	872.029	32.4619
830.808	22.934	-6.25474	25.0189	872.275	20.8814	872.275	4.64031	871.947	44.0463
830.725	-6.25338	0	6.25338	872.193	0	872.193	23.1967	871.865	44.0371
830.643	-14.5881	8.33603	6.25202	872.111	30.1495	872.111	-4.63838	871.783	32.4417
830.56	-10.4178	27.0862	29.1698	872.029	4.63742	872.029	23.1871	871.701	13.9007
830.477	8.33241	16.6648	22.9141	871.947	16.2276	871.947	18.5458	871.619	55.5911
830.394	-16.6612	20.8265	24.9918	871.865	25.4952	871.865	6.95323	871.537	23.1582
830.311	-2.0822	6.24659	29.1508	871.783	0	871.783	-9.26905	871.455	41.676
830.229	22.8992	10.4087	18.7357	871.701	13.9007	871.701	9.26712	871.373	20.8337
830.146	6.24388	33.3007	20.8129	871.619	32.4282	871.619	6.94889	871.291	43.973
830.063	18.7276	8.32337	22.8893	871.537	27.7898	871.537	16.2107	871.209	18.5111
829.98	14.5627	2.08039	14.5627	871.455	39.3607	871.455	32.4147	871.127	37.0145
829.898	-2.07994	10.3997	37.4389	871.373	16.204	871.373	13.8891	871.045	41.6326
829.815	10.3974	24.9538	12.4769	871.291	11.5718	871.291	25.4581	870.963	16.1871
829.732	-8.31614	-10.3952	22.8694	871.209	-16.1972	871.209	-6.94167	870.881	34.6794
829.649	6.23575	2.07858	12.4715	871.127	30.0743	871.127	6.94022	870.799	25.4263
829.566	14.5469	6.23439	22.8594	871.045	30.068	871.045	6.93878	870.717	13.866
829.484	-10.3884	10.3884	35.3205	870.963	30.0618	870.963	9.24977	870.635	11.5526
829.401	2.07723	10.3861	27.0039	870.881	25.4316	870.881	-18.4957	870.553	43.8907
829.318	10.3839	45.6891	12.4606	870.799	18.4918	870.799	-6.93444	870.471	41.572
829.235	6.22897	62.2897	31.1449	870.717	20.799	870.717	-9.244	870.389	25.3998
829.152	10.3794	35.2898	26.9864	870.635	36.9683	870.635	2.31052	870.307	46.1719
829.07	2.07542	10.3771	12.4525	870.553	34.6506	870.553	39.2706	870.225	32.3136
828.987	-12.4498	8.29988	8.29988	870.471	18.4764	870.471	2.30956	870.143	43.845
828.904	22.8197	12.4471	6.22356	870.389	16.1635	870.389	-13.8544	870.061	50.7573
828.821	6.2222	4.14814	37.3332	870.307	4.61719	870.307	13.8516	869.979	55.3601
828.738	4.14723	49.7668	22.8098	870.225	-6.92434	870.225	9.23245	869.897	50.7362
828.656	20.7317	10.3658	-8.29266	870.143	20.7687	870.143	0	869.815	36.8913
828.573	4.14543	12.4363	22.7999	870.061	18.4572	870.061	-2.30715	869.733	46.1046
828.49	0	31.084	22.7949	869.979	36.9067	869.979	13.84	869.651	32.2664
828.407	8.28725	18.6463	8.28725	869.897	29.9805	869.897	-4.61238	869.568	62.2152
828.324	8.28545	14.4995	16.5709	869.815	29.9742	869.815	-4.61142	869.486	59.8984
828.241	10.3546	20.7091	18.6382	869.733	25.3575	869.733	-16.1366	869.404	36.8529
828.159	22.7751	14.4932	39.3387	869.651	20.7427	869.651	13.8285	869.322	36.8452
828.076	24.8401	20.7001	26.9101	869.568	9.21707	869.568	13.8256	869.24	59.861
827.993	-8.27824	-2.06956	4.13912	869.486	9.21514	869.486	9.21514	869.158	27.6224
827.91	-6.20733	20.6911	-2.06911	869.404	23.033	869.404	-23.033	869.076	46.0277
827.827	10.3433	16.5493	18.6179	869.322	20.7254	869.322	4.60565	868.994	52.9208
827.744	28.9549	-2.06821	18.6139	869.24	9.20938	869.24	-6.90703	868.912	29.9055
827.662	6.20327	22.7453	4.13552	869.158	27.6224	869.158	-20.7168	868.83	11.4997
827.579	10.3365	6.20192	8.26923	869.076	48.3291	869.076	9.20554	868.748	36.7914
827.496	-6.20057	14.468	39.2703	868.994	20.7081	868.994	0	868.666	57.4746
827.413	-14.4649	20.6641	8.26563	868.912	29.9055	868.912	6.90127	868.584	45.9701
827.33	0	12.3957	22.7255	868.83	11.4997	868.83	-2.29994	868.502	18.3842
827.247	6.19652	10.3275	20.6551	868.748	20.6952	868.748	11.4973	868.42	25.273
827.165	8.26023	10.3253	10.3253	868.666	20.6909	868.666	25.2888	868.338	43.6442
827.082	-6.19382	12.3876	8.25843	868.584	41.3731	868.584	22.9851	868.256	36.7454
826.999	16.5133	12.3849	20.6416	868.502	34.4704	868.502	16.0862	868.173	29.8494
826.916	-4.12741	37.1467	16.5097	868.42	34.4632	868.42	4.59509	868.091	32.1388
826.833	6.18977	8.25303	14.4428	868.338	27.5648	868.338	-9.18826	868.009	39.0175
826.75	14.4397	16.5025	2.06281	868.256	25.2625	868.256	20.6693	867.927	25.2414
826.668	43.3095	37.1224	-10.3118	868.173	13.7766	868.173	13.7766	867.845	22.9419
826.585	14.4334	12.3714	20.6191	868.091	4.59125	868.091	-20.6606	867.763	41.2868
826.502	10.3073	24.7375	20.6146	868.009	34.4272	868.009	13.7709	867.681	45.8646
826.419	-8.24404	22.6711	10.305	867.927	16.0627	867.927	-11.4733	867.599	43.5623
826.336	10.3028	14.4239	8.24224	867.845	29.8245	867.845	13.7651	867.517	25.215
826.253	-20.6011	26.7814	43.2623	867.763	9.17484	867.763	-16.056	867.435	45.8359
826.17	32.9546	10.2983	24.7159	867.681	13.7594	867.681	-2.29323	867.353	20.6218
826.088	-6.17764	14.4145	28.829	867.599	32.0985	867.599	32.0985	867.271	45.8167
826.005	14.4113	10.2938	20.5876	867.517	22.9227	867.517	4.58455	867.188	41.2264
825.922	22.6414	22.6414	8.23326	867.435	18.3344	867.435	9.16718	867.106	29.7684
825.839	-2.05787	26.7522	26.7522	867.353	48.1176	867.353	-2.29132	867.024	11.447
825.756	18.5167	2.05742	37.0335	867.271	2.29084	867.271	-6.87251	866.942	34.3338
825.673	-10.2848	28.7975	37.0254	867.188	41.2264	867.188	11.4518	866.86	2.28844
825.59	-8.22607	18.5087	6.16955	867.106	-4.57976	867.106	-27.4785	866.778	25.1676
825.507	2.05607	-2.05607	41.1214	867.024	43.4986	867.024	-2.2894	866.696	25.1623
825.425	-4.11124	20.5562	43.168	866.942	41.2006	866.942	13.7335	866.614	50.3142
825.342	6.16551	10.2759	18.4965	866.86	13.7307	866.86	9.15377	866.532	32.0114
825.259	22.6019	10.2736	8.21889	866.778	41.1834	866.778	-11.4398	866.45	27.4326
825.176	20.5427	18.4885	41.0855	866.696	0	866.696	-2.28749	866.367	38.8547
825.093	-18.4844	22.5921	12.323	866.614	45.7401	866.614	2.28701	866.285	45.7019
825.01	18.4804	12.3203	14.3736	866.532	41.1575	866.532	-6.85959	866.203	52.5462
824.927	-6.15879	24.6351	24.6351	866.45	16.0024	866.45	0	866.121	25.1255
824.844	-14.3674	26.6822	4.10496	866.367	2.28557	866.367	-2.28557	866.039	34.2549
824.762	-18.4683	26.6764	26.6764	866.285	25.136	866.285	29.7062	865.957	29.6814
824.679	0	38.9801	26.6706	866.203	20.5616	866.203	2.28462	865.875	9.13082
824.596	-6.15341	28.7159	30.767	866.121	18.2731	866.121	-13.7048	865.793	38.7979
824.513	2.05069	-2.05069	12.3041	866.039	20.5529	866.039	2.28366	865.711	29.6627
824.43	-2.05024	32.8038	41.0048	865.957	43.3805	865.957	9.13273	865.628	27.3753
824.347	14.3485	-2.04979	12.2988	865.875	27.3925	865.875	-15.9789	865.546	27.3695
824.264	10.2467	12.2961	16.3947	865.793	29.669	865.793	-20.5401	865.464	59.2882
824.181	-6.14669	26.6356	38.929	865.711	11.4087	865.711	4.5635	865.382	27.3581
824.099	10.2422	22.5329	30.7267	865.628	29.6565	865.628	-2.28127	865.3	29.6317
824.016	6.144	6.144	28.672	865.546	38.7735	865.546	-11.404	865.218	31.9044
823.933	28.6657	6.14266	12.2853	865.464	34.2048	865.464	22.8032	865.136	59.2386
823.85	10.2355	6.14131	22.5181	865.382	27.3581	865.382	-27.3581	865.053	77.4496
823.767	30.6999	28.6532	42.9798	865.3	43.3079	865.3	0	864.971	36.4393
823.684	10.231	40.9242	24.5545	865.218	25.0677	865.218	-9.11554	864.889	45.5395
823.601	18.4119	18.4119	38.8695	865.136	15.9489	865.136	4.55682	864.807	47.8065
823.518	34.7703	4.09063	22.4985	865.053	61.5041	865.053	6.83379	864.725	45.5204
823.435	30.673	24.5384	18.4038	864.971	27.3294	864.971	15.9422	864.643	63.7153
823.352	10.2221	8.17768	30.6663	864.889	59.2014	864.889	-2.27698	864.561	43.2263
823.27	12.2638	16.3518	-2.04397	864.807	40.977	864.807	-9.106	864.478	6.82378
823.187	6.13058	30.6529	18.3917	864.725	40.9684	864.725	2.27602	864.396	40.9341
823.104	10.2154	6.12923	28.6031	864.643	31.8576	864.643	2.27555	864.314	43.1991
823.021	-12.2558	26.5542	26.5542	864.561	52.3266	864.561	4.55014	864.232	50.0096
822.938	14.2953	32.6749	26.5484	864.478	36.3935	864.478	-15.9221	864.15	45.4537
822.855	12.2504	2.04174	28.5843	864.396	45.4823	864.396	22.7412	864.068	45.4442
822.772	-2.04129	14.289	12.2477	864.314	45.4728	864.314	-20.4627	863.986	27.2608
822.689	-2.04084	32.6535	14.2859	864.232	18.1853	864.232	4.54632	863.903	36.3401
822.606	28.5655	6.12119	26.5252	864.15	11.3634	864.15	13.6361	863.821	40.874
822.523	16.3196	20.3995	16.3196	864.068	49.9886	864.068	18.1777	863.739	31.7843
822.44	8.15801	40.7901	12.237	863.986	38.6195	863.986	29.5325	863.657	52.206
822.357	6.11717	36.703	30.5858	863.903	54.5102	863.903	-4.54251	863.575	49.9257
822.275	-4.07722	6.11583	10.193	863.821	13.6247	863.821	13.6247	863.493	36.302
822.192	24.458	22.4198	30.5724	863.739	49.9467	863.739	0	863.41	34.026
822.109	2.03772	28.528	18.3394	863.657	52.206	863.657	6.80948	863.328	40.8226
822.026	-8.14908	14.2609	8.14908	863.575	11.3468	863.575	-4.5387	863.246	56.6862
821.943	-16.2946	26.4787	38.6996	863.493	38.5709	863.493	0	863.164	52.1403
821.86	0	46.8367	10.1819	863.41	13.6104	863.41	-2.2684	863.082	45.3299
821.777	-6.10779	-4.07186	12.2156	863.328	18.1434	863.328	15.8755	863	58.9165
821.694	0	22.3903	-4.07097	863.246	36.2792	863.246	6.80234	862.917	56.6386
821.611	28.4905	14.2453	8.14016	863.164	18.1358	863.164	13.6018	862.835	22.6507
821.528	4.06919	14.2422	26.4497	863.082	49.8629	863.082	20.3985	862.753	54.3503
821.445	4.06829	38.6488	8.13659	863	29.4583	863	6.79806	862.671	49.8106
821.362	18.3033	26.4381	12.2022	862.917	29.4521	862.917	15.8588	862.589	43.0092
821.279	18.2993	36.5986	40.6651	862.835	36.2411	862.835	-24.9158	862.507	47.5265
821.196	22.3609	18.2953	4.06562	862.753	56.6148	862.753	0	862.424	36.2031
821.113	16.2589	30.4855	14.2265	862.671	29.4335	862.671	-2.26412	862.342	24.8844
821.031	18.2873	30.4788	24.383	862.589	29.4274	862.589	36.2183	862.26	36.1879
820.948	14.2203	36.5665	16.2518	862.507	29.4212	862.507	15.8422	862.178	31.6577
820.865	0	28.4344	14.2172	862.424	20.3642	862.424	15.8389	862.096	31.6511
820.782	18.2752	20.3058	18.2752	862.342	42.9821	862.342	13.5733	862.013	33.9047
820.699	-18.2712	2.03014	32.4822	862.26	24.8792	862.26	24.8792	861.931	40.6771
820.616	6.08907	36.5344	54.8016	862.178	27.1352	862.178	-2.26127	861.849	22.5937
820.533	2.02924	16.234	36.5264	862.096	33.9119	862.096	-22.6079	861.767	15.8123
820.45	-14.2016	28.4032	18.2592	862.013	51.9873	862.013	9.04127	861.685	31.6178
820.367	-14.1985	4.05671	32.4537	861.931	18.0787	861.931	0	861.602	47.4168
820.284	2.02791	10.1395	14.1954	861.849	54.2248	861.849	-2.25937	861.52	22.5747
820.201	4.05493	16.2197	56.769	861.767	4.51779	861.767	18.0711	861.438	24.8269
820.118	8.10807	34.4593	44.5944	861.685	22.5842	861.685	22.5842	861.356	51.8999
820.035	8.10629	42.558	50.6643	861.602	51.9327	861.602	0	861.274	40.6088
819.952	50.6532	30.3919	28.3658	861.52	27.0896	861.52	29.3471	861.191	38.3447
819.869	8.10273	16.2055	20.2568	861.438	27.0839	861.438	0	861.109	18.0408
819.786	14.1767	14.1767	34.429	861.356	60.926	861.356	2.25652	861.027	42.8378
819.703	0	24.2975	34.4215	861.274	0	861.274	6.76813	860.945	54.0996
819.62	-6.07305	18.2191	46.56	861.191	24.8113	861.191	20.3001	860.862	24.7904
819.537	22.263	24.2869	14.1673	861.109	22.551	861.109	11.2755	860.78	47.3172
819.454	-8.09384	20.2346	28.3284	861.027	20.2916	861.027	11.2731	860.698	47.3072
819.371	-2.02302	34.3913	26.2992	860.945	36.0664	860.945	9.01659	860.616	24.7748
819.288	22.2483	18.2031	20.2257	860.862	29.2978	860.862	4.50735	860.534	47.2873
819.205	-6.06638	34.3761	16.177	860.78	24.7852	860.78	6.7596	860.451	45.0261
819.122	-4.04336	20.2168	22.2385	860.698	40.5491	860.698	18.0218	860.369	42.7658
819.039	2.02124	18.1911	30.3186	860.616	45.045	860.616	18.018	860.287	49.5078
818.956	0	16.1664	42.4367	860.534	49.5391	860.534	4.50356	860.205	29.2485
818.873	0	14.1424	32.3256	860.451	22.513	860.451	-4.50261	860.122	35.9905
818.79	-4.03981	22.2189	32.3185	860.369	22.5083	860.369	-4.50166	860.04	24.7383
818.707	10.0973	24.2335	24.2335	860.287	38.2561	860.287	-15.7525	859.958	31.4785
818.624	12.1141	20.1902	18.1712	860.205	40.4979	860.205	15.7492	859.876	35.9678
818.541	-2.01857	26.2414	30.2786	860.122	15.7459	860.122	11.247	859.794	49.4453
818.458	26.2357	8.07252	28.2538	860.04	22.4894	860.04	4.49787	859.711	40.4468
818.375	2.01769	40.3537	28.2476	859.958	6.74539	859.958	2.24846	859.629	42.6848
818.292	32.2759	36.3103	4.03448	859.876	35.9678	859.876	29.2238	859.547	31.4453
818.209	-14.1176	22.1848	10.084	859.794	29.2177	859.794	24.7227	859.465	35.93
818.126	20.1635	32.2617	30.2453	859.711	31.4586	859.711	17.9763	859.382	51.6384
818.043	4.03182	10.0795	34.2705	859.629	44.9314	859.629	-11.2328	859.3	58.3616
817.96	12.0928	44.3403	22.1701	859.547	24.707	859.547	-29.1992	859.218	24.6862
817.877	16.1202	24.1803	34.2554	859.465	44.9124	859.465	-24.7019	859.136	24.681
817.794	14.1021	32.2333	22.1604	859.382	17.9612	859.382	6.73545	859.053	53.8382
817.711	6.04241	38.2686	0	859.3	6.73403	859.3	15.7127	858.971	31.399
817.628	22.1506	8.05477	12.0822	859.218	29.1746	859.218	11.221	858.889	38.1193
817.545	-26.1722	24.159	28.1855	859.136	42.6309	859.136	-11.2187	858.807	38.1113
817.462	30.1921	10.064	34.2177	859.053	42.6219	859.053	-4.48652	858.724	47.0687
817.379	2.01236	30.1854	-4.02473	858.971	13.4567	858.971	2.24279	858.642	35.8543
817.296	0	34.2026	28.1669	858.889	17.9385	858.889	-6.72694	858.56	49.2893
817.213	10.0574	30.1721	18.1033	858.807	24.6602	858.807	15.6929	858.478	40.3191
817.13	-4.02207	40.2207	16.0883	858.724	44.8274	858.724	15.6896	858.395	42.5501
817.047	8.04236	52.2754	20.1059	858.642	35.8543	858.642	-8.96358	858.313	60.4532
816.964	2.01015	42.2131	22.1116	858.56	44.8085	858.56	31.3659	858.231	15.6697
816.881	12.0582	36.1747	26.1262	858.478	33.5992	858.478	-17.9196	858.149	62.6657
816.798	8.03705	10.0463	-2.00926	858.395	2.23948	858.395	8.95791	858.066	33.5638
816.715	-14.0617	2.00882	0	858.313	24.6291	858.313	2.23901	857.984	42.5052
816.632	-2.00838	12.0503	30.1257	858.231	13.4312	858.231	0	857.902	53.6795
816.549	16.0635	36.1428	10.0397	858.149	44.7612	858.149	-8.95225	857.819	62.6129
816.466	0	20.0749	22.0824	858.066	20.1383	858.066	4.47518	857.737	29.0641
816.383	-4.0141	36.1269	36.1269	857.984	29.0825	857.984	-6.71135	857.655	44.7046
816.3	18.0595	32.1057	36.1189	857.902	13.4199	857.902	-15.6565	857.573	53.6342
816.217	6.01849	12.037	16.0493	857.819	35.7788	857.819	24.5979	857.49	42.4514
816.134	24.0687	34.0973	22.0629	857.737	40.2426	857.737	-6.7071	857.408	29.0396
816.051	14.037	32.0845	28.0739	857.655	24.5875	857.655	-6.70569	857.326	51.3669
815.968	2.00484	16.0387	20.0484	857.573	37.9909	857.573	-20.1128	857.243	62.5204
815.885	8.01758	20.0439	0	857.49	13.4057	857.49	-13.4057	857.161	15.6268
815.802	4.00791	24.0474	-4.00791	857.408	26.8058	857.408	-8.93526	857.079	33.4789
815.719	20.0351	-2.00351	18.0316	857.326	35.7335	857.326	-15.6334	856.997	44.6292
815.636	-14.0215	16.0246	34.0522	857.243	26.7945	857.243	22.3287	856.914	44.6197
815.553	16.021	26.0342	22.0289	857.161	24.5564	857.161	-4.4648	856.832	53.5324
815.47	20.0219	24.0262	16.0175	857.079	15.6235	857.079	-13.3916	856.75	57.9811
815.387	10.0087	24.0209	24.0209	856.997	35.7033	856.997	11.1573	856.667	28.9844
815.304	-16.0104	12.0078	12.0078	856.914	20.0789	856.914	13.3859	856.585	44.582
815.221	12.0052	24.0103	4.00172	856.832	28.9967	856.832	-11.1526	856.503	26.7436
815.138	-8.00167	32.0067	50.0105	856.75	4.46009	856.75	-11.1502	856.42	37.8787
815.055	-9.99989	3.99995	33.9996	856.667	37.9027	856.667	-13.3774	856.338	40.0984
814.972	5.99861	23.9944	39.9907	856.585	33.4365	856.585	11.1455	856.256	48.9988
814.889	7.99638	29.9864	37.9828	856.503	15.6004	856.503	-4.45726	856.174	48.9885
814.805	11.9919	25.9825	11.9919	856.42	42.335	856.42	15.5971	856.091	33.3942
814.722	27.975	15.9857	31.9714	856.338	2.22769	856.338	11.1385	856.009	31.1613
814.639	27.9688	27.9688	37.9576	856.256	40.0899	856.256	-22.2722	855.927	60.0841
814.556	-3.99466	41.9439	11.984	856.174	13.3605	856.174	11.1337	855.844	42.2724
814.473	-5.99066	39.9378	7.98755	856.091	13.3577	856.091	-2.22628	855.762	37.8147
814.39	11.9787	1.99645	57.8969	856.009	31.1613	856.009	13.3548	855.68	37.8067
814.307	7.98402	33.9321	15.968	855.927	22.2534	855.927	6.67601	855.597	17.7876
814.224	5.98669	25.9423	35.9202	855.844	37.8227	855.844	-22.2487	855.515	35.5677
814.141	25.9366	27.9317	35.9122	855.762	20.0196	855.762	8.89758	855.433	35.5602
814.058	-9.97341	35.9043	25.9309	855.68	51.1503	855.68	4.44785	855.35	15.5543
813.975	13.9597	23.9309	-9.97121	855.597	42.2456	855.597	-4.44691	855.268	39.9883
813.892	-3.9876	17.9442	41.8698	855.515	31.1218	855.515	-2.22298	855.186	35.5377
813.809	3.98672	35.8805	37.8738	855.433	28.8927	855.433	0	855.103	59.9571
813.726	-3.98584	23.915	37.8655	855.35	17.7764	855.35	13.3323	855.021	88.8066
813.643	-25.9022	29.8872	43.8345	855.268	51.0962	855.268	-8.8863	854.939	35.5151
813.56	-9.96019	9.96019	33.8646	855.186	48.8643	855.186	35.5377	854.856	28.8499
813.476	13.9412	39.832	25.8908	855.103	6.6619	855.103	6.6619	854.774	46.5939
813.393	3.98232	29.8674	17.9204	855.021	26.642	855.021	15.5412	854.692	46.584
813.31	19.9072	13.935	27.87	854.939	44.3939	854.939	-6.65908	854.609	26.6138
813.227	0	23.8833	19.9028	854.856	46.6037	854.856	4.43845	854.527	39.9122
813.144	1.98984	39.7967	27.8577	854.774	39.9376	854.774	4.43751	854.445	53.205
813.061	-1.9894	31.8303	17.9046	854.692	24.4011	854.692	6.65486	854.362	17.7313
812.978	0	45.746	43.757	854.609	26.6138	854.609	-6.65345	854.28	19.9434
812.895	0	21.8737	31.8163	854.527	31.0429	854.527	6.65204	854.198	24.3702
812.812	5.96423	41.7496	27.8331	854.445	24.3856	854.445	22.1688	854.115	62.02
812.729	21.864	33.7898	21.864	854.362	8.86563	854.362	-4.43282	854.033	50.9342
812.646	13.9104	45.7055	15.8976	854.28	28.8072	854.28	13.2956	853.951	30.9969
812.562	-1.98676	25.8278	47.6822	854.198	6.64641	854.198	2.21547	853.868	42.0583
812.479	1.98632	25.8221	17.8769	854.115	17.72	854.115	2.215	853.786	53.115
812.396	9.92938	31.774	11.9153	854.033	22.1453	854.033	4.42906	853.704	50.8911
812.313	0	25.8107	33.7524	853.951	-15.4984	853.951	2.21406	853.621	44.2437
812.23	1.985	21.835	47.6399	853.868	28.7767	853.868	11.068	853.539	28.7523
812.147	3.96912	27.7838	31.7529	853.786	13.2787	853.786	-13.2787	853.457	28.7462
812.064	5.95235	17.8571	13.8888	853.704	39.8278	853.704	13.2759	853.374	42.0048
811.981	5.95104	45.6246	39.6736	853.621	30.9706	853.621	0	853.292	4.42062
811.898	-1.98324	27.7654	37.6816	853.539	33.1758	853.539	17.6937	853.209	61.8756
811.815	21.8108	31.7248	55.5184	853.457	39.8025	853.457	-6.63375	853.127	30.9312
811.732	9.9118	17.8412	37.6649	853.374	44.2156	853.374	-2.21078	853.045	33.1336
811.648	7.92769	13.8735	25.765	853.292	22.1031	853.292	0	852.962	24.2928
811.565	5.94445	17.8333	47.5556	853.209	24.3083	853.209	4.41969	852.88	48.5753
811.482	1.98104	17.8294	31.6967	853.127	8.8375	853.127	19.8844	852.798	37.5275
811.399	15.8448	37.6315	31.6897	853.045	33.1336	853.045	-6.62672	852.715	33.1055
811.316	-1.98017	11.881	17.8215	852.962	22.0844	852.962	-8.83375	852.633	26.4788
811.233	17.8175	5.93918	37.6148	852.88	50.7833	852.88	-6.62391	852.55	35.2975
811.15	3.95858	33.6479	35.6272	852.798	17.66	852.798	11.0375	852.468	26.4675
811.067	-9.89424	23.7462	55.4078	852.715	28.6914	852.715	8.82813	852.386	30.8722
810.984	1.97841	25.7193	43.525	852.633	30.8919	852.633	13.2394	852.303	46.2985
810.9	3.95594	41.5374	9.88985	852.55	37.5036	852.55	-11.0305	852.221	39.676
810.817	-3.95507	13.8427	9.88766	852.468	37.4957	852.468	30.8788	852.139	66.1127
810.734	-5.93128	23.7251	21.748	852.386	30.8722	852.386	-19.8464	852.056	37.4559
810.651	1.97666	7.90662	31.6265	852.303	35.2751	852.303	-4.40939	851.974	41.8536
810.568	-11.8573	7.90487	19.7622	852.221	24.2465	852.221	15.4296	851.891	44.0471
810.485	3.95156	31.6124	37.5398	852.139	8.81503	852.139	6.61127	851.809	24.2207
810.402	25.6794	19.7534	45.4328	852.056	39.6592	852.056	-2.20329	851.727	35.2227
810.319	3.9498	27.6486	37.5231	851.974	35.2451	851.974	13.2169	851.644	46.22
810.235	-7.89785	41.4637	27.6425	851.891	26.4282	851.891	8.80942	851.562	44.0097
810.152	-1.97403	35.5324	15.7922	851.809	55.0472	851.809	6.60566	851.479	33.0003
810.069	21.7095	49.3397	45.3925	851.727	33.0213	851.727	11.0071	851.397	4.3991
809.986	5.91945	3.9463	49.3287	851.644	17.6076	851.644	6.60285	851.315	28.5881
809.903	9.86355	21.6998	13.809	851.562	15.4034	851.562	-13.2029	851.232	52.7668
809.82	3.94455	39.4455	19.7227	851.479	8.80007	851.479	8.80007	851.15	35.1704
809.737	13.8028	17.7465	45.3522	851.397	28.5941	851.397	4.3991	851.067	48.349
809.653	21.6854	25.6282	25.6282	851.315	13.1945	851.315	-4.39816	850.985	59.3248
809.57	21.6806	27.5934	39.4192	851.232	13.1917	851.232	-6.59585	850.903	32.9512
809.487	-13.7936	15.7642	39.4104	851.15	24.1796	851.15	-6.59444	850.82	50.5144
809.404	-7.88034	31.5213	49.2521	851.067	-2.19768	851.067	-6.59304	850.738	43.9163
809.321	17.7268	29.5447	41.3626	850.985	26.3666	850.985	2.19721	850.655	57.079
809.238	-1.96921	27.5689	47.261	850.903	13.1805	850.903	10.9837	850.573	59.2618
809.155	-1.96877	17.7189	47.2505	850.82	35.1405	850.82	10.9814	850.491	37.305
809.071	7.87333	17.715	35.43	850.738	26.3498	850.738	21.9581	850.408	35.1031
808.988	-1.9679	13.7753	29.5184	850.655	48.2976	850.655	-15.3674	850.326	26.3218
808.905	15.7397	21.6421	49.1865	850.573	17.559	850.573	13.1693	850.243	54.8254
808.822	-1.96702	15.7362	51.1426	850.491	30.7218	850.491	-26.333	850.161	39.4659
808.739	13.7661	17.6993	39.3317	850.408	8.77579	850.408	13.1637	850.079	13.1525
808.656	3.93229	35.3907	21.6276	850.326	41.6761	850.326	17.5479	849.996	32.8742
808.572	-11.7943	25.5542	33.4171	850.243	10.9651	850.243	4.38603	849.914	43.823
808.489	27.5138	23.5833	31.4444	850.161	37.2733	850.161	24.118	849.831	37.2416
808.406	-7.85934	41.2616	33.4022	850.079	39.4575	850.079	0	849.749	59.1359
808.323	-1.9644	25.5372	39.288	849.996	26.2994	849.996	-8.76646	849.666	59.1233
808.24	-25.5315	29.4594	29.4594	849.914	56.9699	849.914	-10.9558	849.584	41.5964
808.157	-11.7812	39.2705	33.3799	849.831	37.2416	849.831	4.38137	849.502	35.0211
808.073	1.96309	43.188	29.4463	849.749	17.5217	849.749	4.38043	849.419	59.0855
807.99	-1.96265	35.3277	51.029	849.666	39.4155	849.666	4.3795	849.337	39.382
807.907	-3.92443	29.4332	33.3577	849.584	30.65	849.584	15.325	849.254	43.7484
807.824	5.88534	33.3502	21.5796	849.502	19.6994	849.502	8.75528	849.172	61.2348
807.741	5.88403	25.4974	17.6521	849.419	13.1301	849.419	-2.18835	849.089	67.7812
807.658	3.92181	39.2181	31.3745	849.337	26.2547	849.337	-4.37578	849.007	45.9065
807.574	23.5256	25.4861	21.5652	849.254	61.2478	849.254	-2.18742	848.924	59.0101
807.491	5.8801	9.80016	19.6003	849.172	45.9261	849.172	-13.1217	848.842	50.2572
807.408	-1.9596	27.4343	52.9091	849.089	52.4758	849.089	26.2379	848.76	50.2465
807.325	-3.91832	41.1424	39.1832	849.007	43.7205	849.007	-15.3022	848.677	37.1308
807.242	0	27.4221	35.257	848.924	43.7112	848.924	10.9278	848.595	41.4903
807.159	-3.91658	21.5412	45.0406	848.842	39.3317	848.842	24.036	848.512	32.7485
807.075	-5.87356	21.5364	25.4521	848.76	56.8004	848.76	13.1078	848.43	41.4726
806.992	1.95742	23.489	41.1057	848.677	32.7625	848.677	17.4733	848.347	54.5576
806.909	15.6558	17.6128	46.9675	848.595	19.6533	848.595	15.2859	848.265	50.1823
806.826	3.91309	25.4351	39.1309	848.512	26.1988	848.512	-8.73293	848.182	26.1765
806.743	-1.95611	11.7366	41.0783	848.43	48.0209	848.43	4.36554	848.1	45.7991
806.659	1.95567	11.734	9.77836	848.347	41.4638	848.347	6.54691	848.017	43.6089
806.576	-1.95524	33.239	19.5524	848.265	43.6368	848.265	-4.36368	847.935	23.9798
806.493	-5.8644	33.2316	64.5084	848.182	41.4461	848.182	4.36275	847.853	32.6927
806.41	-1.95437	46.9048	15.6349	848.1	39.2563	848.1	4.36182	847.77	69.7296
806.327	-1.95393	29.3089	27.355	848.017	13.0827	848.017	19.624	847.688	50.1075
806.243	1.95349	13.6745	31.2559	847.935	34.8797	847.935	-6.53994	847.605	43.5624
806.16	27.3428	25.3898	44.9203	847.853	19.6156	847.853	19.6156	847.523	45.7308
806.077	-7.81049	46.8629	54.6734	847.77	26.1486	847.77	15.2533	847.44	26.1263
805.994	7.80875	37.0916	23.4262	847.688	8.71434	847.688	-2.17859	847.358	50.0647
805.911	0	23.421	39.035	847.605	15.2468	847.605	32.6718	847.275	45.7015
805.828	17.5618	37.075	29.2697	847.523	28.3095	847.523	10.8883	847.193	78.3288
805.744	-5.85265	17.5579	29.2632	847.44	34.8351	847.44	2.17719	847.11	39.156
805.661	3.90089	21.4549	27.3062	847.358	39.1811	847.358	-6.53018	847.028	41.3225
805.578	5.85004	3.90002	29.2502	847.275	65.2879	847.275	-6.52879	846.945	54.3602
805.495	1.94958	44.8403	46.7898	847.193	34.8128	847.193	34.8128	846.863	60.8704
805.412	27.288	38.9828	19.4914	847.11	17.4027	847.11	-30.4547	846.78	39.1226
805.328	-13.641	25.3332	46.769	847.028	13.0492	847.028	6.52461	846.698	45.6333
805.245	7.79309	56.4999	27.2758	846.945	13.0464	846.945	8.69763	846.615	76.0393
805.162	11.687	17.5305	21.4262	846.863	39.131	846.863	-6.52183	846.533	39.0976
805.079	23.3688	31.1584	37.0007	846.78	30.4287	846.78	-13.0409	846.45	69.492
804.995	7.78787	36.9924	38.9393	846.698	23.9032	846.698	17.3841	846.368	52.1078
804.912	1.94653	5.8396	23.3584	846.615	34.7608	846.615	6.51765	846.285	80.3158
804.829	17.5149	35.0298	44.7603	846.533	36.9255	846.533	0	846.203	78.1284
804.746	11.674	52.5329	25.2936	846.45	58.6338	846.45	4.34325	846.12	52.0745
804.663	9.72615	19.4523	42.7951	846.368	36.9097	846.368	-4.34232	846.038	17.3544
804.579	38.8959	33.0615	35.0063	846.285	19.5363	846.285	2.1707	845.955	10.8442
804.496	13.6105	40.8316	46.6647	846.203	26.0428	846.203	-13.0214	845.873	52.0411
804.413	15.5514	36.9346	69.9814	846.12	28.207	846.12	8.67908	845.79	58.5337
804.33	-13.6044	36.9263	42.7568	846.038	21.6931	846.038	-21.6931	845.708	69.3585
804.246	21.3736	34.9751	38.8612	845.955	4.33769	845.955	10.8442	845.625	52.0078
804.163	5.82787	25.2541	56.3361	845.873	39.0308	845.873	8.67352	845.543	51.9967
804.08	15.5375	31.075	9.71095	845.79	60.7017	845.79	15.1754	845.46	64.9819
803.997	5.82527	50.4857	38.8351	845.708	39.0142	845.708	10.8373	845.378	56.3056
803.913	5.82397	34.9438	40.7678	845.625	30.3379	845.625	-13.0019	845.295	47.633
803.83	0	42.6995	52.404	845.543	32.4979	845.543	2.16653	845.213	75.7636
803.747	-7.76182	32.9877	19.4045	845.46	36.8231	845.46	12.9964	845.13	15.1495
803.664	29.1003	21.3402	23.2802	845.378	45.4776	845.378	-8.66241	845.048	41.1112
803.58	11.6375	31.0334	40.7313	845.295	28.1468	845.295	4.33028	844.965	60.572
803.497	-3.87831	27.1482	40.7222	845.213	56.2816	845.213	6.49403	844.883	54.0706
803.414	-7.75488	42.6518	62.039	845.13	38.9558	845.13	17.3137	844.8	49.7343
803.331	23.2594	36.8274	42.6423	845.048	56.2575	845.048	-6.49125	844.718	43.238
803.247	0	42.6328	34.8813	844.965	51.9189	844.965	-8.65315	844.635	23.7758
803.164	-1.93742	27.1239	23.249	844.883	32.4424	844.883	0	844.553	51.8634
803.081	1.93699	21.3069	27.1178	844.8	32.4354	844.8	-12.9742	844.47	66.9759
802.998	-9.68276	27.1117	32.9214	844.718	54.0475	844.718	2.1619	844.388	43.201
802.914	13.5528	36.7863	30.9779	844.635	54.0359	844.635	17.2915	844.305	53.9897
802.831	23.2282	42.5851	23.2282	844.553	51.8634	844.553	-6.48293	844.223	66.9329
802.748	7.74101	48.3813	46.4461	844.47	43.2103	844.47	-2.16051	844.14	49.6493
802.665	1.93482	36.7616	30.9571	844.388	21.6005	844.388	15.1204	844.058	56.1133
802.581	1.93439	38.6877	59.966	844.305	34.5534	844.305	2.15959	843.975	56.1013
802.498	-1.93395	19.3395	44.4809	844.223	30.2278	844.223	8.63651	843.892	49.6174
802.415	21.2687	23.2022	40.6039	844.14	19.428	844.14	-10.7933	843.81	25.8818
802.332	5.79926	38.6618	40.5949	844.058	19.4238	844.058	-12.9492	843.727	71.1597
802.248	-3.86531	42.5184	38.6531	843.975	36.6816	843.975	-12.9465	843.645	45.2738
802.165	25.1189	38.6444	25.1189	843.892	51.7747	843.892	6.47184	843.562	40.9532
802.082	-7.72716	19.3179	48.2948	843.81	32.3523	843.81	19.4113	843.48	51.7193
801.999	-1.93136	19.3136	28.9704	843.727	25.8763	843.727	12.9381	843.397	75.4078
801.915	-11.5855	27.0329	21.2402	843.645	45.2738	843.645	6.46768	843.315	56.0052
801.832	15.4439	1.93049	44.4013	843.562	45.2641	843.562	-10.7772	843.232	43.0717
801.749	-3.86012	28.9509	38.6012	843.48	60.3392	843.48	-10.7749	843.15	55.9813
801.666	-5.78888	28.9444	36.6629	843.397	34.4721	843.397	0	843.067	45.2059
801.582	13.5044	44.3715	32.7963	843.315	34.4648	843.315	-4.3081	842.984	43.044
801.499	-5.78629	25.0739	40.504	843.232	10.7679	843.232	23.6895	842.902	49.49
801.416	3.85666	65.5632	42.4233	843.15	40.9094	843.15	-2.15313	842.819	62.3871
801.332	19.279	69.4043	28.9185	843.067	8.61066	843.067	0	842.737	47.318
801.249	13.4923	30.8395	40.4768	842.984	32.283	842.984	6.45661	842.654	64.5108
801.166	3.85407	44.3218	26.9785	842.902	36.5796	842.902	-2.15174	842.572	49.4476
801.083	0	44.3118	19.266	842.819	34.4205	842.819	8.60512	842.489	55.8854
800.999	1.92617	40.4496	28.8925	842.737	45.1672	842.737	2.15082	842.407	38.6816
800.916	15.4059	63.5494	38.5148	842.654	10.7518	842.654	17.2029	842.324	49.4158
800.833	3.85061	34.6555	44.282	842.572	36.5483	842.572	-17.1992	842.241	38.665
800.75	5.77462	46.197	59.6711	842.489	49.437	842.489	6.44831	842.159	55.8374
800.666	9.62221	50.0355	38.4889	842.407	42.9795	842.407	12.8939	842.076	60.1197
800.583	17.3161	21.1641	26.9362	842.324	25.7822	842.324	0	841.994	64.4002
800.5	3.84716	26.9301	36.548	842.241	53.7014	842.241	6.44416	841.911	70.825
800.416	23.0778	23.0778	23.0778	842.159	30.0663	842.159	-21.4759	841.829	53.6438
800.333	7.69087	51.9134	21.1499	842.076	21.4713	842.076	10.7357	841.746	53.6323
800.25	-1.92229	38.4457	44.2126	841.994	23.6134	841.994	10.7334	841.663	72.9243
800.166	-3.84371	38.4371	42.2808	841.911	12.8773	841.911	-4.29243	841.581	51.4649
800.083	13.45	49.957	26.8999	841.829	27.8948	841.829	6.43726	841.498	75.0369
800	5.76297	40.3408	26.8939	841.746	55.7776	841.746	-10.7265	841.416	64.3035
799.917	-5.76168	44.1729	67.2196	841.663	34.3173	841.663	-6.43449	841.333	45.0028
799.833	5.76039	30.7221	15.361	841.581	40.743	841.581	0	841.25	49.2782
799.75	-17.2773	36.4743	30.7152	841.498	27.8708	841.498	-2.14391	841.168	59.978
799.667	9.59633	24.9505	26.8697	841.416	32.1518	841.416	0	841.085	44.9738
799.583	19.1883	36.4579	3.83767	841.333	34.2879	841.333	6.42897	841.003	49.2465
799.5	19.184	34.5313	44.1233	841.25	23.5678	841.25	12.8552	840.92	64.2208
799.417	3.83595	40.2775	19.1797	841.168	21.4207	841.168	10.7104	840.838	40.6644
799.333	13.4228	44.1035	61.3614	841.085	42.8322	841.085	-6.42483	840.755	36.3761
799.25	-15.3369	53.6791	42.1765	841.003	21.4115	841.003	2.14115	840.672	38.5076
799.167	0	46.0004	65.1672	840.92	53.5173	840.92	36.3918	840.59	70.5822
799.083	-1.91625	22.995	45.99	840.838	40.6644	840.838	4.28046	840.507	53.4599
799	1.91582	38.3164	36.4006	840.755	38.5159	840.755	-10.6989	840.424	44.8966
798.917	-5.74617	40.2232	45.9693	840.672	23.5324	840.672	-4.27863	840.342	51.2994
798.833	3.82992	32.5543	34.4693	840.59	27.8051	840.59	12.8331	840.259	34.1923
798.75	9.57264	38.2906	36.376	840.507	38.4911	840.507	0	840.177	32.0484
798.667	-5.7423	38.282	40.1961	840.424	40.6208	840.424	2.13794	840.094	68.3551
798.584	7.65467	30.6187	15.3093	840.342	32.0621	840.342	14.9623	840.011	57.6623
798.5	9.56619	30.6118	24.8721	840.259	36.3293	840.259	27.7812	839.929	57.6499
798.417	19.1281	42.0818	40.169	840.177	57.687	840.177	-2.13656	839.846	87.5236
798.334	-7.64951	30.598	42.0723	840.094	27.7693	840.094	6.40829	839.764	40.551
798.25	9.55974	22.9434	26.7673	840.011	36.3059	840.011	12.8138	839.681	27.7394
798.167	-3.82304	17.2037	21.0267	839.929	55.5147	839.929	-23.487	839.598	46.9336
798.084	0	40.1328	30.5774	839.846	53.368	839.846	-4.26944	839.516	59.7208
798	-1.91066	22.9279	28.6599	839.764	23.4769	839.764	12.8056	839.433	68.2377
797.917	9.55114	21.0125	21.0125	839.681	57.6127	839.681	2.1338	839.351	61.8271
797.834	7.63919	47.7449	28.647	839.598	42.6669	839.598	17.0667	839.268	42.6302
797.75	-3.81874	49.6436	30.5499	839.516	38.3919	839.516	12.7973	839.185	40.49
797.667	-7.63575	53.4503	19.0894	839.433	34.1188	839.433	4.26485	839.103	40.4813
797.584	28.6276	28.6276	32.4447	839.351	27.7156	839.351	12.7918	839.02	61.7739
797.5	-1.90808	41.9777	13.3566	839.268	12.7891	839.268	-6.39453	838.937	42.5935
797.417	19.0765	47.6912	34.3377	839.185	29.8347	839.185	10.6553	838.855	53.2304
797.334	9.5361	38.1444	57.2166	839.103	27.6977	839.103	6.39178	838.772	27.6739
797.25	11.4407	41.9494	20.9747	839.02	38.3424	839.02	29.8219	838.69	40.4377
797.167	22.8763	59.0972	32.4081	838.937	25.5561	838.937	6.38903	838.607	44.6847
797.084	-11.4356	24.7771	17.1534	838.855	29.809	838.855	6.38765	838.524	53.1846
797	15.244	36.2045	24.7715	838.772	36.1889	838.772	6.38628	838.442	65.9347
796.917	7.62029	41.9116	28.5761	838.69	46.8226	838.69	12.7698	838.359	55.2882
796.833	-1.90464	39.9975	38.0929	838.607	68.091	838.607	23.4063	838.276	42.5202
796.75	-5.71265	26.659	26.659	838.524	34.0382	838.524	12.7643	838.194	36.1344
796.667	13.3265	57.1136	36.1719	838.442	53.1732	838.442	14.8885	838.111	46.7521
796.583	5.71007	49.4873	36.1638	838.359	53.1617	838.359	0	838.028	61.6145
[truncated: 4,102 more rows]
